# Supplementary material for: Crystal structure of 1-amino-3-(4-chloro­phen­yl)-2-cyano-3H-benzo[4,5]thia­zolo[3,2-a]pyridine-4-carboxamide
Source: Acta Crystallogr E Crystallogr Commun. 2025 Mar 4;81(Pt 4):279–83. doi: 10.1107/S2056989025001562 (PMC11974324; doi:10.1107/S2056989025001562)
Supplement: Supplementary file 1 [file e-81-00279-sup1.cif]

##############################################################################
#                                                                            #
# This CIF contains the data in a paper accepted for publication in          #
# Acta Crystallographica Section E. It conforms to the requirements of       #
# Notes for Authors for Acta Crystallographica Section E, and has been       #
# peer reviewed under the auspices of the IUCr Commission on Journals.       #
#                                                                            #
# Full details of the Crystallographic Information File format               #
# are given in the paper "The Crystallographic Information File (CIF):       #
# a New Standard Archive File for Crystallography" by S. R. Hall, F. H.      #
# Allen and I. D. Brown [Acta Cryst. (1991), A47, 655-685].                  #
#                                                                            #
# The current version of the core CIF dictionary is obtainable from          #
# ftp://ftp.iucr.org/pub/cif_core.dic.                                       #
#                                                                            #
# Software is freely available for graphical display of the structure(s)     #
# in this CIF. For information consult the CIF software page                 #
# http://www.iucr.org/resources/cif/software.                                #
#                                                                            #
# This file may be used for bona fide research purposes within the           #
# scientific community so long as proper attribution is given to the journal # 
# article from which it was obtained.                                        #
#                                                                            #
##############################################################################
data_I
_audit_creation_method     'SHELXL-2019/3'
_chemical_name_systematic
;\
1-Amino-3-(4-chlorophenyl)-2-cyano-3<i>H</i>-benzo[4,5]thiazolo[3,2-<i>a</i>]\
pyridine-4-carboxamide
;
_chemical_name_common     ?
_chemical_formula_moiety     'C19 H13 Cl N4 O S'
_chemical_formula_sum     'C19 H13 Cl N4 O S'
_chemical_formula_iupac     'C19 H13 Cl N4 O S'
_chemical_formula_weight     380.84
_chemical_melting_point     ?
_space_group_crystal_system     triclinic
_space_group_name_H-M_alt     'P -1'
_space_group_name_Hall     '-P 1'
loop_
    _space_group_symop_operation_xyz
    'x, y, z'
    '-x, -y, -z'
_cell_length_a     9.12784(17)
_cell_length_b     9.29662(17)
_cell_length_c     10.85172(19)
_cell_angle_alpha     83.0139(14)
_cell_angle_beta     73.4998(16)
_cell_angle_gamma     71.4982(16)
_cell_volume     836.80(3)
_cell_formula_units_Z     2
_cell_measurement_reflns_used     73214
_cell_measurement_theta_min     2.2860
_cell_measurement_theta_max     45.0840
_cell_measurement_temperature     100(2)
_exptl_crystal_description     block
_exptl_crystal_colour     'pale yellow'
_exptl_crystal_size_max     0.15
_exptl_crystal_size_mid     0.15
_exptl_crystal_size_min     0.12
_exptl_crystal_density_diffrn     1.511
_exptl_crystal_density_meas     ?
_exptl_crystal_density_method     ?
_exptl_crystal_F_000     392
_exptl_absorpt_coefficient_mu     0.370
_exptl_absorpt_correction_type     multi-scan
_exptl_absorpt_process_details
;
(CrysAlisPro; Rigaku OD, 2023)
;
_exptl_absorpt_correction_T_min     0.95302
_exptl_absorpt_correction_T_max     1.00000
_diffrn_ambient_temperature     99.98(11)
_diffrn_source     'micro-focus sealed X-ray tube'
_diffrn_radiation_type     'Mo K\a'
_diffrn_radiation_wavelength     0.71073
_diffrn_radiation_monochromator     mirror
_diffrn_measurement_device_type     'XtaLAB Synergy'
_diffrn_measurement_device     'four-circle diffractometer'
_diffrn_measurement_method     '\w scans'
_diffrn_detector     'Hybrid Pixel Array Detector'
_diffrn_detector_area_resol_mean     10.0000
_diffrn_reflns_number     138480
_diffrn_reflns_av_R_equivalents     0.0406
_diffrn_reflns_av_unetI/netI     0.0200
_diffrn_reflns_theta_min     2.312
_diffrn_reflns_theta_max     45.043
_diffrn_reflns_theta_full     44.500
_diffrn_measured_fraction_theta_max     0.995
_diffrn_measured_fraction_theta_full     1.000
_diffrn_reflns_limit_h_min     -18
_diffrn_reflns_limit_h_max     18
_diffrn_reflns_limit_k_min     -18
_diffrn_reflns_limit_k_max     18
_diffrn_reflns_limit_l_min     -21
_diffrn_reflns_limit_l_max     21
_diffrn_radiation_probe     x-ray
_refine_special_details     ?
_reflns_number_total     13768
_reflns_number_gt     11364
_reflns_threshold_expression     'I > 2\s(I)'
_refine_ls_structure_factor_coef     Fsqd
_refine_ls_matrix_type     full
_refine_ls_R_factor_all     0.0387
_refine_ls_R_factor_gt     0.0293
_refine_ls_wR_factor_gt     0.0877
_refine_ls_wR_factor_ref     0.0918
_refine_ls_goodness_of_fit_ref     1.047
_refine_ls_restrained_S_all     1.047
_refine_ls_number_reflns     13768
_refine_ls_number_parameters     251
_refine_ls_number_restraints     0
_refine_ls_hydrogen_treatment     mixed
_refine_ls_weighting_scheme     calc
_refine_ls_weighting_details
              'w=1/[\s^2^(Fo^2^)+(0.0528P)^2^+0.0873P] where P=(Fo^2^+2Fc^2^)/3'
_atom_sites_solution_hydrogens     mixed
_atom_sites_solution_primary     dual
_atom_sites_solution_secondary     ?
_refine_ls_shift/su_max     0.002
_refine_ls_shift/su_mean     0.000
_refine_diff_density_max     0.791
_refine_diff_density_min     -0.431
_refine_ls_extinction_method     none
_refine_ls_extinction_coef     .
loop_
    _atom_type_symbol
    _atom_type_description
    _atom_type_scat_dispersion_real
    _atom_type_scat_dispersion_imag
    _atom_type_scat_source
    'C' 'C' 0.0033 0.0016
                         'International Tables Vol C Tables 4.2.6.8 and 6.1.1.4'
    'H' 'H' 0.0000 0.0000
                         'International Tables Vol C Tables 4.2.6.8 and 6.1.1.4'
    'Cl' 'Cl' 0.1484 0.1585
                         'International Tables Vol C Tables 4.2.6.8 and 6.1.1.4'
    'N' 'N' 0.0061 0.0033
                         'International Tables Vol C Tables 4.2.6.8 and 6.1.1.4'
    'O' 'O' 0.0106 0.0060
                         'International Tables Vol C Tables 4.2.6.8 and 6.1.1.4'
    'S' 'S' 0.1246 0.1234
                         'International Tables Vol C Tables 4.2.6.8 and 6.1.1.4'
_computing_data_collection
;
CrysAlisPro 1.171.43.123a (Rigaku OD, 2023)
;
_computing_cell_refinement
;
CrysAlisPro 1.171.43.123a (Rigaku OD, 2023)
;
_computing_data_reduction
;
CrysAlisPro 1.171.43.123a (Rigaku OD, 2023)
;
_computing_structure_solution
;
<i>SHELXT</i> (Sheldrick, 2015a)
;
_computing_structure_refinement
;
<i>SHELXL2019/3</i> (Sheldrick, 2015b)
;
_computing_molecular_graphics
;
XP, Version 5.1 (Bruker, 1998)
;
_computing_publication_material
;
publCIF (Westrip, 2010)
;
loop_
    _atom_site_type_symbol
    _atom_site_label
    _atom_site_fract_x
    _atom_site_fract_y
    _atom_site_fract_z
    _atom_site_U_iso_or_equiv
    _atom_site_adp_type
    _atom_site_calc_flag
    _atom_site_occupancy
    _atom_site_disorder_assembly
    _atom_site_disorder_group
    C C1 0.62863(5) 0.18304(5) 0.26384(4) 0.00979(6) Uani d 1 . .
    C C2 0.55764(5) 0.15435(5) 0.17797(4) 0.00975(6) Uani d 1 . .
    C C3 0.38005(5) 0.17027(5) 0.21294(4) 0.00936(6) Uani d 1 . .
    H H3 0.366407 0.090592 0.166731 0.011 Uiso calc 1 . .
    C C4 0.32786(5) 0.13443(5) 0.35529(4) 0.00979(6) Uani d 1 . .
    C C5 0.39633(5) 0.17806(5) 0.43467(4) 0.00967(6) Uani d 1 . .
    S S6 0.33319(2) 0.18032(2) 0.60235(2) 0.01162(2) Uani d 1 . .
    C C7 0.48320(6) 0.25861(5) 0.60550(4) 0.01302(7) Uani d 1 . .
    C C8 0.50543(8) 0.30447(7) 0.71456(5) 0.01844(9) Uani d 1 . .
    H H8 0.440305 0.289424 0.797584 0.022 Uiso calc 1 . .
    C C9 0.62517(9) 0.37289(7) 0.69938(6) 0.02188(10) Uani d 1 . .
    H H9 0.643736 0.403125 0.772723 0.026 Uiso calc 1 . .
    C C10 0.71786(8) 0.39714(7) 0.57686(6) 0.02012(9) Uani d 1 . .
    H H10 0.797670 0.445775 0.567855 0.024 Uiso calc 1 . .
    C C11 0.69604(7) 0.35157(6) 0.46715(5) 0.01556(8) Uani d 1 . .
    H H11 0.758821 0.369660 0.383928 0.019 Uiso calc 1 . .
    C C12 0.57950(6) 0.27875(5) 0.48314(4) 0.01175(6) Uani d 1 . .
    N N13 0.53378(5) 0.22529(5) 0.38728(4) 0.01024(5) Uani d 1 . .
    C C14 0.19973(5) 0.06575(5) 0.41360(4) 0.01091(6) Uani d 1 . .
    C C15 0.65300(5) 0.10088(5) 0.05570(4) 0.01129(6) Uani d 1 . .
    C C21 0.27580(5) 0.32411(5) 0.17334(4) 0.01002(6) Uani d 1 . .
    C C22 0.12148(6) 0.38940(6) 0.24858(5) 0.01569(8) Uani d 1 . .
    H H22 0.082993 0.340524 0.327728 0.019 Uiso calc 1 . .
    C C23 0.02267(6) 0.52478(6) 0.21005(5) 0.01809(9) Uani d 1 . .
    H H23 -0.082033 0.568194 0.262528 0.022 Uiso calc 1 . .
    C C24 0.07886(6) 0.59555(6) 0.09417(5) 0.01406(7) Uani d 1 . .
    C C25 0.23230(6) 0.53403(6) 0.01705(5) 0.01415(7) Uani d 1 . .
    H H25 0.270135 0.583256 -0.062092 0.017 Uiso calc 1 . .
    C C26 0.32980(6) 0.39891(5) 0.05771(4) 0.01231(7) Uani d 1 . .
    H H26 0.435145 0.356780 0.005776 0.015 Uiso calc 1 . .
    N N1 0.78675(5) 0.17302(5) 0.23985(4) 0.01353(6) Uani d 1 . .
    H H01 0.8258(14) 0.1355(13) 0.3026(11) 0.023(3) Uiso d 1 . .
    H H02 0.8437(16) 0.1369(14) 0.1610(12) 0.034(3) Uiso d 1 . .
    N N2 0.72660(6) 0.05978(6) -0.04687(4) 0.01580(7) Uani d 1 . .
    N N3 0.13807(5) 0.01158(6) 0.33732(4) 0.01399(6) Uani d 1 . .
    H H03 0.0645(15) -0.0260(14) 0.3758(12) 0.031(3) Uiso d 1 . .
    H H04 0.1759(15) 0.0036(14) 0.2581(12) 0.029(3) Uiso d 1 . .
    Cl Cl1 -0.04686(2) 0.76356(2) 0.04690(2) 0.01904(3) Uani d 1 . .
    O O1 0.14777(5) 0.06089(5) 0.53392(3) 0.01460(6) Uani d 1 . .
loop_
    _atom_site_aniso_label
    _atom_site_aniso_U_11
    _atom_site_aniso_U_22
    _atom_site_aniso_U_33
    _atom_site_aniso_U_12
    _atom_site_aniso_U_13
    _atom_site_aniso_U_23
    C1 0.00992(14) 0.01110(14) 0.00817(13) -0.00344(11) -0.00189(11) 0.00008(11)
    C2 0.00965(13) 0.01188(14) 0.00725(13) -0.00326(11) -0.00126(10)
                                                                    -0.00066(11)
    C3 0.00985(13) 0.01111(14) 0.00723(13) -0.00380(11) -0.00155(10)
                                                                    -0.00048(10)
    C4 0.01045(14) 0.01187(14) 0.00733(13) -0.00455(11) -0.00160(11) 0.00026(11)
    C5 0.01058(14) 0.01073(14) 0.00727(13) -0.00326(11) -0.00151(10)
                                                                    -0.00036(10)
    S6 0.01369(5) 0.01322(4) 0.00677(4) -0.00345(3) -0.00127(3) -0.00071(3)
    C7 0.01710(18) 0.01301(15) 0.00945(14) -0.00394(13) -0.00428(13)
                                                                    -0.00177(12)
    C8 0.0267(2) 0.0196(2) 0.01145(17) -0.00738(18) -0.00704(16) -0.00321(15)
    C9 0.0317(3) 0.0220(2) 0.0178(2) -0.0100(2) -0.0117(2) -0.00437(17)
    C10 0.0265(3) 0.0193(2) 0.0211(2) -0.01052(19) -0.01112(19) -0.00304(17)
    C11 0.01864(19) 0.01591(18) 0.01571(18) -0.00815(15) -0.00618(15)
                                                                    -0.00159(14)
    C12 0.01476(16) 0.01154(14) 0.01035(14) -0.00424(12) -0.00459(12)
                                                                    -0.00149(11)
    N13 0.01129(13) 0.01244(13) 0.00781(12) -0.00481(10) -0.00186(10)
                                                                    -0.00145(10)
    C14 0.01048(14) 0.01328(15) 0.00875(14) -0.00461(12) -0.00140(11)
                                                                     0.00065(11)
    C15 0.01112(15) 0.01340(15) 0.00857(14) -0.00324(12) -0.00156(11)
                                                                    -0.00097(11)
    C21 0.01000(14) 0.01172(14) 0.00826(13) -0.00336(11) -0.00222(11)
                                                                    -0.00002(11)
    C22 0.01240(16) 0.01564(17) 0.01317(17) -0.00125(13) 0.00101(13) 0.00295(14)
    C23 0.01289(17) 0.01701(19) 0.01685(19) 0.00025(14) 0.00087(14) 0.00324(15)
    C24 0.01290(16) 0.01323(16) 0.01366(17) -0.00141(13) -0.00331(13)
                                                                     0.00137(13)
    C25 0.01363(16) 0.01496(17) 0.01114(15) -0.00240(13) -0.00235(13)
                                                                     0.00258(13)
    C26 0.01138(15) 0.01422(16) 0.00922(14) -0.00260(12) -0.00144(12)
                                                                     0.00120(12)
    N1 0.00978(13) 0.01948(17) 0.01153(14) -0.00498(12) -0.00243(11)
                                                                    -0.00033(12)
    N2 0.01548(16) 0.02044(18) 0.00983(14) -0.00432(13) -0.00068(12)
                                                                    -0.00344(12)
    N3 0.01429(15) 0.02009(17) 0.01006(13) -0.01010(13) -0.00136(11)
                                                                    -0.00046(12)
    Cl1 0.01564(5) 0.01623(5) 0.01936(5) 0.00067(4) -0.00360(4) 0.00431(4)
    O1 0.01479(14) 0.02202(16) 0.00799(12) -0.00936(12) -0.00088(10) 0.00136(11)
loop_
    _geom_bond_atom_site_label_1
    _geom_bond_atom_site_label_2
    _geom_bond_site_symmetry_2
    _geom_bond_distance
    _geom_bond_publ_flag
    C1 N1 . 1.3663(6) y
    C1 C2 . 1.3684(6) y
    C1 N13 . 1.3970(6) y
    C2 C15 . 1.4125(6) y
    C2 C3 . 1.5184(6) y
    C3 C4 . 1.5105(6) y
    C3 C21 . 1.5345(6) ?
    C3 H3 . 1.0000 ?
    C4 C5 . 1.3597(6) y
    C4 C14 . 1.4599(6) ?
    C5 N13 . 1.3998(6) y
    C5 S6 . 1.7464(4) y
    S6 C7 . 1.7523(5) y
    C7 C8 . 1.3921(7) ?
    C7 C12 . 1.3971(7) ?
    C8 C9 . 1.3928(9) ?
    C8 H8 . 0.9500 ?
    C9 C10 . 1.3941(10) ?
    C9 H9 . 0.9500 ?
    C10 C11 . 1.3955(7) ?
    C10 H10 . 0.9500 ?
    C11 C12 . 1.3941(7) ?
    C11 H11 . 0.9500 ?
    C12 N13 . 1.4168(6) y
    C14 O1 . 1.2567(6) y
    C14 N3 . 1.3422(6) y
    C15 N2 . 1.1627(6) y
    C21 C22 . 1.3942(7) ?
    C21 C26 . 1.3982(6) ?
    C22 C23 . 1.3922(7) ?
    C22 H22 . 0.9500 ?
    C23 C24 . 1.3870(7) ?
    C23 H23 . 0.9500 ?
    C24 C25 . 1.3897(7) ?
    C24 Cl1 . 1.7382(5) ?
    C25 C26 . 1.3940(7) ?
    C25 H25 . 0.9500 ?
    C26 H26 . 0.9500 ?
    N1 H01 . 0.845(11) ?
    N1 H02 . 0.906(13) ?
    N3 H03 . 0.837(13) ?
    N3 H04 . 0.834(12) ?
loop_
    _geom_angle_atom_site_label_1
    _geom_angle_atom_site_label_2
    _geom_angle_atom_site_label_3
    _geom_angle_site_symmetry_1
    _geom_angle_site_symmetry_3
    _geom_angle
    _geom_angle_publ_flag
    N1 C1 C2 . . 125.51(4) ?
    N1 C1 N13 . . 116.24(4) ?
    C2 C1 N13 . . 118.25(4) ?
    C1 C2 C15 . . 119.32(4) ?
    C1 C2 C3 . . 121.78(4) ?
    C15 C2 C3 . . 118.82(4) ?
    C4 C3 C2 . . 107.98(3) ?
    C4 C3 C21 . . 112.20(3) ?
    C2 C3 C21 . . 114.45(4) ?
    C4 C3 H3 . . 107.3 ?
    C2 C3 H3 . . 107.3 ?
    C21 C3 H3 . . 107.3 ?
    C5 C4 C14 . . 117.99(4) ?
    C5 C4 C3 . . 118.16(4) ?
    C14 C4 C3 . . 123.69(4) ?
    C4 C5 N13 . . 121.84(4) ?
    C4 C5 S6 . . 126.72(3) y
    N13 C5 S6 . . 111.43(3) ?
    C5 S6 C7 . . 90.51(2) y
    C8 C7 C12 . . 121.12(5) ?
    C8 C7 S6 . . 125.87(4) y
    C12 C7 S6 . . 112.95(3) ?
    C7 C8 C9 . . 118.59(5) ?
    C7 C8 H8 . . 120.7 ?
    C9 C8 H8 . . 120.7 ?
    C8 C9 C10 . . 120.19(5) ?
    C8 C9 H9 . . 119.9 ?
    C10 C9 H9 . . 119.9 ?
    C9 C10 C11 . . 121.48(5) ?
    C9 C10 H10 . . 119.3 ?
    C11 C10 H10 . . 119.3 ?
    C12 C11 C10 . . 118.12(5) ?
    C12 C11 H11 . . 120.9 ?
    C10 C11 H11 . . 120.9 ?
    C11 C12 C7 . . 120.44(4) ?
    C11 C12 N13 . . 128.37(4) y
    C7 C12 N13 . . 111.08(4) ?
    C1 N13 C5 . . 117.93(4) y
    C1 N13 C12 . . 126.47(4) y
    C5 N13 C12 . . 113.70(4) y
    O1 C14 N3 . . 121.44(4) ?
    O1 C14 C4 . . 119.33(4) ?
    N3 C14 C4 . . 119.22(4) ?
    N2 C15 C2 . . 177.40(5) ?
    C22 C21 C26 . . 118.16(4) ?
    C22 C21 C3 . . 120.83(4) ?
    C26 C21 C3 . . 120.93(4) ?
    C23 C22 C21 . . 121.32(5) ?
    C23 C22 H22 . . 119.3 ?
    C21 C22 H22 . . 119.3 ?
    C24 C23 C22 . . 119.23(5) ?
    C24 C23 H23 . . 120.4 ?
    C22 C23 H23 . . 120.4 ?
    C23 C24 C25 . . 120.98(5) ?
    C23 C24 Cl1 . . 118.59(4) ?
    C25 C24 Cl1 . . 120.43(4) ?
    C24 C25 C26 . . 118.92(4) ?
    C24 C25 H25 . . 120.5 ?
    C26 C25 H25 . . 120.5 ?
    C25 C26 C21 . . 121.38(4) ?
    C25 C26 H26 . . 119.3 ?
    C21 C26 H26 . . 119.3 ?
    C1 N1 H01 . . 113.3(8) ?
    C1 N1 H02 . . 112.1(8) ?
    H01 N1 H02 . . 117.5(11) ?
    C14 N3 H03 . . 115.2(9) ?
    C14 N3 H04 . . 124.2(9) ?
    H03 N3 H04 . . 120.1(12) ?
loop_
    _geom_torsion_atom_site_label_1
    _geom_torsion_atom_site_label_2
    _geom_torsion_atom_site_label_3
    _geom_torsion_atom_site_label_4
    _geom_torsion_site_symmetry_1
    _geom_torsion_site_symmetry_2
    _geom_torsion_site_symmetry_3
    _geom_torsion_site_symmetry_4
    _geom_torsion
    _geom_torsion_publ_flag
    N1 C1 C2 C15 . . . . 4.07(7) ?
    N13 C1 C2 C15 . . . . -175.46(4) ?
    N1 C1 C2 C3 . . . . -179.29(4) ?
    N13 C1 C2 C3 . . . . 1.19(6) y
    C1 C2 C3 C4 . . . . -30.53(6) y
    C15 C2 C3 C4 . . . . 146.13(4) ?
    C1 C2 C3 C21 . . . . 95.20(5) ?
    C15 C2 C3 C21 . . . . -88.14(5) ?
    C2 C3 C4 C5 . . . . 35.97(5) y
    C21 C3 C4 C5 . . . . -91.07(5) ?
    C2 C3 C4 C14 . . . . -148.76(4) ?
    C21 C3 C4 C14 . . . . 84.19(5) ?
    C14 C4 C5 N13 . . . . 171.04(4) ?
    C3 C4 C5 N13 . . . . -13.42(6) y
    C14 C4 C5 S6 . . . . -7.60(6) y
    C3 C4 C5 S6 . . . . 167.94(3) ?
    C4 C5 S6 C7 . . . . -176.96(4) ?
    N13 C5 S6 C7 . . . . 4.28(4) ?
    C5 S6 C7 C8 . . . . 175.90(5) ?
    C5 S6 C7 C12 . . . . -1.30(4) ?
    C12 C7 C8 C9 . . . . 0.71(8) ?
    S6 C7 C8 C9 . . . . -176.28(5) ?
    C7 C8 C9 C10 . . . . 1.29(10) ?
    C8 C9 C10 C11 . . . . -1.26(10) ?
    C9 C10 C11 C12 . . . . -0.79(9) ?
    C10 C11 C12 C7 . . . . 2.78(8) ?
    C10 C11 C12 N13 . . . . 178.66(5) ?
    C8 C7 C12 C11 . . . . -2.79(8) ?
    S6 C7 C12 C11 . . . . 174.56(4) ?
    C8 C7 C12 N13 . . . . -179.33(5) ?
    S6 C7 C12 N13 . . . . -1.99(5) ?
    N1 C1 N13 C5 . . . . -153.81(4) ?
    C2 C1 N13 C5 . . . . 25.76(6) y
    N1 C1 N13 C12 . . . . 9.45(7) ?
    C2 C1 N13 C12 . . . . -170.98(4) ?
    C4 C5 N13 C1 . . . . -19.82(6) y
    S6 C5 N13 C1 . . . . 159.01(3) ?
    C4 C5 N13 C12 . . . . 174.83(4) ?
    S6 C5 N13 C12 . . . . -6.34(5) ?
    C11 C12 N13 C1 . . . . 25.29(8) ?
    C7 C12 N13 C1 . . . . -158.51(4) ?
    C11 C12 N13 C5 . . . . -170.85(5) ?
    C7 C12 N13 C5 . . . . 5.35(6) ?
    C5 C4 C14 O1 . . . . 6.00(7) y
    C3 C4 C14 O1 . . . . -169.28(4) ?
    C5 C4 C14 N3 . . . . -175.18(4) ?
    C3 C4 C14 N3 . . . . 9.55(7) ?
    C4 C3 C21 C22 . . . . -22.43(6) ?
    C2 C3 C21 C22 . . . . -145.92(5) ?
    C4 C3 C21 C26 . . . . 160.82(4) ?
    C2 C3 C21 C26 . . . . 37.33(6) ?
    C26 C21 C22 C23 . . . . 0.40(8) ?
    C3 C21 C22 C23 . . . . -176.43(5) ?
    C21 C22 C23 C24 . . . . 0.31(9) ?
    C22 C23 C24 C25 . . . . -0.61(9) ?
    C22 C23 C24 Cl1 . . . . 179.40(5) ?
    C23 C24 C25 C26 . . . . 0.19(8) ?
    Cl1 C24 C25 C26 . . . . -179.82(4) ?
    C24 C25 C26 C21 . . . . 0.55(8) ?
    C22 C21 C26 C25 . . . . -0.84(7) ?
    C3 C21 C26 C25 . . . . 176.00(4) ?
loop_
    _geom_hbond_atom_site_label_D
    _geom_hbond_atom_site_label_H
    _geom_hbond_atom_site_label_A
    _geom_hbond_site_symmetry_A
    _geom_hbond_distance_DH
    _geom_hbond_distance_HA
    _geom_hbond_distance_DA
    _geom_hbond_angle_DHA
    _geom_hbond_publ_flag
    N1 H01 O1 2_656 0.845(11) 2.391(11) 3.1341(6) 147.2(10) yes
    N1 H02 Cl1 2_665 0.906(13) 2.755(13) 3.4516(5) 134.6(10) yes
    N3 H03 O1 2_556 0.837(13) 2.016(13) 2.8336(6) 165.3(12) yes
    N3 H04 N2 2_655 0.834(12) 2.287(13) 3.1109(6) 169.9(12) yes
    C23 H23 S6 2_566 0.95 2.90 3.7631(6) 152.1 yes
_shelx_space_group_comment
;
The symmetry employed for this shelxl refinement is uniquely defined
by the following loop, which should always be used as a source of
symmetry information in preference to the above space-group names.
They are only intended as comments.
;
_shelx_estimated_absorpt_T_min     0.947
_shelx_estimated_absorpt_T_max     0.957
_shelx_hkl_file
;
   0   0  -2 2090.76 60.6297  21
   0   0  -2 2123.74 60.3755  17
   0   0  -2 2051.12 60.4006  36
   0   0  -2 2095.72 60.7681  14
   0   0  -2 2181.18 60.3982  13
   0   0  -2 2078.18 60.3555  30
   0   0  -2 1938.83 60.4720  24
   0   0   2 2080.28 60.5368  28
   0   0  -2 2073.31 60.5501   6
   0   0   2 1968.69 60.7229  10
   0   0   3 1797.81 53.0720  17
   0   0  -3 1826.56 53.4607  21
   0   0   3 1731.21 52.9893  36
   0   0  -3 1829.25 53.6728  14
   0   0   3 1819.80 52.6616  16
   0   0   3 1814.82 53.0989  13
   0   0   3 1765.90 53.0120  30
   0   0   3 1924.55 53.3554  28
   0   0   3 1794.29 53.6429  10
   0   0  -3 1793.78 53.3006   6
   0   0  -4 415.282 14.6000   6
   0   0   4 440.843 15.1008  10
   0   0   4 505.274 14.8139  43
   0   0   4 487.736 14.9756  45
   0   0   4 403.120 14.8670  33
   0   0   4 431.438 14.2329  36
   0   0   4 445.237 13.8134  16
   0   0  -4 452.413 15.1516  14
   0   0   4 461.360 14.4649  13
   0   0   4 445.341 14.3422  30
   0   0   4 446.042 14.6684  22
   0   0  -4 454.001 14.9159  21
   0   0   4 438.619 14.3894  17
   0   0  -5 3294.45 96.1283   5
   0   0   5 3396.55 96.5543  10
   0   0  -5 3098.60 95.7835   6
   0   0   5 3466.61 96.1623  45
   0   0   5 3289.66 95.8278  43
   0   0   5 3580.70 95.3403  36
   0   0  -5 3316.02 96.5367  14
   0   0   5 3136.07 95.4086  13
   0   0   5 3150.44 94.6125  16
   0   0   5 3121.87 96.2467  33
   0   0   5 3316.04 95.8131  28
   0   0   5 3169.19 95.7876  22
   0   0   5 3107.71 95.3619  17
   0   0  -5 3222.55 96.1364  21
   0   0  -6 1775.83 54.1179   5
   0   0   6 1697.29 54.4799  10
   0   0   6 1800.13 54.1125  45
   0   0   6 1706.38 54.2677  38
   0   0  -6 1806.41 54.6706  14
   0   0   6 1766.68 53.3299  13
   0   0   6 1755.76 52.3250  16
   0   0   6 1822.84 54.5032  33
   0   0   6 1766.90 53.8211  22
   0   0   6 1747.28 53.7419  28
   0   0  -6 1769.46 54.2486  21
   0   0   6 1703.93 53.2171  17
   0   0  -7 404.057 14.6353   5
   0   0   7 398.342 15.1723  10
   0   0   7 409.881 14.6346  45
   0   0   7 429.208 14.3370  43
   0   0   7 389.969 14.8479  38
   0   0  -7 397.709 15.2025  14
   0   0   7 403.356 12.6183  16
   0   0   7 405.339 13.7939  13
   0   0   7 407.807 14.9776  33
   0   0   7 375.454 14.1175  22
   0   0   7 332.173 13.8556  28
   0   0   7 385.470 13.6657  17
   0   0  -7 394.392 14.7321  21
   0   0  -8 250.532 10.4313   5
   0   0   8 223.798 10.8191  10
   0   0   8 239.227 10.3976  45
   0   0   8 230.197 9.85427  43
   0   0   8 245.381 10.7513  38
   0   0   8 226.577 9.33722  13
   0   0  -8 237.847 11.0440  14
   0   0   8 244.325 8.10499  16
   0   0   8 207.969 10.4439  29
   0   0   8 244.549 10.7510  33
   0   0   8 237.101 10.0479  22
   0   0   8 224.073 10.7336  27
   0   0   8 267.301 10.2873  28
   0   0  -8 220.313 10.3555  21
   0   0   8 224.081 9.28704  17
   0   0  -9 1813.02 56.3591   5
   0   0   9 1762.99 57.1772  10
   0   0   9 1767.89 56.2687  45
   0   0   9 1828.50 55.7817  43
   0   0   9 1751.48 56.2383  40
   0   0   9 1821.25 56.9536  38
   0   0   9 1784.93 55.0210  13
   0   0  -9 1740.06 57.2620  14
   0   0   9 1784.73 53.1397  16
   0   0   9 1800.71 56.8591  33
   0   0   9 1940.27 57.5658  29
   0   0   9 2036.93 57.8018  27
   0   0   9 1723.51 55.5284  28
   0   0   9 1824.18 55.9713  22
   0   0   9 1743.60 54.9085  17
   0   0  -9 1798.20 56.6700  21
   0   0  10 13.1431 4.37769  10
   0   0 -10 11.3050 3.44496   5
   0   0  10 6.99246 3.48028  45
   0   0  10 7.88108 3.11223  43
   0   0  10 16.1410 3.90910  40
   0   0  10 8.92386 3.60689  38
   0   0 -10 5.63155 3.88774  14
   0   0  10 11.6778 2.82870  13
   0   0  10 10.0224 1.55343  16
   0   0  10 8.94174 3.91204  33
   0   0  10 9.39987 3.67968  29
   0   0  10 10.5755 3.74989  27
   0   0  10 13.6270 3.37673  22
   0   0  10 5.96856 3.31906  28
   0   0 -10 12.9561 3.81901  21
   0   0  10 11.4831 2.78205  17
   0   0 -11 505.518 20.0613   5
   0   0  11 548.170 21.7668  10
   0   0  11 521.381 20.3509  40
   0   0  11 518.844 20.2582  45
   0   0 -11 520.262 21.7506  44
   0   0  11 481.892 19.3138  43
   0   0  11 537.328 21.0998  38
   0   0 -11 522.833 21.7691  14
   0   0  11 502.070 20.8248  33
   0   0  11 510.131 21.1448  29
   0   0  11 517.487 19.7107  22
   0   0  11 555.730 19.6951  28
   0   0  11 533.300 21.4994  27
   0   0 -11 543.448 21.0635  21
   0   0  12 64.0865 7.25949  10
   0   0 -12 66.7429 6.10831   5
   0   0  12 57.0501 5.66117  43
   0   0 -12 64.8954 7.70510  44
   0   0  12 50.5546 6.05178  45
   0   0  12 63.2006 6.19011  40
   0   0  12 59.0972 6.53346  38
   0   0 -12 76.1126 7.80329  14
   0   0  12 55.9964 6.43764  33
   0   0  12 65.2191 7.05201  29
   0   0  12 57.9720 6.68969  27
   0   0  12 63.1185 5.91531  28
   0   0 -12 81.2561 7.27291  21
   0   0  13 12.3822 5.33136  10
   0   0 -13 7.39518 3.64383   5
   0   0  13 7.91498 4.10876  43
   0   0  13 7.14091 3.95912  45
   0   0 -13 9.47244 6.36324  44
   0   0  13 7.77407 4.36792  40
   0   0  13 2.04890 4.19584  38
   0   0 -13 11.2998 5.24697  14
   0   0  13 4.79341 4.48699  33
   0   0  13 2.90857 4.31015  29
   0   0  13 8.80329 4.58307  27
   0   0  13 7.96419 3.87335  28
   0   0 -13 9.38540 4.86556  21
   0   0  14 515.586 23.4051  10
   0   0 -14 493.441 21.1445   5
   0   0 -14 525.231 23.8888  44
   0   0  14 570.386 21.1636  43
   0   0  14 547.136 22.1582  40
   0   0  14 484.238 21.4083  45
   0   0  14 541.051 22.8528  38
   0   0 -14 480.357 23.5422  14
   0   0  14 571.692 23.7740  29
   0   0  14 526.857 22.7534  33
   0   0  14 480.404 20.1814  28
   0   0  14 532.003 23.3098  27
   0   0 -14 522.541 22.5603  21
   0   0  15 158.729 12.1642  10
   0   0 -15 148.075 10.1061   5
   0   0 -15 157.613 12.7719  44
   0   0  15 144.902 10.5541  40
   0   0  15 155.116 10.6335  45
   0   0  15 137.655 11.2318  38
   0   0 -15 147.545 12.5172  14
   0   0  15 154.578 11.5495  33
   0   0  15 158.300 11.9663  29
   0   0  15 171.628 12.2249  27
   0   0 -15 167.626 11.6231  21
   0   0  16 135.559 11.5967  10
   0   0 -16 115.678 9.05833   5
   0   0  16 115.583 9.56474  45
   0   0 -16 101.256 11.4842  44
   0   0  16 112.460 9.71110  40
   0   0  16 129.444 10.6928  38
   0   0 -16 115.645 11.8764  14
   0   0  16 114.524 10.3418  33
   0   0  16 105.349 10.5298  29
   0   0  16 125.186 11.1080  27
   0   0 -16 109.409 10.0870  21
   0   0  17 157.706 13.6626  10
   0   0 -17 165.552 11.2023   5
   0   0 -17 176.852 15.0800  44
   0   0  17 166.097 11.6210  45
   0   0  17 172.659 11.9403  40
   0   0  17 148.650 12.2867  38
   0   0 -17 154.342 13.7718  14
   0   0  17 158.086 12.7446  29
   0   0  17 175.334 12.7667  33
   0   0  17 175.890 13.5317  27
   0   0 -17 156.570 12.2912  21
   0   0  18 113.338 12.1311  10
   0   0  18 117.537 10.1859  40
   0   0  18 105.583 9.37729  45
   0   0 -18 101.897 12.7605  44
   0   0  18 85.2074 10.2507  38
   0   0 -18 128.348 13.2868  14
   0   0 -18 120.095 11.3246  15
   0   0  18 109.278 10.5390  33
   0   0  18 92.6118 10.4134  27
   0   0  18 105.203 10.8949  29
   0   0 -18 108.970 10.7938  21
   0   0  19 4.36281 7.66082  10
   0   0  19-4.51532 5.90965  40
   0   0 -19 15.2251 9.99001  44
   0   0  19-2.67846 6.93693  38
   0   0 -19 0.97272 6.69596  15
   0   0 -19 1.18911 7.78319  14
   0   0  19 3.54284 6.61764  33
   0   0  19-0.98593 6.78685  29
   0   0  19-1.97158 6.20315  27
   0   0 -19-0.87649 6.77338  21
   0   0 -19-3.25182 7.46155  18
   0   0  20 79.2331 10.8253  10
   0   0  20 116.163 10.6097  38
   0   0 -20 121.939 13.9770  44
   0   0 -20 91.7808 11.8663  14
   0   0 -20 98.7594 10.8014  15
   0   0  20 104.013 11.0539  27
   0   0  20 83.8086 10.2360  29
   0   0 -20 88.8743 11.1643  18
   0  -1  20 74.8912 10.7549  10
   0   1 -20 70.7306 12.1989  44
   0  -1  20 57.4846 8.45415  38
   0   1 -20 55.6911 9.95250  14
   0   1 -20 62.0557 9.21249  15
   0  -1  20 62.3624 9.04455  29
   0  -1  20 44.4920 8.92828  27
   0   1 -20 57.1288 9.68596  18
   0   1 -19 102.087 13.2300  44
   0  -1  19 107.185 10.9280  38
   0   1 -19 95.3162 10.8908  15
   0   1 -19 90.2785 11.6421  14
   0  -1  19 110.831 10.2861  33
   0  -1  19 108.846 11.3312  29
   0  -1  19 104.742 11.2385  27
   0  -1  19 102.481 12.0838  10
   0  -1  18-4.50960 7.70739  10
   0   1 -18-5.64530 9.05101  44
   0  -1  18-0.68077 5.20341  40
   0  -1  18-6.45334 6.25863  38
   0   1 -18 1.15260 7.54422  14
   0  -1  18-0.90486 6.31358  33
   0  -1  18 4.06719 6.39827  27
   0  -1  18 6.07178 7.01364  29
   0   1 -18 2.53923 6.02270  21
   0  -1  17 546.977 26.9136  10
   0  -1  17 537.237 23.4481  40
   0  -1  17 573.952 23.3921  45
   0   1 -17 537.250 27.2214  44
   0  -1  17 545.409 25.3755  38
   0   1 -17 552.014 27.3772  14
   0  -1  17 575.626 25.6769  33
   0  -1  17 644.486 27.3465  29
   0  -1  17 581.294 26.5994  27
   0   1 -17 596.474 25.2785  21
   0  -1  16 126.177 12.0594  10
   0   1 -16 128.980 9.94729   5
   0  -1  16 147.791 10.3572  40
   0   1 -16 142.169 13.1560  44
   0  -1  16 132.658 9.71852  45
   0  -1  16 125.820 10.8413  38
   0   1 -16 131.198 12.2483  14
   0  -1  16 133.815 10.9968  33
   0  -1  16 141.359 11.7831  29
   0  -1  16 138.955 11.9373  27
   0   1 -16 126.081 10.7603  21
   0  -1  15 153.530 12.3779  10
   0   1 -15 147.621 10.5484   5
   0  -1  15 163.977 10.4509  40
   0  -1  15 155.613 10.0632  45
   0   1 -15 156.604 13.0608  44
   0  -1  15 172.534 12.0479  38
   0   1 -15 151.612 12.6927  14
   0  -1  15 125.023 11.2034  29
   0  -1  15 146.053 11.1349  33
   0  -1  15 148.769 11.6749  27
   0  -1  15 150.420 10.1175  28
   0   1 -15 138.652 10.7407  21
   0  -1  14 3.56079 5.51287  10
   0   1 -14 4.55940 4.00186   5
   0  -1  14 11.9686 4.77642  45
   0   1 -14 9.05017 6.92041  44
   0  -1  14 6.48592 4.30670  40
   0  -1  14 7.61144 5.27928  38
   0   1 -14 10.6482 5.94214  14
   0  -1  14 8.32191 5.28267  33
   0  -1  14 9.01392 5.79699  29
   0  -1  14 6.58632 4.83334  27
   0  -1  14 6.41395 4.26801  28
   0   1 -14 4.92534 5.04285  21
   0  -1  13 20.2679 6.15583  10
   0   1 -13 20.7805 4.38901   5
   0  -1  13 27.1473 4.90690  40
   0  -1  13 20.1030 4.70638  45
   0  -1  13 28.6669 5.23229  43
   0   1 -13 10.7515 6.41852  44
   0  -1  13 21.0758 5.37238  38
   0   1 -13 21.6806 6.13190  14
   0  -1  13 15.2795 4.78473  33
   0  -1  13 26.2912 5.95922  29
   0  -1  13 20.4219 5.48253  27
   0  -1  13 12.2863 4.79322  28
   0   1 -13 21.9382 5.38482  21
   0   1 -12 239.705 12.5392   5
   0  -1  12 254.001 14.1025  10
   0  -1  12 256.113 12.2855  40
   0  -1  12 252.388 12.0584  45
   0  -1  12 249.463 12.2564  43
   0  -1  12 261.274 13.4903  38
   0   1 -12 245.983 13.7623  14
   0  -1  12 248.077 13.5083  29
   0  -1  12 252.204 13.2658  33
   0  -1  12 219.307 12.9580  27
   0  -1  12 237.598 12.0081  28
   0   1 -12 250.057 12.8987  21
   0  -1  11 1047.97 37.2916  10
   0   1 -11 1085.73 36.0490   5
   0  -1  11 1061.85 35.1972  45
   0  -1  11 1077.96 35.3086  40
   0  -1  11 1017.48 35.2536  43
   0  -1  11 1016.74 36.3736  38
   0   1 -11 1066.19 37.2711  14
   0  -1  11 972.665 36.0273  33
   0  -1  11 976.778 36.4854  29
   0  -1  11 1127.56 35.4370  28
   0  -1  11 1001.01 36.6414  27
   0   1 -11 1061.45 36.0710  21
   0   1 -10 426.051 16.9580   5
   0  -1  10 443.481 18.2672  10
   0  -1  10 489.729 17.1742  43
   0  -1  10 424.271 16.3384  45
   0  -1  10 422.035 16.3126  40
   0  -1  10 397.724 17.1505  38
   0   1 -10 457.616 18.1951  14
   0  -1  10 368.394 17.1056  29
   0  -1  10 391.158 17.0977  33
   0  -1  10 395.002 17.4562  27
   0  -1  10 397.690 16.2586  28
   0   1 -10 404.388 16.8889  21
   0  -1   9 18.7190 3.99239  10
   0   1  -9 29.8435 3.87979   5
   0  -1   9 23.7112 3.54953  40
   0  -1   9 24.0707 3.48233  45
   0  -1   9 28.9819 3.93411  43
   0  -1   9 25.3202 4.22752  38
   0   1  -9 21.4938 4.20492  14
   0  -1   9 24.5790 4.19522  33
   0  -1   9 22.7980 3.75390  28
   0   1  -9 22.6646 3.72626  21
   0  -1   8 1549.05 47.9599  10
   0   1  -8 1417.07 46.5661   6
   0   1  -8 1515.74 47.1861   5
   0  -1   8 1469.82 46.6265  43
   0  -1   8 1439.19 46.1503  45
   0  -1   8 1462.87 46.2613  40
   0  -1   8 1562.90 47.5236  38
   0   1  -8 1538.77 47.7404  14
   0  -1   8 1466.13 47.3633  33
   0  -1   8 1590.48 46.8316  28
   0  -1   8 1458.88 45.7971  22
   0   1  -8 1428.00 46.7845  21
   0   1  -7 30.7955 3.32111   6
   0  -1   7 43.9671 4.46150  10
   0  -1   7 36.9199 3.65584  43
   0  -1   7 37.0038 3.34928  45
   0  -1   7 37.1651 3.80763  38
   0   1  -7 43.6906 4.13897  14
   0  -1   7 36.9068 3.89279  33
   0  -1   7 37.0082 3.19344  30
   0  -1   7 35.0854 3.68990  28
   0  -1   7 37.4483 3.14632  22
   0   1  -7 34.5074 3.27546  24
   0   1  -7 44.5837 3.83208  21
   0  -1   6 245.016 9.97884  10
   0   1  -6 236.538 9.18812   6
   0  -1   6 224.472 8.72265  45
   0  -1   6 212.084 9.10310  43
   0   1  -6 213.700 8.79118  36
   0   1  -6 227.630 9.62211  14
   0  -1   6 217.189 8.65048  30
   0  -1   6 235.117 9.60243  33
   0  -1   6 232.790 9.22633  28
   0   1  -6 231.015 8.98948  24
   0  -1   6 218.841 8.42367  22
   0   1  -6 226.529 9.15286  21
   0  -1   5 8.16113 2.31593  10
   0   1  -5 7.80254 1.95884   6
   0  -1   5 9.33860 1.84223  45
   0  -1   5 7.62296 2.08375  43
   0   1  -5 5.96120 2.19309  36
   0   1  -5 7.56088 1.27300  12
   0  -1   5 4.82291 2.29828  33
   0  -1   5 7.10977 1.91111  30
   0   1  -5 6.58761 1.80004  24
   0  -1   5 6.35904 1.55740  22
   0  -1   5 6.43542 2.39217  28
   0   1  -5 8.29086 1.93306  21
   0   1  -4 5930.95 171.788   4
   0   1  -4 5794.03 171.773   1
   0   1  -4 5939.75 171.785   2
   0  -1   4 5807.10 173.021  19
   0   1  -4 6140.64 173.188  21
   0   1  -4 5786.12 171.747  35
   0  -1   4 5890.13 171.737  35
   0   1  -4 5961.15 173.120  36
   0   1  -4 5842.08 172.125  12
   0  -1   4 5876.67 172.937  30
   0  -1   4 6164.65 173.520  33
   0   1  -4 5966.56 171.761  32
   0  -1   4 5968.65 171.740  32
   0  -1   4 6814.32 173.876  29
   0  -1   4 5863.87 173.270  28
   0  -1   4 5809.59 173.533  27
   0   1  -4 6509.65 173.258  24
   0  -1   4 6056.32 172.541  22
   0   1  -4 6257.35 173.302   6
   0  -1   4 5750.94 173.618  10
   0  -1   3 2034.23 60.2607   1
   0   1  -3 2057.25 60.1865   1
   0   1  -3 2066.67 60.1928   2
   0  -1   3 2058.97 60.2653   2
   0  -1   3 2021.58 60.8390  19
   0   1  -3 2150.64 61.0464  21
   0  -1   3 2098.39 60.1468  35
   0   1  -3 2174.97 60.1642  35
   0  -1   3 1978.65 61.1342  34
   0   1  -3 2010.41 61.0442  36
   0  -1   3 2057.48 60.1819  12
   0   1  -3 2067.88 60.2634  12
   0  -1   3 2114.81 61.3147  33
   0   1  -3 2081.65 60.1495  32
   0  -1   3 1917.18 61.2975  29
   0  -1   3 2054.62 60.1386  32
   0  -1   3 1928.18 61.2919  27
   0  -1   3 2174.46 60.4882  22
   0  -1   3 2298.29 61.3498  28
   0  -1   3 2034.01 61.4327  10
   0   1  -3 1999.34 60.0856   8
   0  -1   2 983.889 30.6205  10
   0   1  -2 1011.47 29.9829   2
   0   1  -2 1014.46 29.9799   1
   0  -1   2 1007.79 30.0417   1
   0  -1   2 983.620 30.0294   2
   0  -1   2 1012.66 30.5488  43
   0  -1   2 945.813 29.8218  46
   0  -1   2 1036.82 30.6171  38
   0   1  -2 1027.61 29.9239  35
   0  -1   2 1018.72 30.5324  34
   0  -1   2 1037.83 29.9420  35
   0  -1   2 1025.41 29.8239  12
   0   1  -2 1018.26 29.8584  12
   0  -1   2 1056.43 30.5031  31
   0  -1   2 1030.91 30.6047  33
   0  -1   2 1070.64 29.9617  32
   0  -1   2 947.213 30.5610  29
   0   1  -2 1090.25 29.9638  32
   0  -1   2 1000.97 30.6189  27
   0   1  -2 1042.51 29.8173  22
   0  -1   2 1077.28 30.6616  28
   0   1  -2 1047.67 30.0684  19
   0  -1   2 972.992 30.0898  19
   0   1  -1 188.959 5.95604   1
   0   1  -1 187.882 5.96567   2
   0  -1   1 188.476 6.12460  43
   0  -1   1 184.759 6.15615  39
   0   1  -1 180.779 5.88723  35
   0  -1   1 183.891 6.14214  38
   0  -1   1 186.173 6.12107  34
   0  -1   1 192.300 6.13549  30
   0   1  -1 184.058 5.89380  32
   0  -1   1 178.463 6.09883  29
   0  -1   1 183.599 6.07939  31
   0  -1   1 187.663 6.14746  33
   0  -1   1 188.520 6.14829  27
   0   1  -1 182.052 5.87040  23
   0  -1   1 186.580 6.21103  28
   0   1  -1 187.529 6.04260  10
   0   1   0 1223.96 34.0597  17
   0  -1   0 1104.35 34.1480  39
   0   1   0 1098.22 34.0907  14
   0   1   0 1215.73 34.0659  13
   0  -1   0 1203.96 34.0935  30
   0  -1   0 1134.52 33.9849  29
   0  -1   0 1137.43 34.0390  23
   0   1   0 1150.86 34.0214  23
   0  -1   0 1155.88 34.0095  27
   0  -1   0 1239.66 34.2049  28
   0   1   0 1201.58 34.1311  28
   0  -1   0 1136.71 34.1861   2
   0  -1   0 1133.05 34.1769   1
   0  -1  -1 6345.35 183.690   1
   0  -1  -1 6393.62 183.703   2
   0   1   1 6398.78 183.866  45
   0  -1  -1 6335.77 183.719  37
   0   1   1 6169.59 183.755  37
   0  -1  -1 6487.60 183.621  35
   0  -1  -1 6245.52 183.864  14
   0   1   1 6450.66 183.838  13
   0  -1  -1 6262.69 183.604  32
   0   1   1 6280.67 183.854  22
   0   1   1 6515.16 183.829  17
   0  -1  -1 6272.45 183.885  21
   0   1   2 22.3606 1.62075  10
   0  -1  -2 21.0306 1.22618   9
   0   1   2 21.0176 1.32721   9
   0   1   2 25.4635 1.38773   5
   0  -1  -2 22.2423 1.36878   1
   0   1   2 19.8529 1.28333   2
   0  -1  -2 20.7047 1.33681   2
   0   1   2 22.3195 1.31152   1
   0   1   2 21.3811 1.33803  43
   0   1   2 21.0510 1.91320  45
   0   1   2 20.7008 1.27380  35
   0  -1  -2 20.5501 1.26550  35
   0  -1  -2 21.5087 1.96607  14
   0   1   2 22.8090 1.28796  32
   0  -1  -2 25.4047 1.32156  32
   0   1   2 23.4591 1.83705  22
   0  -1  -2 22.9990 1.93189  21
   0  -1  -3 5752.62 166.616   2
   0  -1  -3 5738.10 166.608   1
   0   1   3 5775.55 166.567   1
   0   1   3 5623.01 166.558   2
   0   1   3 6187.49 167.009  43
   0  -1  -3 5800.41 166.515  35
   0   1   3 5789.78 166.514  35
   0  -1  -3 5761.94 167.727  14
   0   1   3 5718.31 167.085  16
   0  -1  -3 5615.32 166.507  32
   0   1   3 5556.89 166.492  32
   0  -1  -3 5815.71 166.526   9
   0   1   3 5985.81 167.387  10
   0  -1  -3 5816.01 167.147   5
   0  -1  -3 5826.03 167.684  21
   0   1   4 504.579 15.0018   2
   0   1   4 486.904 14.9729   4
   0   1   4 496.227 14.9897   1
   0   1   4 475.567 15.7303  43
   0  -1  -4 523.630 16.6297  44
   0  -1  -4 512.369 14.9678  35
   0   1   4 509.100 14.9823  35
   0   1   4 498.575 15.7478  16
   0   1   4 508.410 16.3618  13
   0  -1  -4 499.811 16.7280  14
   0   1   4 491.629 14.9667  32
   0  -1  -4 510.036 14.9671  32
   0  -1  -4 529.762 16.6767  21
   0   1   4 502.925 16.2412  17
   0   1   4 485.032 16.3030  10
   0  -1  -4 504.953 15.0756   9
   0  -1  -4 522.269 16.1033   5
   0   1   5 893.246 27.7347  10
   0  -1  -5 891.067 27.3098   5
   0   1   5 888.430 25.6478   7
   0  -1  -5 878.756 25.8456   9
   0   1   5 856.446 25.6011   1
   0   1   5 842.576 25.6002   2
   0   1   5 904.498 25.6274   4
   0   1   5 863.637 25.6367   3
   0   1   5 916.278 27.0109  43
   0   1   5 825.120 27.6689  38
   0  -1  -5 868.690 25.5827  35
   0   1   5 826.055 26.4371  36
   0   1   5 934.903 26.8209  16
   0   1   5 912.098 27.4498  13
   0  -1  -5 887.090 28.0895  14
   0  -1  -5 877.898 25.5838  32
   0   1   5 877.097 27.1052  28
   0   1   5 862.176 27.6689  22
   0   1   5 903.502 27.5305  17
   0  -1  -5 863.737 27.8487  21
   0   1   6 168.681 7.73643  10
   0  -1  -6 181.310 7.39147   5
   0   1   6 172.243 6.43886  36
   0   1   6 179.042 7.81637  38
   0   1   6 163.205 7.71785  45
   0   1   6 166.466 6.89225  43
   0  -1  -6 178.538 8.09652  14
   0   1   6 161.724 7.21780  13
   0   1   6 164.248 6.51693  16
   0   1   6 155.546 7.45076  22
   0   1   6 200.797 7.44662  28
   0  -1  -6 179.038 7.96005  21
   0   1   6 164.467 7.23521  17
   0  -1  -7 199.441 8.79798   5
   0   1   7 223.674 9.59538  10
   0  -1  -7 202.165 6.75986   9
   0   1   7 198.305 8.45320  43
   0  -1  -7 232.749 9.98518  44
   0   1   7 199.331 9.37468  45
   0   1   7 209.993 9.35720  38
   0   1   7 214.506 7.80835  36
   0   1   7 219.265 7.98903  16
   0  -1  -7 212.566 9.84659  14
   0   1   7 218.975 8.87274  13
   0   1   7 222.554 9.38644  22
   0   1   7 263.090 9.16645  28
   0  -1  -7 216.017 9.55449  21
   0   1   7 220.162 8.84717  17
   0  -1  -8 1291.55 40.9482   5
   0   1   8 1292.83 41.6768  10
   0   1   8 1317.37 40.4175  43
   0  -1  -8 1387.88 42.2465  44
   0   1   8 1349.42 41.8286  45
   0   1   8 1288.03 41.5695  38
   0   1   8 1218.55 41.4504  33
   0   1   8 1267.32 39.3134  16
   0  -1  -8 1292.92 42.1478  14
   0   1   8 1319.27 40.6989  13
   0   1   8 1330.89 41.8347  29
   0   1   8 1279.80 41.3282  22
   0   1   8 1347.17 40.7308  28
   0   1   8 1200.86 41.4981  27
   0  -1  -8 1294.97 41.7180  21
   0   1   8 1258.59 40.4937  17
   0   1   9 658.901 23.7352  10
   0  -1  -9 656.375 22.7340   5
   0   1   9 702.366 22.3403  43
   0   1   9 674.133 23.5686  40
   0   1   9 661.200 23.6265  45
   0  -1  -9 647.692 23.9985  44
   0   1   9 621.347 23.3935  38
   0   1   9 643.204 22.3504  13
   0   1   9 638.393 20.8451  16
   0  -1  -9 588.700 23.7972  14
   0   1   9 672.274 23.8206  29
   0   1   9 651.016 23.6487  33
   0   1   9 618.796 22.2120  28
   0   1   9 683.829 23.9163  27
   0   1   9 667.353 23.2766  22
   0  -1  -9 648.443 23.6472  21
   0   1   9 644.429 22.3110  17
   0   1  10 16.0238 4.40375  10
   0  -1 -10 8.76139 2.74852   5
   0  -1 -10 10.7340 4.59168  44
   0   1  10 11.3076 3.01936  43
   0   1  10 9.09659 3.59693  40
   0   1  10 15.1121 3.82653  45
   0   1  10 13.7059 3.92228  38
   0   1  10 10.9677 3.01323  13
   0   1  10 16.2700 2.35960  16
   0  -1 -10 10.9263 3.94940  14
   0   1  10 14.4208 4.16134  33
   0   1  10 13.2497 3.89167  29
   0   1  10 14.2620 3.55654  22
   0   1  10 13.2242 3.69641  28
   0   1  10 15.4964 4.11609  27
   0   1  10 12.5143 3.15387  17
   0  -1 -10 18.7233 4.01238  21
   0  -1 -11 149.681 8.73105   5
   0   1  11 155.870 10.1267  10
   0  -1 -11 172.750 10.6574  44
   0   1  11 172.925 8.76670  43
   0   1  11 194.384 10.3997  40
   0   1  11 177.593 10.0644  45
   0   1  11 147.316 9.55686  38
   0  -1 -11 166.986 10.6910  14
   0   1  11 163.936 6.87335  16
   0   1  11 162.256 8.61285  13
   0   1  11 165.199 10.1222  33
   0   1  11 163.650 10.1541  29
   0   1  11 177.423 8.84991  28
   0   1  11 174.524 9.66052  22
   0   1  11 168.909 10.3419  27
   0   1  11 179.441 8.77283  17
   0  -1 -11 162.058 9.94700  21
   0  -1 -12 303.208 13.3996   5
   0   1  12 263.489 14.4173  10
   0   1  12 320.347 14.8428  45
   0   1  12 285.566 12.7035  43
   0  -1 -12 285.516 15.1625  44
   0   1  12 277.037 14.1327  40
   0   1  12 313.095 14.8499  38
   0   1  12 289.329 10.3860  16
   0   1  12 303.171 12.8827  13
   0  -1 -12 292.128 15.5006  14
   0   1  12 294.394 14.7669  29
   0   1  12 295.375 14.6003  33
   0   1  12 331.823 13.1317  28
   0   1  12 290.507 14.7319  27
   0   1  12 318.781 14.1664  22
   0  -1 -12 285.524 14.6433  21
   0   1  12 275.070 12.5475  17
   0   1  13 30.1212 6.10142  10
   0  -1 -13 34.6858 4.94452   5
   0  -1 -13 21.9342 6.36422  44
   0   1  13 41.6577 5.03543  43
   0   1  13 41.6795 5.96272  40
   0   1  13 40.8299 6.16599  45
   0   1  13 44.4867 6.39961  38
   0  -1 -13 43.5886 7.36661  14
   0   1  13 34.9454 6.06620  33
   0   1  13 31.1491 5.99587  29
   0   1  13 38.3518 4.95230  28
   0   1  13 37.2267 6.22369  27
   0  -1 -13 41.3285 6.44917  21
   0   1  14 206.854 13.2604  10
   0  -1 -14 202.905 11.1120   5
   0   1  14 221.378 10.9098  43
   0  -1 -14 203.430 13.4573  44
   0   1  14 179.002 11.8371  40
   0   1  14 206.965 12.5034  45
   0   1  14 226.390 12.9080  38
   0  -1 -14 174.928 13.2755  14
   0   1  14 196.307 12.6747  29
   0   1  14 193.330 12.4279  33
   0   1  14 201.465 10.4548  28
   0   1  14 205.109 13.0108  27
   0  -1 -14 198.763 12.7313  21
   0  -1 -15 64.0506 6.72170   5
   0   1  15 49.9714 7.98814  10
   0  -1 -15 65.6088 9.06187  44
   0   1  15 62.2720 7.80826  40
   0   1  15 60.4071 7.74206  45
   0   1  15 51.0300 7.27697  38
   0  -1 -15 58.4682 8.58505  14
   0   1  15 58.5900 7.70282  29
   0   1  15 71.0054 8.43307  33
   0   1  15 54.0829 7.71334  27
   0  -1 -15 61.5578 8.03751  21
   0  -1 -16 2.45796 4.28768   5
   0   1  16 2.81799 6.14837  10
   0   1  16 4.80074 5.97828  40
   0  -1 -16 3.83914 7.49731  44
   0   1  16 0.79150 5.21987  45
   0   1  16 0.82932 5.78657  38
   0  -1 -16-3.19952 6.65591  14
   0   1  16-0.84334 5.60312  33
   0   1  16 1.79425 5.73713  27
   0   1  16 0.89022 5.36738  29
   0  -1 -16 0.87111 5.74491  21
   0   1  17 190.294 14.2709  10
   0   1  17 205.833 13.2956  45
   0  -1 -17 158.906 14.4315  44
   0   1  17 159.625 12.2750  40
   0   1  17 203.138 13.6229  38
   0  -1 -17 182.515 13.0809  15
   0  -1 -17 173.282 14.6481  14
   0   1  17 170.831 12.8603  33
   0   1  17 149.034 12.5097  29
   0   1  17 191.999 13.5270  27
   0  -1 -17 182.393 13.3289  21
   0   1  18 87.0430 10.8024  10
   0   1  18 110.017 10.1605  45
   0  -1 -18 95.0839 12.3294  44
   0   1  18 95.3299 9.83484  40
   0   1  18 89.2946 10.2520  38
   0  -1 -18 89.2141 9.98130  15
   0  -1 -18 80.3108 11.4912  14
   0   1  18 90.7706 9.92987  33
   0   1  18 100.520 10.6857  27
   0   1  18 84.9199 10.4281  29
   0  -1 -18 91.5257 10.2616  21
   0   1  19 139.386 12.6589  10
   0   1  19 128.396 11.0504  40
   0  -1 -19 140.947 14.2782  44
   0   1  19 128.964 10.7698  45
   0   1  19 124.939 11.4431  38
   0  -1 -19 146.065 12.2387  15
   0  -1 -19 136.884 13.8747  14
   0   1  19 173.215 12.4352  33
   0   1  19 144.366 12.3325  27
   0   1  19 134.570 11.7480  29
   0  -1 -19 122.335 12.5239  18
   0  -1 -19 133.768 12.0546  21
   0   1  20 0.83530 6.13214  38
   0  -1 -20 2.06323 7.38819  18
   0  -1 -20 0.88691 6.18924  15
   0  -1 -20 3.57615 7.50180  14
   0   1  20 5.56429 6.38473  27
   0   1  20 15.7660 7.51001  29
   0   1  20 1.01125 7.33349  10
   0  -2  20 6.91679 7.99384  10
   0   2 -20 19.4358 10.1356  44
   0  -2  20 9.05826 6.49173  38
   0   2 -20 12.5023 7.92308  15
   0   2 -20 2.27579 7.50856  14
   0  -2  20 6.04185 6.84095  27
   0  -2  20 14.1554 6.82044  29
   0   2 -20 5.58009 7.89421  18
   0   2 -19 119.796 14.0126  44
   0  -2  19 124.080 11.4373  38
   0   2 -19 106.235 12.1176  14
   0  -2  19 103.696 10.6142  33
   0  -2  19 94.5877 10.8591  27
   0  -2  19 104.073 11.4696  29
   0  -2  19 90.5985 11.6201  10
   0  -2  18 262.741 17.7475  10
   0   2 -18 231.808 17.6354  44
   0  -2  18 253.783 16.2189  38
   0   2 -18 240.293 17.1830  14
   0  -2  18 241.735 16.8346  29
   0  -2  18 245.138 15.4411  33
   0  -2  18 238.505 16.4476  27
   0   2 -18 238.132 14.8572  21
   0  -2  17 151.496 13.4137  10
   0  -2  17 134.965 9.22416  40
   0   2 -17 112.817 13.0687  44
   0  -2  17 141.453 11.9590  38
   0   2 -17 122.787 12.6116  14
   0  -2  17 139.204 11.3715  33
   0  -2  17 108.364 11.3286  27
   0  -2  17 115.540 11.5980  29
   0   2 -17 109.666 10.1285  21
   0  -2  16 58.0096 9.68064  10
   0   2 -16 53.0570 7.48525   5
   0  -2  16 59.7744 6.71182  40
   0   2 -16 44.6211 9.68492  44
   0  -2  16 68.6646 6.80852  45
   0  -2  16 81.3686 9.11033  38
   0   2 -16 51.8023 8.92848  14
   0  -2  16 70.7731 8.68477  33
   0  -2  16 68.0205 9.09696  27
   0  -2  16 59.1927 8.88067  29
   0   2 -16 51.8438 7.93270  21
   0   2 -15 191.471 11.8519   5
   0  -2  15 184.088 14.1125  10
   0  -2  15 177.047 10.5794  40
   0   2 -15 176.902 14.4094  44
   0  -2  15 180.288 10.3505  45
   0  -2  15 184.226 12.8278  38
   0   2 -15 202.427 13.9962  14
   0  -2  15 178.334 12.4690  33
   0  -2  15 161.930 12.6729  29
   0  -2  15 175.590 11.1151  28
   0  -2  15 161.549 12.6000  27
   0   2 -15 170.180 11.8141  21
   0  -2  14 535.975 24.9470  10
   0   2 -14 531.820 22.7581   5
   0  -2  14 549.357 21.1135  45
   0  -2  14 578.646 21.6012  40
   0   2 -14 564.190 25.5620  44
   0  -2  14 553.388 23.8818  38
   0   2 -14 547.612 24.7201  14
   0  -2  14 575.657 23.9406  33
   0  -2  14 477.064 23.4827  29
   0  -2  14 490.379 23.7497  27
   0  -2  14 535.803 22.2835  28
   0   2 -14 553.168 23.0123  21
   0   2 -13 223.087 12.6075   5
   0  -2  13 219.597 13.9921  10
   0  -2  13 220.438 11.2525  45
   0  -2  13 231.902 11.5609  40
   0  -2  13 244.813 12.9432  43
   0  -2  13 230.958 13.3370  38
   0   2 -13 225.588 13.9160  14
   0  -2  13 234.639 13.6978  29
   0  -2  13 241.819 13.4737  33
   0  -2  13 228.433 12.4483  28
   0  -2  13 235.790 13.6622  27
   0   2 -13 217.650 12.5066  21
   0  -2  12 1152.52 41.4529  10
   0   2 -12 1149.13 39.8237   5
   0  -2  12 1175.38 38.2277  40
   0  -2  12 1091.33 39.1865  43
   0  -2  12 1115.37 37.7837  45
   0  -2  12 1159.12 40.5271  38
   0   2 -12 1142.16 41.0963  14
   0  -2  12 1245.97 41.4240  29
   0  -2  12 1161.56 40.3497  33
   0  -2  12 1210.74 39.4571  28
   0  -2  12 1067.40 40.4346  27
   0   2 -12 1114.21 39.3871  21
   0  -2  11 10.9834 4.66608  10
   0   2 -11 7.24178 3.24482   5
   0  -2  11 3.93994 2.90134  40
   0  -2  11 11.4157 4.26980  43
   0  -2  11 4.16418 3.16354  45
   0  -2  11 9.58392 4.29576  38
   0   2 -11 10.3082 4.47126  14
   0  -2  11 7.67588 3.95846  33
   0  -2  11 15.2982 4.65956  28
   0   2 -11 10.2352 3.71815  21
   0  -2  10 54.1560 6.43054  10
   0   2 -10 38.5036 4.62966   6
   0   2 -10 36.5098 4.67090   5
   0  -2  10 40.4749 4.87241  43
   0  -2  10 50.0406 4.48448  40
   0  -2  10 38.5138 4.26610  45
   0  -2  10 45.5049 5.52055  38
   0   2 -10 38.6651 5.41912  14
   0  -2  10 42.8119 5.23312  33
   0  -2  10 39.4930 5.10551  28
   0   2 -10 41.2902 4.82055  21
   0   2  -9 724.161 24.7697   5
   0  -2   9 670.563 25.2571  10
   0   2  -9 642.581 23.8160   6
   0  -2   9 650.758 22.8684  40
   0  -2   9 648.688 22.7031  45
   0  -2   9 642.409 24.0664  43
   0  -2   9 697.911 24.8086  38
   0   2  -9 694.699 25.0368  14
   0  -2   9 698.972 23.4269  30
   0  -2   9 671.467 24.5890  33
   0  -2   9 686.624 24.0959  28
   0   2  -9 694.943 23.8838  24
   0   2  -9 686.996 24.0182  21
   0  -2   8 164.482 8.94081  10
   0   2  -8 153.243 7.82092   6
   0  -2   8 139.556 6.91662  40
   0  -2   8 157.337 8.13026  43
   0  -2   8 147.859 6.92258  45
   0   2  -8 135.968 7.44177  36
   0  -2   8 164.533 8.51468  38
   0   2  -8 164.878 8.60086  14
   0  -2   8 142.245 7.33993  30
   0  -2   8 150.609 8.30014  33
   0  -2   8 148.302 8.06430  28
   0   2  -8 136.328 7.53004  24
   0   2  -8 144.184 7.61956  21
   0   2  -7 56.2365 2.36393   7
   0   2  -7 61.0429 4.42418   6
   0  -2   7 58.1496 5.05099  10
   0   2  -7 56.7122 2.36174   3
   0  -2   7 56.0256 4.48676  43
   0  -2   7 52.9742 3.69472  45
   0  -2   7 58.8087 3.81951  40
   0   2  -7 57.9710 4.46930  36
   0  -2   7 54.1225 4.09473  30
   0  -2   7 52.3578 4.55737  33
   0  -2   7 56.2234 4.70755  28
   0   2  -7 57.0801 4.28805  24
   0   2  -7 57.8976 4.29700  21
   0   2  -6 296.327 9.17487   7
   0   2  -6 303.541 11.2601   6
   0  -2   6 283.371 11.7669  10
   0   2  -6 294.555 9.16785   3
   0  -2   6 268.438 10.0892  40
   0  -2   6 280.011 10.0525  45
   0  -2   6 275.013 11.2555  43
   0   2  -6 301.068 11.1314  36
   0  -2   6 281.718 9.01983  35
   0   2  -6 273.966 9.28668  12
   0  -2   6 285.058 10.8337  30
   0  -2   6 274.184 11.3470  33
   0  -2   6 275.886 11.5187  29
   0  -2   6 282.856 9.01808  32
   0  -2   6 298.606 11.7506  27
   0   2  -6 283.216 10.9617  24
   0  -2   6 263.535 11.1569  28
   0   2  -6 285.863 10.9564  21
   0  -2   5 1077.22 32.0222  45
   0  -2   5 1052.13 32.0744  40
   0   2  -5 1024.82 33.0711  36
   0  -2   5 1153.06 33.5391  34
   0  -2   5 1030.90 31.4340  35
   0   2  -5 1057.32 31.5039  12
   0  -2   5 1040.69 31.4552  32
   0  -2   5 1051.00 32.9019  30
   0  -2   5 1080.22 33.5071  33
   0  -2   5 1072.57 33.5577  29
   0  -2   5 1034.75 33.4963  27
   0  -2   5 1099.79 33.4491  28
   0   2  -5 1069.38 32.9533  21
   0  -2   4 191.777 6.77459   1
   0  -2   4 182.704 6.74309   2
   0  -2   4 186.056 6.24833  46
   0  -2   4 181.523 6.47731  35
   0   2  -4 201.025 7.74043  36
   0  -2   4 204.486 7.87280  34
   0   2  -4 192.579 6.37394  12
   0  -2   4 182.957 7.81042  29
   0  -2   4 193.565 7.87775  33
   0  -2   4 199.497 6.57573  32
   0  -2   4 195.550 7.93139  27
   0  -2   4 209.047 8.06323  28
   0  -2   4 180.287 6.86008  19
   0  -2   3 1560.87 45.8910   1
   0  -2   3 1545.81 45.8873   2
   0  -2   3 1513.64 45.0189  46
   0  -2   3 1548.70 46.5374  43
   0  -2   3 1532.31 45.2280  40
   0  -2   3 1568.50 46.6383  38
   0  -2   3 1552.48 46.5421  34
   0  -2   3 1539.24 45.6321  35
   0   2  -3 1587.27 45.3792  12
   0  -2   3 1547.85 46.6285  33
   0  -2   3 1491.18 46.4922  29
   0  -2   3 1530.78 45.6338  32
   0  -2   3 1605.19 46.7065  28
   0  -2   3 1576.39 46.6125  27
   0   2  -3 1552.71 44.9647  22
   0  -2   3 1547.49 45.5004  19
   0  -2   2 10.4843 1.50848   1
   0  -2   2 11.1052 1.56671   2
   0  -2   2 8.84323 0.73613  46
   0   2  -2 10.1073 0.81642  46
   0  -2   2 8.98024 1.75653  43
   0  -2   2 12.1722 1.77364  30
   0  -2   2 8.20354 1.99948  31
   0  -2   2 7.59423 1.33532  32
   0  -2   2 8.49500 1.59110  33
   0  -2   2 9.24797 1.71350  34
   0  -2   2 7.69337 1.68324  38
   0  -2   2 10.3668 1.35551  35
   0  -2   2 9.49643 1.68018  29
   0  -2   2 9.61459 1.95242  28
   0  -2   2 7.93172 1.64976  27
   0  -2   2 10.6249 0.97583  26
   0  -2   2 10.3703 0.91081  19
   0   2  -1 7241.37 211.307  46
   0  -2   1 7366.31 211.915  29
   0  -2   1 7354.89 212.028  30
   0  -2   1 7520.32 212.134  33
   0  -2   1 7430.01 212.032  31
   0   2  -1 7124.25 211.184  22
   0  -2   1 7168.05 211.899  27
   0  -2   1 7410.46 212.235  28
   0  -2   1 7410.71 211.144  22
   0  -2   0 4383.26 126.377  10
   0   2   0 4218.68 126.356  10
   0  -2   0 4214.18 127.263   1
   0  -2   0 4226.13 127.283   2
   0  -2   0 4477.18 126.932  41
   0   2   0 4351.71 126.743  45
   0  -2   0 4364.88 126.681  45
   0  -2   0 4314.35 127.260  39
   0  -2   0 4384.28 127.103  35
   0   2   0 4429.90 127.009  13
   0  -2   0 4377.01 127.108  32
   0  -2   0 4766.03 127.328  31
   0  -2   0 4409.19 127.071  30
   0  -2   0 4458.70 126.923  29
   0   2   0 4406.75 127.080  25
   0  -2   0 4262.10 126.910  27
   0   2   0 4349.14 126.778  22
   0   2   0 4380.16 126.983  17
   0   2   0 4446.47 126.515  18
   0  -2  -1 1243.06 37.3200   2
   0  -2  -1 1248.33 37.3195   1
   0   2   1 1276.53 37.2248  45
   0  -2  -1 1265.08 36.7598  41
   0  -2  -1 1218.02 37.1110  35
   0  -2  -1 1231.24 37.3553  39
   0   2   1 1210.95 37.2372  37
   0   2   1 1245.75 37.2952  13
   0  -2  -1 1253.80 37.1374  32
   0   2   1 1263.10 37.2408  22
   0   2   1 1265.23 37.3447  25
   0  -2  -1 1218.41 37.3837  21
   0  -2  -1 1256.39 36.5187  18
   0   2   1 1239.22 37.2658  17
   0   2   1 1260.14 36.4765  18
   0   2   2 43.4674 1.90850  10
   0  -2  -2 39.8958 1.84273  10
   0   2   2 41.2459 2.31742   9
   0  -2  -2 41.0924 2.46915   2
   0  -2  -2 46.3609 2.52383   1
   0   2   2 50.2550 2.96056  45
   0  -2  -2 37.1813 2.24754  35
   0  -2  -2 43.3013 2.85015  14
   0  -2  -2 40.9493 1.92763  15
   0   2   2 43.7485 2.71230  13
   0  -2  -2 41.9078 2.30838  32
   0   2   2 44.6374 2.73399  22
   0  -2  -2 50.8882 2.99717  21
   0   2   2 41.9843 2.65397  17
   0  -2  -2 45.0596 2.12645  18
   0   2   3 1233.35 36.2570  10
   0   2   3 1226.76 36.1150   5
   0   2   3 1186.22 36.1667   9
   0  -2  -3 1197.44 36.4207   2
   0  -2  -3 1193.45 36.3945   1
   0   2   3 1229.37 37.2413  45
   0  -2  -3 1218.43 36.6759  44
   0  -2  -3 1196.67 36.2051  35
   0  -2  -3 1223.51 37.2199  14
   0  -2  -3 1274.81 36.2708  32
   0   2   3 1220.86 37.1803  22
   0  -2  -3 1224.90 37.2197  21
   0  -2  -4 33.1183 2.18570   2
   0  -2  -4 26.9824 2.08529   1
   0  -2  -4 40.6272 3.17017  44
   0   2   4 28.1887 2.06913  43
   0   2   4 31.8033 3.25247  45
   0  -2  -4 30.8385 1.97142  35
   0   2   4 32.3573 2.62811  16
   0  -2  -4 32.0395 3.03266  14
   0  -2  -4 25.8042 1.89929  32
   0   2   4 31.5357 2.50379  10
   0  -2  -4 30.2151 2.12821   5
   0   2   4 33.0589 2.11977   5
   0  -2  -4 32.6787 3.04989  21
   0   2   5 313.075 9.98147  43
   0  -2  -5 290.033 10.9233  44
   0  -2  -5 295.540 9.41682  35
   0   2   5 298.183 10.4133  16
   0   2   5 292.983 10.9587  13
   0  -2  -5 276.202 11.2397  14
   0  -2  -5 285.964 9.38636  32
   0   2   5 280.375 10.4773  10
   0  -2  -5 292.021 10.2083   5
   0   2   5 277.401 10.7834  17
   0  -2  -5 272.999 11.1662  21
   0   2   6 951.921 28.0737   3
   0  -2  -6 898.319 30.0761  44
   0   2   6 945.023 28.9201  43
   0  -2  -6 940.573 27.9491  35
   0   2   6 936.451 30.1672  38
   0   2   6 958.200 29.3551  16
   0  -2  -6 920.753 30.6531  14
   0   2   6 951.493 30.1627  13
   0  -2  -6 944.336 27.9535  32
   0  -2  -6 935.448 30.5704  21
   0   2   6 935.897 30.0580  17
   0   2   6 927.947 28.0494   7
   0   2   6 928.140 29.8486  10
   0  -2  -6 904.552 29.2632   5
   0   2   7 35.0458 3.56096  10
   0   2   7 36.4464 1.95554   7
   0  -2  -7 32.5699 3.06652   5
   0   2   7 37.5341 1.93366   3
   0  -2  -7 42.5444 4.32873  44
   0   2   7 39.3013 3.00669  43
   0   2   7 33.9400 2.59138  36
   0  -2  -7 39.5414 1.88411  35
   0   2   7 44.3750 3.98232  38
   0   2   7 35.9145 3.02234  16
   0   2   7 36.6141 3.65960  13
   0  -2  -7 44.2626 4.30898  14
   0  -2  -7 34.4119 1.82347  32
   0   2   7 39.4109 3.48243  28
   0   2   7 34.4668 3.78375  22
   0   2   7 43.0298 3.88549  17
   0  -2  -7 37.6072 4.03639  21
   0   2   8 1.43548 2.74391  10
   0   2   8 0.44960 2.09782  43
   0   2   8 2.54484 3.01885  45
   0  -2  -8 1.93505 3.41641  44
   0   2   8 3.40357 2.74312  38
   0   2   8 1.48526 1.79241  36
   0  -2  -8 4.75213 2.23069   5
   0  -2  -8 1.35990 3.20554  14
   0   2   8 4.41175 2.63773  13
   0   2   8 2.32111 1.94475  16
   0   2   8 3.21200 2.52518  28
   0   2   8 2.80199 2.83084  22
   0  -2  -8 3.36735 3.03408  21
   0   2   8 2.66333 3.64894  17
   0  -2  -9 3375.47 98.1509   5
   0   2   9 3433.51 99.3976  10
   0   2   9 3126.63 97.1383  43
   0  -2  -9 3139.16 99.3624  44
   0   2   9 3338.06 99.9642  45
   0   2   9 3418.70 99.8334  40
   0   2   9 3278.57 99.2975  38
   0   2   9 3167.59 96.0896  36
   0  -2  -9 3363.38 100.432  14
   0   2   9 3351.83 98.7956  13
   0   2   9 3439.95 97.2750  16
   0   2   9 2836.15 97.3196  28
   0   2   9 3527.48 99.8528  22
   0  -2  -9 3332.54 99.9223  21
   0   2   9 3341.64 98.7276  17
   0  -2 -10 505.947 18.7764   5
   0   2  10 494.586 19.8939  10
   0   2  10 530.521 20.4482  40
   0   2  10 498.054 18.0306  43
   0  -2 -10 519.681 20.4927  44
   0   2  10 561.639 20.8896  45
   0   2  10 498.552 19.9898  38
   0   2  10 521.242 20.4642  33
   0   2  10 538.020 19.4210  13
   0   2  10 523.552 17.7601  16
   0  -2 -10 492.835 20.9096  14
   0   2  10 505.025 20.0472  29
   0   2  10 512.806 20.1634  27
   0   2  10 507.877 18.5773  28
   0   2  10 492.332 19.9943  22
   0  -2 -10 491.754 20.3324  21
   0   2  10 509.263 19.1153  17
   0   2  11 521.804 20.4044  10
   0  -2 -11 510.453 18.7667   5
   0   2  11 489.665 20.4548  45
   0   2  11 508.885 18.0000  43
   0   2  11 478.513 20.2648  40
   0  -2 -11 480.737 20.4050  44
   0   2  11 526.375 20.4263  38
   0   2  11 513.259 17.3653  16
   0   2  11 514.191 19.2391  13
   0  -2 -11 517.387 21.4761  14
   0   2  11 484.194 20.2072  33
   0   2  11 481.320 20.1406  29
   0   2  11 440.203 19.7614  27
   0   2  11 501.754 20.0828  22
   0   2  11 441.880 17.9976  28
   0  -2 -11 500.378 20.6306  21
   0   2  11 483.943 18.9712  17
   0   2  12 271.235 13.9956  10
   0  -2 -12 265.700 12.4483   5
   0   2  12 268.138 14.1267  40
   0   2  12 265.500 14.1837  45
   0   2  12 297.444 12.0313  43
   0  -2 -12 282.579 14.6280  44
   0   2  12 273.175 13.9921  38
   0   2  12 276.131 12.8629  13
   0  -2 -12 293.544 15.4932  14
   0   2  12 283.536 10.9581  16
   0   2  12 271.421 13.9670  29
   0   2  12 294.888 14.4506  33
   0   2  12 300.910 14.5742  27
   0   2  12 279.497 13.8519  22
   0   2  12 275.736 12.2006  28
   0   2  12 262.449 12.6201  17
   0  -2 -12 258.020 14.2497  21
   0  -2 -13 109.073 7.52714   5
   0   2  13 105.438 9.04417  10
   0   2  13 97.9977 8.83681  45
   0   2  13 94.6976 6.60926  43
   0   2  13 113.856 9.07951  40
   0  -2 -13 100.349 9.32223  44
   0   2  13 121.846 9.10718  38
   0   2  13 103.548 7.48006  13
   0   2  13 109.889 5.62846  16
   0  -2 -13 117.884 10.0916  14
   0   2  13 96.9088 8.43963  33
   0   2  13 116.498 9.07599  29
   0   2  13 108.164 7.26462  28
   0   2  13 97.7618 8.26675  22
   0   2  13 121.529 9.26775  27
   0  -2 -13 89.1667 8.63400  21
   0   2  13 106.685 7.56222  17
   0   2  14 20.5791 5.87325  10
   0  -2 -14 26.2670 7.23709  44
   0   2  14 25.6621 5.79050  45
   0   2  14 27.3762 5.98682  40
   0   2  14 32.3771 4.86091  43
   0   2  14 25.3758 5.77176  38
   0   2  14 27.4028 4.77158  13
   0  -2 -14 29.7099 6.93666  14
   0   2  14 15.8622 5.35756  29
   0   2  14 30.0087 6.44010  33
   0   2  14 22.9206 5.91923  27
   0   2  14 28.9827 4.92137  17
   0  -2 -14 22.4439 6.00061  21
   0   2  15 191.279 12.8366  10
   0  -2 -15 214.142 14.2428  44
   0   2  15 169.577 12.0268  40
   0   2  15 166.032 12.2811  45
   0   2  15 200.935 12.7511  38
   0  -2 -15 188.871 14.3543  14
   0   2  15 201.181 12.8918  33
   0   2  15 182.820 12.5301  29
   0   2  15 170.981 12.2265  27
   0  -2 -15 181.795 12.9181  21
   0   2  16 41.6713 7.55527  10
   0   2  16 42.4704 7.58414  45
   0   2  16 29.3222 7.08497  40
   0  -2 -16 36.6236 9.02705  44
   0   2  16 45.7230 7.50612  38
   0  -2 -16 27.6278 6.58947  15
   0  -2 -16 39.1351 8.98503  14
   0   2  16 38.8787 6.97946  33
   0   2  16 36.3690 7.07898  29
   0   2  16 24.4850 6.68079  27
   0  -2 -16 20.0278 6.71301  21
   0   2  17 57.7675 8.67920  10
   0   2  17 56.2562 8.30251  45
   0   2  17 64.5821 8.79536  40
   0  -2 -17 54.6405 9.96158  44
   0   2  17 80.2988 9.30995  38
   0  -2 -17 71.2569 10.7480  14
   0  -2 -17 66.0799 8.65703  15
   0   2  17 67.3369 8.86870  33
   0   2  17 62.8454 8.95552  27
   0   2  17 50.6016 8.39692  29
   0  -2 -17 55.8503 8.84492  21
   0   2  18 33.5956 8.12853  10
   0   2  18 14.6053 6.72151  40
   0   2  18 13.4768 6.57658  45
   0   2  18 9.40764 6.48588  38
   0  -2 -18 22.8510 6.52653  15
   0  -2 -18 10.7685 7.60925  14
   0   2  18 23.9326 7.12572  33
   0   2  18 12.9984 6.45701  27
   0   2  18 19.3969 7.04081  29
   0  -2 -18 19.7752 7.10065  18
   0  -2 -18 30.8212 7.70054  21
   0   2  19 11.5706 6.87266  10
   0   2  19 16.6821 7.08527  45
   0   2  19 14.4828 6.69598  40
   0   2  19 16.0301 6.53221  38
   0  -2 -19 18.2677 8.78520  14
   0  -2 -19 10.9778 6.28537  15
   0   2  19 13.1046 6.76321  33
   0   2  19 12.0033 6.49762  27
   0   2  19 21.1526 6.96243  29
   0  -2 -19 14.0019 7.26321  18
   0  -2 -19 7.63863 6.76237  21
   0   2  20 18.5423 6.92081  38
   0   2  20 12.1697 6.47427  40
   0  -2 -20 18.7482 6.68201  15
   0  -2 -20 16.8618 8.19024  14
   0   2  20 16.0125 6.92801  29
   0   2  20 18.7244 6.64001  27
   0  -2 -20 14.7579 7.86139  18
   0  -2 -20 15.5648 7.35493  21
   0   3 -20 17.5803 9.68415  44
   0  -3  20 9.22108 6.94101  38
   0   3 -20 11.1027 8.15926  14
   0   3 -20 18.2287 7.34139  15
   0  -3  20 20.3881 7.67109  27
   0  -3  20 13.3008 7.47522  29
   0  -3  20 8.21773 8.09107  10
   0   3 -19-7.25354 10.9332  44
   0  -3  19-4.81121 6.66902  38
   0   3 -19 4.53380 7.47484  14
   0  -3  19 2.72223 6.77976  33
   0  -3  19 1.05557 7.01299  27
   0  -3  19 2.11989 6.83180  29
   0  -3  19 4.81329 8.11134  10
   0   3 -18-6.04947 9.24763  44
   0  -3  18-3.89388 6.46754  38
   0   3 -18-1.12372 7.62866  14
   0  -3  18 2.78112 6.38148  33
   0  -3  18 2.12935 6.69953  29
   0  -3  18 5.31625 6.63549  27
   0  -3  18-1.19827 7.47811  10
   0  -3  17-3.49301 7.90465  10
   0   3 -17 7.09146 8.88210  44
   0  -3  17 2.87804 6.64924  38
   0   3 -17-1.08890 6.85221  14
   0  -3  17 4.60832 5.94083  33
   0  -3  17 3.11797 6.37744  27
   0  -3  17 5.20329 6.60213  29
   0   3 -17 1.54063 5.55137  21
   0  -3  16 46.6248 9.09666  10
   0   3 -16 56.6758 10.2635  44
   0  -3  16 70.3752 9.01301  38
   0   3 -16 67.2119 9.85624  14
   0  -3  16 58.1516 8.22785  33
   0  -3  16 61.9915 9.12270  27
   0  -3  16 47.0174 8.38529  29
   0   3 -16 56.0367 7.38737  21
   0  -3  15 308.763 17.9234  10
   0   3 -15 279.744 15.3711   5
   0  -3  15 274.324 12.7891  40
   0   3 -15 280.939 18.0887  44
   0  -3  15 265.602 15.9163  38
   0   3 -15 279.209 16.6652  14
   0  -3  15 257.724 15.4391  33
   0  -3  15 248.848 15.9764  29
   0  -3  15 256.844 14.5258  28
   0  -3  15 270.316 16.4115  27
   0   3 -15 294.664 15.1622  21
   0   3 -14 179.732 11.8421   5
   0  -3  14 195.134 13.8281  10
   0  -3  14 176.733 9.78994  40
   0  -3  14 187.080 9.62826  45
   0  -3  14 185.925 12.6799  38
   0   3 -14 213.799 13.7628  14
   0  -3  14 167.087 12.5772  29
   0  -3  14 178.019 12.2118  33
   0  -3  14 169.977 11.3831  28
   0  -3  14 182.333 13.1037  27
   0   3 -14 183.432 11.4557  21
   0  -3  13 68.0407 8.69311  10
   0   3 -13 75.7750 7.42413   5
   0  -3  13 76.1531 6.12752  40
   0  -3  13 81.2072 6.01705  45
   0  -3  13 77.6257 8.39065  38
   0   3 -13 65.7956 8.06234  14
   0  -3  13 73.6281 8.23419  33
   0  -3  13 67.8526 7.57853  28
   0   3 -13 76.0712 7.48374  21
   0   3 -12 96.4465 7.88408   5
   0   3 -12 86.9692 7.29984   6
   0  -3  12 87.4092 8.62819  10
   0  -3  12 115.541 8.76313  43
   0  -3  12 95.8611 6.35757  40
   0  -3  12 82.1547 5.82520  45
   0  -3  12 106.545 8.87713  38
   0   3 -12 73.3824 7.80602  14
   0  -3  12 82.5721 7.89478  33
   0  -3  12 73.4356 7.59662  28
   0   3 -12 79.5363 7.05543  21
   0   3 -11 6.45405 3.65463   6
   0  -3  11 3.59761 4.34095  10
   0   3 -11 5.37739 3.47486   5
   0  -3  11 8.62296 4.22247  43
   0  -3  11 2.20520 2.70262  45
   0  -3  11 5.07826 3.01686  40
   0  -3  11 7.58396 4.29335  38
   0   3 -11 3.28729 4.37084  14
   0  -3  11 6.21557 4.16271  33
   0  -3  11 6.59357 4.49557  28
   0   3 -11 9.15839 3.73793  21
   0   3 -10 94.4028 7.04698   6
   0   3 -10 98.5406 7.35843   5
   0  -3  10 98.5381 8.23746  10
   0  -3  10 98.5314 7.39532  43
   0  -3  10 95.8105 5.67487  40
   0  -3  10 85.8212 5.44468  45
   0  -3  10 98.7377 7.69920  38
   0   3 -10 85.9529 7.35452  14
   0  -3  10 84.6723 7.29286  33
   0  -3  10 94.5457 6.58837  30
   0  -3  10 87.8127 7.35460  28
   0   3 -10 105.267 7.83047  24
   0   3 -10 95.0752 6.77106  21
   0   3  -9 102.760 3.67910   7
   0   3  -9 109.127 7.09406   6
   0  -3   9 106.756 7.93896  10
   0   3  -9 99.7360 3.62884   4
   0   3  -9 104.968 3.68666   3
   0  -3   9 91.3347 5.38082  45
   0  -3   9 100.120 5.52552  40
   0  -3   9 104.433 7.38573  43
   0  -3   9 108.041 7.47011  38
   0   3  -9 110.283 6.99107  36
   0   3  -9 119.777 7.93232  14
   0  -3   9 118.525 6.95228  30
   0  -3   9 98.3498 7.15967  33
   0   3  -9 95.8174 6.83698  24
   0  -3   9 91.2793 7.11193  28
   0   3  -9 106.630 6.73637  21
   0   3  -8 141.370 7.77810   6
   0   3  -8 137.695 5.26181   7
   0   3  -8 141.253 5.30316   3
   0  -3   8 131.784 6.25653  40
   0  -3   8 140.787 6.27863  45
   0  -3   8 149.333 8.30706  43
   0  -3   8 137.216 5.06932  35
   0   3  -8 131.030 7.75529  36
   0  -3   8 163.902 8.67377  29
   0  -3   8 137.215 8.21104  33
   0  -3   8 135.015 7.50235  30
   0  -3   8 136.672 5.07729  32
   0   3  -8 121.633 7.45989  24
   0  -3   8 145.462 8.16220  28
   0  -3   8 138.742 8.26316  27
   0   3  -8 156.012 7.73426  21
   0   3  -7 48.5902 4.36811   6
   0   3  -7 53.1574 2.92702   7
   0   3  -7 50.8706 2.89862   3
   0  -3   7 51.7493 3.31827  40
   0  -3   7 46.7598 3.15308  45
   0  -3   7 58.6030 4.90578  43
   0  -3   7 50.9119 2.78059  35
   0   3  -7 60.8203 4.78933  36
   0   3  -7 52.0742 2.71385  12
   0  -3   7 51.2616 2.77144  32
   0  -3   7 49.7556 4.80609  29
   0  -3   7 49.0536 4.62106  33
   0  -3   7 50.4571 4.26824  30
   0  -3   7 61.0432 5.05730  27
   0  -3   7 53.6758 4.90763  28
   0   3  -7 59.0149 4.63193  24
   0   3  -7 56.3950 4.36234  21
   0  -3   6 4896.81 148.197  34
   0   3  -6 5423.84 148.360  36
   0  -3   6 4986.56 145.914  35
   0   3  -6 4956.56 145.669  12
   0  -3   6 5261.20 147.996  30
   0  -3   6 5040.48 148.520  33
   0  -3   6 5074.57 145.940  32
   0  -3   6 5058.44 148.591  29
   0  -3   6 4784.56 148.278  28
   0  -3   6 5290.83 148.775  27
   0  -3   6 4950.76 146.057  40
   0  -3   6 4831.45 145.923  45
   0  -3   5 2628.20 77.2223  35
   0  -3   5 2659.79 78.9570  34
   0   3  -5 2881.68 79.2284  36
   0   3  -5 2631.38 76.8806  12
   0  -3   5 2683.25 77.2758  32
   0  -3   5 2607.13 79.1896  29
   0  -3   5 2590.95 79.1412  33
   0  -3   5 2879.80 79.4832  27
   0  -3   5 2580.07 79.1169  28
   0   3  -5 2507.21 76.2071  22
   0  -3   5 2651.77 78.9883  39
   0  -3   5 2613.36 76.2587  46
   0  -3   5 2633.32 76.8081  40
   0  -3   5 2676.85 76.7561  45
   0  -3   4 1976.60 58.3484   2
   0  -3   4 1929.73 58.2999   1
   0  -3   4 1918.17 56.9636  40
   0  -3   4 1879.08 59.0110  39
   0  -3   4 1997.27 59.2777  43
   0  -3   4 1928.02 56.7379  46
   0  -3   4 2040.25 59.1986  34
   0  -3   4 1924.40 57.9105  35
   0  -3   4 1955.95 59.2978  38
   0   3  -4 1989.75 57.0640  16
   0   3  -4 1977.60 57.4878  12
   0  -3   4 1967.41 59.2894  33
   0  -3   4 1905.19 57.9207  32
   0  -3   4 2184.48 59.5625  29
   0  -3   4 2062.64 59.5484  28
   0  -3   4 2005.00 59.3203  27
   0  -3   4 1878.12 57.3759  19
   0  -3   3 184.117 7.26711  10
   0  -3   3 193.654 7.61033  43
   0   3  -3 170.849 5.66913  46
   0  -3   3 214.092 7.66778  34
   0  -3   3 181.237 7.51236  38
   0  -3   3 181.207 6.69734  35
   0  -3   3 169.593 6.95023   1
   0  -3   3 170.150 6.98720   2
   0  -3   3 183.597 7.37923  30
   0  -3   3 168.459 6.62380  32
   0  -3   3 183.055 7.38390  29
   0  -3   3 168.253 7.26220  31
   0  -3   3 181.545 7.52180  33
   0  -3   3 166.113 7.51987  28
   0  -3   3 178.555 7.33339  27
   0  -3   3 168.296 5.72280  19
   0   3  -2 566.721 16.9037  46
   0  -3   2 590.860 18.4086  38
   0  -3   2 534.594 17.7921  35
   0  -3   2 539.941 18.2959  33
   0  -3   2 574.896 17.9373  32
   0  -3   2 594.892 18.3147  31
   0  -3   2 574.241 18.2884  30
   0  -3   2 561.434 18.1361  29
   0  -3   2 569.703 17.8430  10
   0   3  -2 560.524 16.6254  22
   0  -3   2 585.207 18.1825  27
   0  -3   2 549.796 18.5162  28
   0  -3   2 557.731 17.7409  23
   0  -3   2 535.985 18.1348   2
   0  -3   2 527.585 18.0783   1
   0  -3   1 10.7132 1.43959  10
   0   3  -1 9.53814 0.77797  40
   0   3  -1 8.86423 1.06413  45
   0  -3   1 10.2005 1.04351  45
   0  -3   1 11.4755 2.25508  31
   0  -3   1 9.52500 1.85312  33
   0  -3   1 9.94600 1.79108  30
   0  -3   1 8.30598 2.31135  28
   0  -3   1 8.24694 1.61209  27
   0  -3   1 9.19227 1.59637  23
   0  -3   1 9.57450 1.70356  29
   0   3  -1 7.70802 1.07175  22
   0  -3   0 1394.96 40.4763  10
   0   3   0 1311.86 40.4246  10
   0  -3   0 1352.65 41.8820   2
   0  -3   0 1364.99 41.8747   1
   0   3   0 1385.67 41.0610  45
   0  -3   0 1411.07 41.3286  41
   0  -3   0 1369.89 41.8425  39
   0  -3   0 1340.33 41.5791  35
   0   3   0 1363.42 41.4415  13
   0  -3   0 1397.85 41.8183  31
   0  -3   0 1349.03 41.2774  29
   0  -3   0 1394.75 41.6358  32
   0  -3   0 1342.58 41.5140  30
   0   3   0 1403.97 41.5921  25
   0   3   0 1358.52 41.1187  22
   0  -3   0 1406.77 41.3616  27
   0   3   0 1403.81 40.9154  20
   0   3   0 1373.11 41.4208  17
   0  -3  -1 565.628 18.4013   2
   0  -3  -1 551.974 18.3411   1
   0  -3  -1 576.044 17.5759  41
   0   3   1 562.345 18.0145  45
   0  -3  -1 543.542 18.3628  39
   0  -3  -1 563.922 18.1282  35
   0   3   1 552.385 18.2036  37
   0  -3  -1 568.731 17.7561  34
   0   3   1 568.753 18.2528  13
   0  -3  -1 561.497 18.1321  32
   0  -3  -1 547.079 17.8543  30
   0   3   1 571.964 18.2941  25
   0   3   1 557.503 18.0394  22
   0   3   1 568.891 17.0298  18
   0   3   1 560.882 18.1931  17
   0  -3  -1 566.968 17.1219  18
   0  -3  -2 31.2278 2.61254   1
   0  -3  -2 24.7446 2.43992   2
   0   3   2 28.2989 2.58817  45
   0  -3  -2 29.5314 1.97229  41
   0  -3  -2 26.8836 2.65359  39
   0  -3  -2 25.4872 2.27544  35
   0   3   2 27.8830 1.50868  15
   0   3   2 25.6006 2.55841  13
   0  -3  -2 29.9939 2.36112  32
   0   3   2 32.3860 2.69614  22
   0   3   2 32.8079 2.71452  17
   0  -3  -2 28.7292 1.76015  18
   0  -3  -2 32.6099 2.78394  21
   0   3   3 499.589 15.5461   5
   0   3   3 499.840 15.4060  10
   0   3   3 480.717 16.1205   9
   0  -3  -3 502.542 16.4938   1
   0  -3  -3 496.873 16.4896   2
   0   3   3 527.624 17.1204  45
   0  -3  -3 502.090 16.9485  39
   0  -3  -3 500.448 16.2174  35
   0   3   3 514.332 17.0101  13
   0  -3  -3 506.711 15.5278  15
   0  -3  -3 512.986 16.2542  32
   0   3   3 496.453 16.9790  22
   0  -3  -3 516.989 17.1454  21
   0  -3  -3 507.543 15.7976  18
   0   3   3 511.896 16.9455  17
   0   3   4 514.169 16.1645   5
   0   3   4 527.442 16.6039   9
   0   3   4 515.485 16.3548  10
   0  -3  -4 495.058 16.8266   2
   0  -3  -4 513.831 16.8697   1
   0   3   4 527.275 17.9730  45
   0  -3  -4 520.631 16.6029  35
   0  -3  -4 533.917 16.3678  15
   0  -3  -4 522.787 17.9354  14
   0   3   4 505.514 17.3241  16
   0  -3  -4 520.327 16.6318  32
   0   3   4 508.199 17.8274  22
   0  -3  -4 523.789 17.9640  21
   0   3   5 5137.35 147.550   5
   0   3   5 5092.81 148.020  10
   0   3   5 5108.89 147.465  43
   0   3   5 5098.08 149.661  45
   0  -3  -5 4944.25 147.617  35
   0  -3  -5 5116.59 147.914  15
   0  -3  -5 5100.70 149.674  14
   0   3   5 4996.99 148.697  16
   0  -3  -5 5048.07 147.665  32
   0   3   5 4892.92 149.396  22
   0  -3  -5 5094.42 149.617  21
   0   3   6 26.3394 2.26391  43
   0  -3  -6 30.8575 3.57728  44
   0   3   6 17.7922 3.14536  45
   0  -3  -6 24.9879 2.11960  35
   0   3   6 19.1309 2.78554  16
   0   3   6 25.0704 3.26759  13
   0  -3  -6 30.8108 3.88117  14
   0  -3  -6 23.4303 2.11992  32
   0   3   6 24.2001 2.73016  10
   0  -3  -6 19.5442 3.28738  21
   0   3   6 23.9283 3.27059  17
   0   3   7 12.9162 1.82664   3
   0  -3  -7 27.0654 4.24363  44
   0   3   7 12.2164 1.96934  43
   0  -3  -7 14.2464 1.72334  35
   0   3   7 15.2285 2.60278  16
   0   3   7 12.4396 2.97353  13
   0  -3  -7 16.8128 3.54054  14
   0  -3  -7 12.7478 1.70592  32
   0  -3  -7 8.96391 3.01571  21
   0   3   7 18.1081 3.23449  17
   0   3   7 12.5302 1.73006   7
   0   3   7 10.9528 2.60175  10
   0   3   8 1552.80 46.3545   7
   0   3   8 1541.34 48.6623  10
   0   3   8 1581.27 46.3582   3
   0  -3  -8 1519.08 49.2688  44
   0   3   8 1603.82 47.3345  43
   0  -3  -8 1589.16 46.1733  35
   0   3   8 1558.21 49.4875  38
   0   3   8 1506.44 46.5823  36
   0   3   8 1597.96 49.5317  13
   0   3   8 1494.34 48.2189  16
   0  -3  -8 1548.89 50.3700  14
   0  -3  -8 1560.65 46.1446  32
   0   3   8 1523.65 49.9144  22
   0  -3  -8 1568.50 50.1683  21
   0   3   8 1526.85 49.2692  17
   0   3   9 47.1411 2.51092   7
   0   3   9 44.9211 4.77630  10
   0  -3  -9 64.3311 5.87031  44
   0   3   9 54.5029 3.87432  43
   0   3   9 60.0395 5.99290  45
   0   3   9 51.1804 5.22894  38
   0   3   9 41.5145 3.13510  36
   0   3   9 47.9272 2.51547   3
   0  -3  -9 40.9384 5.35116  14
   0   3   9 49.1329 4.20790  16
   0   3   9 49.0386 5.12044  13
   0   3   9 48.9651 5.27421  22
   0   3   9 57.9216 4.69470  28
   0   3   9 57.0171 5.29023  17
   0  -3  -9 58.5078 5.77646  21
   0   3  10 168.653 9.35374  10
   0   3  10 168.619 7.73288  43
   0   3  10 178.589 10.4753  45
   0  -3 -10 175.178 10.2164  44
   0   3  10 176.092 6.85635  36
   0   3  10 183.318 9.97604  38
   0  -3 -10 158.563 10.3208  14
   0   3  10 174.729 8.43767  16
   0   3  10 174.792 9.61257  13
   0   3  10 189.219 8.88853  28
   0   3  10 169.864 10.1093  22
   0   3  10 171.108 9.55007  17
   0  -3 -10 168.297 10.2027  21
   0   3  11 597.672 22.2567  10
   0   3  11 526.409 19.5375  43
   0   3  11 587.531 23.2607  40
   0  -3 -11 579.653 22.9038  44
   0   3  11 542.375 23.1576  45
   0   3  11 573.659 22.5282  38
   0  -3 -11 567.719 23.6920  14
   0   3  11 589.676 22.1175  13
   0   3  11 612.069 20.5496  16
   0   3  11 621.892 22.9460  29
   0   3  11 527.399 20.4035  28
   0   3  11 616.931 23.4674  22
   0   3  11 537.737 22.4819  27
   0  -3 -11 584.499 23.5245  21
   0   3  11 601.636 22.1354  17
   0   3  12 124.289 8.90296  10
   0   3  12 105.879 6.36380  43
   0  -3 -12 135.893 9.92343  44
   0   3  12 107.901 9.02840  45
   0   3  12 110.372 8.82901  40
   0   3  12 132.980 9.18183  38
   0   3  12 104.643 8.77147  33
   0  -3 -12 106.792 9.52643  14
   0   3  12 116.276 6.83705  16
   0   3  12 115.780 8.21332  13
   0   3  12 114.865 8.71019  29
   0   3  12 112.171 8.88185  22
   0   3  12 117.826 8.95228  27
   0   3  12 80.9502 6.74390  28
   0   3  12 108.879 8.15576  17
   0  -3 -12 124.996 9.52768  21
   0   3  13 38.9324 6.20207  10
   0   3  13 29.7422 6.65154  45
   0   3  13 46.8669 4.38358  43
   0  -3 -13 41.2059 7.53028  44
   0   3  13 48.9706 7.04005  40
   0   3  13 33.5821 6.06034  38
   0  -3 -13 41.8886 5.66180  15
   0  -3 -13 28.7257 6.78641  14
   0   3  13 46.8942 6.02701  13
   0   3  13 33.1323 4.11436  16
   0   3  13 38.3173 6.44182  33
   0   3  13 44.9832 6.55044  29
   0   3  13 36.6662 6.16085  27
   0   3  13 44.6213 6.42704  22
   0  -3 -13 36.7434 6.87869  21
   0   3  13 40.4593 5.89127  17
   0   3  14 349.561 17.5288  10
   0   3  14 403.739 19.4725  45
   0   3  14 344.083 18.3715  40
   0  -3 -14 392.130 19.1420  44
   0   3  14 387.089 14.7210  43
   0   3  14 369.997 18.0068  38
   0  -3 -14 379.363 17.4307  15
   0  -3 -14 375.762 19.9929  14
   0   3  14 381.041 16.8346  13
   0   3  14 381.571 18.4030  29
   0   3  14 369.628 18.2484  33
   0   3  14 398.157 18.6799  27
   0   3  14 348.074 18.0918  22
   0   3  14 380.912 16.7901  17
   0  -3 -14 339.591 18.5281  21
   0   3  15 5.42044 5.55177  10
   0   3  15 16.5477 5.57612  40
   0  -3 -15 23.8325 8.22112  44
   0   3  15 10.7280 6.36711  45
   0   3  15 8.48054 5.66540  38
   0  -3 -15 10.3341 6.92138  14
   0  -3 -15 4.12520 4.64246  15
   0   3  15 13.8737 5.08112  13
   0   3  15 8.97661 5.42849  33
   0   3  15 9.53393 5.28543  29
   0   3  15 3.21529 5.22835  27
   0   3  15 7.70932 4.66480  17
   0  -3 -15 13.5555 6.31132  21
   0   3  16 28.0651 7.10873  10
   0   3  16 6.44259 5.84849  40
   0   3  16 5.62641 6.05352  45
   0   3  16 15.3630 6.22364  38
   0  -3 -16 4.38204 5.00429  15
   0  -3 -16 11.0887 7.15510  14
   0   3  16 13.6978 6.36814  33
   0   3  16 13.4315 6.02093  29
   0   3  16 16.9600 6.41800  27
   0  -3 -16 13.8422 6.69411  18
   0  -3 -16 10.4728 6.33438  21
   0   3  17 220.441 14.7190  10
   0   3  17 260.937 16.2267  45
   0   3  17 248.688 16.0372  40
   0   3  17 277.868 15.7067  38
   0  -3 -17 235.047 17.2509  14
   0  -3 -17 252.349 14.5292  15
   0   3  17 255.479 15.7860  33
   0   3  17 277.294 15.9244  29
   0   3  17 247.934 15.4068  27
   0  -3 -17 255.534 16.4996  21
   0  -3 -17 216.926 15.4544  18
   0   3  18 163.006 12.6049  10
   0   3  18 188.825 13.8516  45
   0   3  18 155.803 13.1974  40
   0   3  18 184.962 12.9775  38
   0  -3 -18 151.682 11.7497  15
   0  -3 -18 201.336 15.8917  14
   0   3  18 171.703 12.8940  33
   0   3  18 168.479 12.5134  29
   0   3  18 149.792 12.3234  27
   0  -3 -18 167.139 13.2302  18
   0  -3 -18 162.353 13.4347  21
   0   3  19 54.9060 9.21138  40
   0   3  19 70.6084 9.75343  45
   0   3  19 63.0982 8.60154  38
   0   3  19 66.8674 8.73869  33
   0   3  19 57.0227 8.88091  29
   0   3  19 60.7883 8.30273  27
   0  -3 -19 54.4269 9.35305  21
   0  -3 -19 49.1497 9.10845  18
   0  -3 -19 53.6116 7.67512  15
   0  -3 -19 69.9627 11.4475  14
   0   3  20 74.2099 9.57724  40
   0   3  20 69.6060 9.64964  45
   0  -3 -20 51.9716 10.7848  14
   0   3  20 55.6119 8.54762  29
   0   3  20 74.3397 8.93896  27
   0  -3 -20 57.8873 9.10889  21
   0  -3 -20 67.5459 9.58306  18
   0   4 -19 12.3301 9.80099  44
   0  -4  19 24.5114 7.21974  38
   0   4 -19 17.7312 7.85602  14
   0  -4  19 18.2469 6.99721  33
   0  -4  19 25.7093 8.20805  29
   0  -4  19 24.5333 7.56320  27
   0  -4  19 14.6059 7.80498  10
   0   4 -18 147.847 15.3784  44
   0  -4  18 167.761 13.9140  38
   0   4 -18 175.161 14.2817  14
   0  -4  18 130.157 12.8997  29
   0  -4  18 171.201 13.0043  33
   0  -4  18 171.742 14.0631  27
   0  -4  18 182.834 15.2733  10
   0   4 -17 230.847 17.5124  44
   0  -4  17 242.616 15.8985  38
   0   4 -17 247.836 16.9756  14
   0  -4  17 222.691 15.8754  29
   0  -4  17 247.151 15.6684  33
   0  -4  17 226.174 16.0606  27
   0  -4  17 251.296 17.3838  10
   0  -4  16-1.14241 7.07251  10
   0   4 -16 10.5878 8.31934  44
   0  -4  16 2.88357 6.00169  38
   0   4 -16 17.5889 7.26964  14
   0  -4  16-0.91968 6.29028  33
   0  -4  16 9.26041 6.37055  27
   0  -4  16 12.3633 6.28640  28
   0  -4  16 7.20971 6.26797  29
   0   4 -16 10.8770 5.26159  21
   0   4 -15 131.636 9.79192  21
   0  -4  15 115.504 10.8167  38
   0   4 -15 117.692 11.3346  14
   0  -4  15 123.898 11.1460  29
   0  -4  15 113.124 10.3931  33
   0  -4  15 117.857 11.2401  27
   0  -4  15 112.127 10.1855  28
   0   4 -15 115.945 10.1451   5
   0  -4  15 91.4306 11.1954  10
   0   4 -14 125.089 9.46720  21
   0  -4  14 141.528 11.2238  38
   0   4 -14 144.385 11.6550  14
   0  -4  14 136.959 10.9460  33
   0  -4  14 129.766 10.5269  28
   0  -4  14 129.942 12.0476  10
   0   4 -14 131.032 10.1801   5
   0   4 -13 225.070 12.6342   6
   0   4 -13 225.458 13.1375   5
   0  -4  13 221.536 14.5728  10
   0  -4  13 217.005 9.90533  40
   0  -4  13 211.017 13.4736  38
   0   4 -13 216.256 13.7233  14
   0  -4  13 217.498 13.5288  33
   0  -4  13 228.927 13.1496  28
   0   4 -13 194.263 11.7583  21
   0   4 -12 588.179 24.8295   5
   0   4 -12 589.600 24.4263   6
   0  -4  12 605.112 20.9474  45
   0  -4  12 631.236 21.5047  40
   0  -4  12 637.124 26.0481  38
   0   4 -12 611.394 25.9525  14
   0  -4  12 656.760 25.8641  33
   0  -4  12 672.599 25.3882  28
   0   4 -12 661.822 24.7794  24
   0   4 -12 611.495 23.9193  21
   0   4 -11 17.4403 4.45953   6
   0   4 -11 8.32024 4.23774   5
   0  -4  11 15.5775 2.92073  40
   0  -4  11 10.0117 2.62552  45
   0  -4  11 13.5278 4.70314  38
   0   4 -11 11.5734 4.50561  14
   0  -4  11 19.6525 4.42590  30
   0  -4  11 12.5653 4.62987  33
   0  -4  11 14.0751 5.20833  28
   0   4 -11 19.3756 5.44651  24
   0   4 -11 9.19582 3.83581  21
   0   4 -10 13.3563 3.92346   6
   0  -4  10 13.5803 2.46875  45
   0  -4  10 20.9650 4.85143  43
   0  -4  10 19.4611 2.85860  40
   0   4 -10 22.8508 4.86589  36
   0  -4  10 10.4331 4.13167  38
   0   4 -10 16.4957 4.74256  14
   0  -4  10 20.4695 4.87122  33
   0  -4  10 13.9358 3.83941  30
   0  -4  10 10.2682 4.59493  28
   0  -4  10 7.62555 3.89128  27
   0  -4  10 12.6907 4.23951  29
   0   4 -10 14.9495 4.32871  24
   0   4 -10 25.8543 4.23218  21
   0   4  -9 561.327 17.9880   7
   0   4  -9 589.527 21.7220   6
   0   4  -9 546.062 17.9507   3
   0  -4   9 552.403 21.8905  43
   0  -4   9 547.492 18.2982  45
   0  -4   9 575.005 18.6047  40
   0  -4   9 583.251 17.7386  35
   0   4  -9 536.045 20.9865  36
   0  -4   9 549.660 22.0312  29
   0  -4   9 536.963 21.8107  33
   0  -4   9 582.158 21.2084  30
   0  -4   9 571.939 17.7309  32
   0   4  -9 532.466 21.0448  24
   0  -4   9 582.248 22.3755  27
   0  -4   9 590.907 22.1046  28
   0   4  -9 549.771 20.7254  21
   0   4  -8 398.981 16.7670   6
   0   4  -8 431.643 14.3223   7
   0   4  -8 428.535 14.3137   3
   0  -4   8 444.257 14.2283  40
   0  -4   8 404.049 13.9138  45
   0  -4   8 430.379 14.0699  35
   0   4  -8 405.553 16.6441  36
   0   4  -8 423.197 13.5824  12
   0  -4   8 408.421 17.2118  33
   0  -4   8 434.995 16.7054  30
   0  -4   8 425.679 14.0447  32
   0  -4   8 488.812 18.0526  29
   0  -4   8 442.632 17.6322  27
   0  -4   8 420.411 17.4033  28
   0   4  -8 405.871 16.6773  24
   0   4  -8 429.684 16.3567  21
   0   4  -7 271.534 10.0278   3
   0  -4   7 260.381 9.29861  40
   0  -4   7 267.115 9.15576  45
   0  -4   7 272.239 9.80077  35
   0   4  -7 292.356 12.1482  36
   0   4  -7 265.135 9.28010  12
   0  -4   7 273.822 9.79353  32
   0  -4   7 302.030 12.6696  29
   0  -4   7 262.203 12.2070  33
   0  -4   7 269.251 11.6857  30
   0  -4   7 287.098 12.6258  28
   0  -4   7 293.148 12.6305  27
   0  -4   7 299.557 12.7472  10
   0   4  -7 275.502 10.0719   7
   0  -4   6 876.265 28.7934  10
   0  -4   6 864.724 25.2557  45
   0  -4   6 906.870 28.7011  39
   0  -4   6 858.387 25.3635  40
   0  -4   6 926.285 28.8145  34
   0   4  -6 849.738 28.4247  36
   0  -4   6 853.516 26.4273  35
   0   4  -6 869.681 25.8819  12
   0   4  -6 823.329 24.7369  16
   0  -4   6 857.098 28.6945  29
   0  -4   6 861.378 28.7790  33
   0  -4   6 870.205 26.4913  32
   0  -4   6 877.422 28.9454  28
   0  -4   6 861.235 28.7134  27
   0   4  -6 810.043 24.7484  16
   0  -4   5 73.9358 2.77086  45
   0  -4   5 84.0683 5.55117  43
   0  -4   5 78.8871 5.24849  39
   0  -4   5 76.7750 5.44191  38
   0  -4   5 87.4488 5.46947  34
   0  -4   5 79.6892 4.19443  35
   0   4  -5 79.0470 3.22951  16
   0   4  -5 80.9453 3.73600  12
   0  -4   5 86.8758 4.34676  32
   0  -4   5 72.1162 5.13369  29
   0  -4   5 75.5699 5.43107  33
   0  -4   5 78.5537 5.63838  28
   0  -4   5 77.6961 5.23307  27
   0  -4   5 83.5590 5.46496  10
   0  -4   4 11.5992 2.26731   2
   0  -4   4 17.4205 2.65120   1
   0  -4   4 23.4858 3.47410  43
   0   4  -4 13.7537 1.09981  46
   0  -4   4 13.7067 2.90595  38
   0  -4   4 15.3884 2.80894  34
   0  -4   4 19.9848 2.90443  39
   0  -4   4 16.5965 2.23894  35
   0   4  -4 15.7595 1.80443  12
   0   4  -4 13.5855 1.47969  16
   0  -4   4 14.6135 2.15821  32
   0  -4   4 15.6638 2.85554  33
   0  -4   4 18.0508 2.66860  29
   0  -4   4 20.8426 2.71853  27
   0  -4   4 14.7094 3.22325  28
   0  -4   4 17.0116 2.86701  10
   0  -4   3 4721.69 143.938   2
   0  -4   3 4797.82 143.973   1
   0   4  -3 4942.98 142.035  46
   0  -4   3 4986.18 144.403  38
   0  -4   3 4931.59 143.510  35
   0   4  -3 5085.26 142.825  16
   0  -4   3 4934.88 144.219  30
   0  -4   3 4903.19 144.458  33
   0  -4   3 4946.87 144.094  29
   0  -4   3 4987.81 144.155  31
   0  -4   3 4824.06 143.474  32
   0  -4   3 5029.04 144.125  27
   0  -4   3 4715.46 143.369  23
   0  -4   3 5072.18 144.773  28
   0  -4   3 4808.70 141.863  26
   0  -4   3 4813.08 143.648  10
   0   4  -2 325.351 10.6948  46
   0  -4   2 330.318 10.2322  45
   0  -4   2 334.763 11.8705  35
   0  -4   2 332.352 11.8666  32
   0  -4   2 350.064 12.3421  30
   0  -4   2 347.022 12.3336  31
   0  -4   2 352.445 12.0982  29
   0  -4   2 319.524 12.3442  33
   0  -4   2 335.178 11.6726  23
   0  -4   2 328.044 11.9443  27
   0  -4   2 347.111 12.6583  28
   0   4  -2 330.640 10.4322  22
   0  -4   2 341.774 11.4878  10
   0  -4   1 1.53076 1.29898  10
   0   4  -1 2.91077 1.18311  45
   0   4  -1 1.49250 0.83585  40
   0   4  -1 3.05207 1.67348  13
   0  -4   1 0.65846 2.29958  31
   0  -4   1 1.45765 2.02105  30
   0  -4   1 2.77804 1.95707  33
   0  -4   1 1.45697 1.73090  27
   0  -4   1 2.69942 1.73480  29
   0  -4   1 3.00013 1.80505  23
   0   4  -1 1.58414 1.53266  17
   0   4  -1 2.07713 1.28129  22
   0  -4   0 150.360 5.14766  10
   0   4   0 146.041 5.07783  10
   0  -4   0 155.735 7.04435   1
   0  -4   0 164.901 7.10991   2
   0  -4   0 155.907 6.24554  41
   0   4   0 190.652 6.54914  42
   0   4   0 151.897 5.94196  45
   0   4   0 157.100 5.58663  40
   0  -4   0 142.047 6.50528  35
   0  -4   0 157.173 6.34540  34
   0  -4   0 147.336 6.83881  39
   0   4   0 153.631 6.62239  37
   0   4   0 150.711 6.39385  13
   0  -4   0 142.546 6.51575  32
   0  -4   0 161.841 7.07661  31
   0  -4   0 157.779 6.55782  30
   0  -4   0 148.981 6.17038  29
   0   4   0 149.665 5.98359  22
   0  -4   0 144.137 6.17516  27
   0   4   0 158.031 6.71936  25
   0  -4   0 152.406 6.45390  23
   0   4   0 149.304 5.70572  20
   0   4   0 150.186 6.34726  17
   0  -4  -1 441.494 15.2623   1
   0  -4  -1 423.070 15.1880   2
   0   4   1 443.174 14.6257  45
   0  -4  -1 454.359 14.2165  41
   0   4   1 429.173 14.5151  42
   0   4   1 425.991 14.9840  37
   0  -4  -1 437.342 15.2805  39
   0  -4  -1 455.921 14.5005  34
   0  -4  -1 447.279 14.9206  35
   0   4   1 432.251 14.9446  13
   0  -4  -1 438.398 14.6738  30
   0  -4  -1 423.264 14.8006  32
   0   4   1 435.655 15.0609  25
   0   4   1 446.148 14.7100  22
   0   4   1 444.760 14.9597  17
   0  -4  -1 423.736 13.4803  18
   0  -4  -2 1453.48 45.8550   1
   0  -4  -2 1470.74 45.8724   2
   0   4   2 1480.80 45.6271  45
   0  -4  -2 1498.09 44.5561  41
   0  -4  -2 1510.17 45.5184  35
   0   4   2 1506.05 45.8112  37
   0  -4  -2 1537.26 46.0629  39
   0  -4  -2 1449.93 44.8810  34
   0   4   2 1508.64 45.9006  13
   0  -4  -2 1489.77 45.4752  32
   0   4   2 1509.11 45.7244  22
   0   4   2 1522.15 45.8679  17
   0  -4  -2 1510.93 44.1298  18
   0  -4  -3 621.533 18.3970  10
   0   4   3 611.771 20.1359   9
   0  -4  -3 615.276 20.6020   2
   0  -4  -3 616.160 20.6012   1
   0  -4  -3 608.544 19.3660  41
   0   4   3 631.825 20.8895  45
   0  -4  -3 611.765 20.1560  35
   0  -4  -3 625.839 21.0589  39
   0   4   3 615.135 20.9070  13
   0  -4  -3 639.998 20.2855  32
   0   4   3 612.854 20.8697  22
   0  -4  -3 625.268 19.1753  18
   0  -4  -3 618.255 21.0509  21
   0   4   3 641.816 20.9347  17
   0   4   4 138.500 5.13187  10
   0   4   4 138.356 5.24361   5
   0   4   4 142.976 6.19404   9
   0  -4  -4 125.512 6.32406   1
   0  -4  -4 147.135 6.56483   2
   0   4   4 158.881 7.29554  45
   0  -4  -4 140.155 7.14104  39
   0  -4  -4 140.425 6.17239  35
   0   4   4 129.912 6.91381  13
   0  -4  -4 148.263 6.26763  32
   0   4   4 142.291 7.05743  22
   0  -4  -4 131.463 7.04731  21
   0   4   4 134.369 6.88662  17
   0  -4  -4 141.023 5.68070  18
   0   4   5 922.246 27.8309   5
   0   4   5 892.115 28.5115   9
   0   4   5 912.301 28.0361  10
   0   4   5 1026.44 30.7920  45
   0  -4  -5 914.372 28.6293  35
   0  -4  -5 895.345 28.0305  15
   0   4   5 889.982 29.6561  16
   0  -4  -5 862.180 28.5373  32
   0   4   5 952.572 30.4204  22
   0  -4  -5 931.269 30.4978  21
   0  -4  -5 934.506 28.5703  18
   0   4   6 28.6810 2.77617  10
   0   4   6 24.1825 3.79329  45
   0   4   6 20.4229 2.30352  43
   0  -4  -6 25.2009 2.52773  35
   0   4   6 35.2441 3.59392  16
   0  -4  -6 23.3601 2.47347  15
   0  -4  -6 29.8525 2.69727  32
   0   4   6 23.6708 3.63073  22
   0  -4  -6 25.9017 2.91972  18
   0  -4  -6 22.7472 3.61537  21
   0   4   7 0.48039 1.63218  43
   0   4   7 1.86143 3.49723  45
   0  -4  -7 0.18102 1.66952  35
   0  -4  -7 2.31551 3.31642  14
   0   4   7 2.88869 3.04737  13
   0  -4  -7 2.28036 1.89179  15
   0   4   7 0.33400 2.48115  16
   0  -4  -7 2.17264 1.70138  32
   0   4   7 0.24500 2.13534  10
   0   4   7 0.80821 2.81974  17
   0  -4  -7-1.37293 3.10698  21
   0   4   8 174.218 7.14550   3
   0   4   8 163.054 7.03575  43
   0  -4  -8 178.606 7.01059  35
   0   4   8 180.054 9.50881  13
   0   4   8 177.936 8.71139  16
   0  -4  -8 174.077 10.0127  14
   0  -4  -8 177.715 7.98631  15
   0  -4  -8 184.159 7.02000  32
   0   4   8 178.049 7.23473   7
   0   4   8 168.536 8.20256  10
   0   4   8 182.638 9.56789  17
   0  -4  -8 170.335 9.73964  21
   0   4   9 71.7107 3.89654   3
   0   4   9 75.4291 6.43753  40
   0   4   9 72.8085 4.22717  43
   0   4   9 53.2652 5.73795  38
   0   4   9 65.1241 3.87985  36
   0  -4  -9 68.4871 3.63569  35
   0   4   9 68.4833 5.45320  16
   0  -4  -9 67.4944 6.77596  14
   0  -4  -9 65.2365 4.91895  15
   0   4   9 58.4990 5.80109  13
   0  -4  -9 65.8710 3.60017  32
   0  -4  -9 79.5349 6.71188  21
   0   4   9 66.6096 6.13007  17
   0   4   9 76.3002 3.91170   7
   0   4   9 54.9947 4.90924  10
   0   4  10 20.5376 2.10701   7
   0   4  10 13.7354 3.67136  10
   0   4  10 14.3893 2.53227  43
   0   4  10 15.4258 2.31908  36
   0   4  10 11.9367 3.85948  38
   0   4  10 13.9824 1.88181   3
   0  -4 -10 22.5971 4.84090  14
   0  -4 -10 16.1784 3.48636  15
   0   4  10 18.9501 3.62760  16
   0   4  10 22.5438 4.49666  13
   0   4  10 19.4900 3.96842  28
   0   4  10 6.17919 4.10063  22
   0  -4 -10 10.7869 4.59534  21
   0   4  10 14.2174 4.28811  17
   0   4  11 599.261 22.5053  10
   0   4  11 632.294 25.0711  45
   0   4  11 586.202 20.0929  43
   0   4  11 586.764 23.3244  38
   0  -4 -11 624.217 22.2306  15
   0   4  11 621.125 22.0419  16
   0   4  11 610.662 23.6853  13
   0  -4 -11 590.153 25.0543  14
   0   4  11 583.582 21.3568  28
   0   4  11 582.175 24.2433  22
   0   4  11 612.428 23.5765  17
   0  -4 -11 607.494 24.8100  21
   0   4  12 5.38521 4.18770  10
   0   4  12 3.90783 4.96120  45
   0   4  12 4.88299 2.60842  43
   0   4  12 3.78125 4.25161  38
   0  -4 -12 9.15846 3.74916  15
   0   4  12 8.57887 4.25049  13
   0   4  12 2.93389 3.20819  16
   0  -4 -12 5.75023 5.25599  14
   0   4  12 7.39243 4.33033  29
   0   4  12 7.32797 4.49966  22
   0   4  12 6.88272 4.06797  27
   0   4  12 7.31633 3.82405  28
   0   4  12 12.0366 4.72920  17
   0  -4 -12 2.29403 4.65455  21
   0   4  13 647.300 24.9398  10
   0   4  13 634.391 27.0493  45
   0   4  13 676.623 27.0547  40
   0   4  13 644.983 21.4051  43
   0   4  13 665.746 25.8775  38
   0   4  13 606.550 25.9301  33
   0  -4 -13 636.920 24.1301  15
   0   4  13 628.906 25.1025  13
   0   4  13 631.980 22.9475  16
   0  -4 -13 663.103 27.9366  14
   0   4  13 590.944 25.0566  29
   0   4  13 617.033 25.5355  27
   0   4  13 529.027 25.3750  22
   0  -4 -13 695.279 25.6159  18
   0  -4 -13 608.270 26.7573  21
   0   4  13 651.099 25.3252  17
   0   4  14 0.65859 4.62673  10
   0   4  14 6.35030 5.56716  45
   0   4  14 2.59599 5.44593  40
   0   4  14 2.18744 5.05437  38
   0   4  14 2.00573 4.57163  13
   0  -4 -14 1.75209 4.13003  15
   0   4  14 3.64715 3.02922  16
   0  -4 -14 4.92163 6.19464  14
   0   4  14 6.29340 5.22735  33
   0   4  14 8.73852 5.08187  29
   0   4  14 5.17586 4.91338  27
   0   4  14 1.67461 5.18253  22
   0   4  14 3.28485 4.82313  17
   0  -4 -14 4.46614 5.57522  21
   0  -4 -14-1.41935 4.71588  18
   0   4  15-4.98431 5.09901  10
   0   4  15 0.96281 5.80496  45
   0   4  15 7.39053 5.66844  40
   0   4  15-0.77104 5.04679  38
   0  -4 -15-3.19425 6.53318  14
   0  -4 -15-3.76940 4.72113  15
   0   4  15-0.68120 4.78463  13
   0   4  15-0.77781 5.16763  29
   0   4  15 5.82868 5.80988  33
   0   4  15-1.57777 5.12432  27
   0   4  15-2.00864 4.82492  17
   0  -4 -15-0.76923 5.36723  18
   0  -4 -15 4.74895 6.26366  21
   0   4  16 65.7836 8.09462  10
   0   4  16 57.4526 8.29395  40
   0   4  16 70.3127 9.34752  45
   0   4  16 52.1481 8.11160  38
   0   4  16 78.8294 8.06208  13
   0  -4 -16 85.0880 10.8245  14
   0  -4 -16 57.0275 6.99484  15
   0   4  16 65.1569 8.86014  33
   0   4  16 51.4454 7.78979  29
   0   4  16 61.1922 8.24048  27
   0  -4 -16 79.6443 9.54158  21
   0   4  16 71.4901 7.55987  17
   0  -4 -16 71.3116 9.00967  18
   0   4  17 25.9927 6.76988  10
   0   4  17 21.2117 7.76734  40
   0   4  17 38.2383 8.57454  45
   0   4  17 29.5414 6.60022  38
   0  -4 -17 40.4655 9.48237  14
   0  -4 -17 34.3150 6.38583  15
   0   4  17 20.4459 6.99607  33
   0   4  17 23.5695 6.80160  29
   0   4  17 34.8918 7.04407  27
   0  -4 -17 29.8106 8.07483  21
   0  -4 -17 33.5003 7.66031  18
   0   4  18-2.04519 6.89311  40
   0   4  18-1.03975 6.54272  45
   0   4  18-4.91121 6.04424  38
   0  -4 -18 5.14812 7.15077  39
   0  -4 -18 1.22572 7.71293  14
   0  -4 -18 3.46229 5.08274  15
   0   4  18 2.65724 6.18022  33
   0   4  18-5.09678 6.15958  29
   0   4  18-3.42845 6.02016  27
   0  -4 -18-2.07845 7.20260  21
   0  -4 -18 2.64074 6.34326  18
   0   4  19-2.03752 7.15561  45
   0   4  19 9.12583 7.30705  40
   0  -4 -19-7.40258 8.13646  14
   0   4  19-4.76149 5.71884  38
   0   4  19 1.67981 6.27550  27
   0   4  19 0.83478 5.90185  29
   0  -4 -19-2.64268 6.58175  18
   0  -4 -19-4.09093 7.08836  21
   0  -4 -20 4.83509 8.09156  14
   0   4  20 3.90013 6.85060  40
   0   4  20 14.4992 7.59260  45
   0   4  20 0.79676 6.15970  27
   0   4  20 5.55267 6.13247  29
   0  -4 -20 4.28109 6.72595  18
   0  -4 -20 16.6029 7.75162  21
   0   5 -19-3.74456 10.4518  44
   0   5 -19 2.16552 7.35182  14
   0  -5  19 2.74188 6.29286  33
   0  -5  19 10.7445 7.34658  29
   0  -5  19 4.28401 6.90437  27
   0  -5  19 13.3701 8.70503  10
   0   5 -18 72.3021 11.8930  44
   0  -5  18 68.3802 9.80871  38
   0   5 -18 65.6594 10.0760  14
   0  -5  18 63.7229 9.06977  33
   0  -5  18 67.7206 10.1726  27
   0  -5  18 54.8364 9.98069  29
   0  -5  18 69.9610 11.2167  10
   0  -5  17 15.3023 7.18062  38
   0   5 -17 24.8076 8.30298  14
   0  -5  17 20.1487 6.97296  33
   0  -5  17 6.49306 6.65663  27
   0  -5  17 20.6478 7.49539  29
   0   5 -17 12.5686 9.29269  44
   0  -5  16 95.8014 10.4201  38
   0   5 -16 121.706 11.6711  14
   0  -5  16 106.204 10.6509  33
   0   5 -16 112.801 9.46748  21
   0  -5  15 165.009 12.9409  38
   0   5 -15 175.469 13.3441  14
   0  -5  15 154.925 12.3579  33
   0  -5  15 165.946 12.0858  28
   0   5 -15 168.801 11.2369  21
   0   5 -14 117.617 9.17132  21
   0  -5  14 113.566 10.9297  38
   0   5 -14 136.432 11.4168  14
   0  -5  14 130.079 10.8707  33
   0  -5  14 113.356 10.3112  28
   0   5 -14 127.735 10.1940   6
   0   5 -14 116.688 10.1506   5
   0   5 -13 117.989 8.79341  21
   0  -5  13 121.714 10.6025  38
   0   5 -13 117.378 10.2580  14
   0  -5  13 105.336 9.78001  33
   0  -5  13 110.278 9.69856  28
   0   5 -13 106.885 9.47538   5
   0   5 -13 104.149 9.07562   6
   0   5 -12 11.7315 4.69114   5
   0   5 -12 8.49002 4.13200  21
   0  -5  12-0.78950 4.58923  38
   0   5 -12 7.02422 5.07172  14
   0  -5  12 1.53333 4.62467  33
   0  -5  12 6.74019 4.47282  30
   0  -5  12 5.77671 5.20559  28
   0  -5  12-0.81511 5.17307  29
   0  -5  12 0.81394 5.03925  27
   0   5 -12 2.70562 4.18853   6
   0   5 -11 42.2856 5.60517  21
   0  -5  11 50.1624 7.00297  38
   0   5 -11 42.5345 6.10721  36
   0   5 -11 50.5168 6.76251  14
   0  -5  11 39.7041 6.41720  33
   0  -5  11 48.5449 5.83102  30
   0  -5  11 41.6811 6.31001  29
   0  -5  11 45.7038 6.67751  28
   0  -5  11 43.1067 6.46965  27
   0   5 -11 42.9097 6.79009  24
   0  -5  11 61.9655 7.66858  10
   0   5 -11 41.1039 5.73123   6
   0   5 -10 1.17354 3.60069   6
   0  -5  10 2.80895 4.41915  10
   0  -5  10 1.47715 1.48544  45
   0   5 -10 1.09733 3.82856  36
   0  -5  10 2.16626 3.65092  30
   0  -5  10 1.30329 3.99871  33
   0  -5  10 6.39390 4.63656  28
   0  -5  10 4.04373 3.80126  27
   0   5 -10-3.83286 5.66691  24
   0  -5  10 4.04948 3.95897  29
   0   5 -10 1.90529 3.34594  21
   0  -5   9 806.769 30.2389  10
   0   5  -9 753.338 29.1381   6
   0   5  -9 801.677 25.9613   7
   0   5  -9 797.133 25.9528   3
   0  -5   9 821.724 24.4013  45
   0  -5   9 823.035 25.6732  35
   0   5  -9 775.778 28.9843  36
   0  -5   9 822.759 29.0905  30
   0  -5   9 866.518 30.4584  29
   0  -5   9 836.714 30.2277  33
   0  -5   9 808.678 25.6342  32
   0  -5   9 803.345 30.0171  27
   0   5  -9 790.044 29.1107  24
   0  -5   9 838.268 30.2070  28
   0   5  -9 845.471 28.4786  21
   0  -5   8 120.760 8.47789  10
   0   5  -8 128.393 6.12975   7
   0   5  -8 126.174 6.06464   3
   0  -5   8 112.458 4.03962  45
   0   5  -8 133.648 8.08843  36
   0  -5   8 133.826 5.96188  35
   0   5  -8 116.596 5.02539  12
   0  -5   8 119.920 7.77549  30
   0  -5   8 124.635 8.39939  33
   0  -5   8 126.904 8.36603  29
   0  -5   8 129.339 5.87125  32
   0  -5   8 128.268 8.76967  28
   0  -5   8 143.054 8.62823  27
   0   5  -8 133.917 7.40070  21
   0   5  -7 1510.69 46.8582  36
   0  -5   7 1445.49 44.0683  35
   0  -5   7 1409.72 46.5722  34
   0   5  -7 1430.82 43.1659  12
   0  -5   7 1512.67 47.1725  29
   0  -5   7 1402.25 46.9038  33
   0  -5   7 1379.57 43.9640  32
   0  -5   7 1448.78 46.3730  30
   0  -5   7 1548.56 47.6659  28
   0  -5   7 1359.59 46.6275  27
   0  -5   7 1433.46 46.7987  10
   0  -5   6 3357.91 100.940  39
   0  -5   6 3345.97 100.871  34
   0   5  -6 3346.58 100.886  36
   0  -5   6 3297.72 98.7006  35
   0  -5   6 3190.17 101.012  38
   0   5  -6 3301.41 97.0252  16
   0   5  -6 3283.70 97.7999  12
   0  -5   6 3469.72 101.098  29
   0  -5   6 3295.24 98.7168  32
   0  -5   6 3265.69 101.059  33
   0  -5   6 3500.00 101.608  28
   0  -5   6 3301.92 100.862  27
   0  -5   6 3504.97 100.980  10
   0  -5   5 535.994 18.7286  39
   0  -5   5 542.064 17.2426  35
   0  -5   5 530.288 18.6021  34
   0  -5   5 505.848 18.7461  38
   0   5  -5 518.341 15.8816  16
   0   5  -5 509.609 16.3020  12
   0  -5   5 549.657 18.7773  29
   0  -5   5 538.684 18.9760  33
   0  -5   5 501.317 17.0732  32
   0  -5   5 503.874 18.3809  27
   0  -5   5 535.421 19.2557  28
   0  -5   5 497.991 18.1240  10
   0   5  -5 454.534 14.7113   8
   0  -5   4 388.299 14.1730   1
   0  -5   4 359.151 14.0300   2
   0  -5   4 368.780 14.4459  39
   0   5  -4 357.116 11.5249  46
   0  -5   4 369.657 13.4537  35
   0   5  -4 391.391 12.6040  16
   0  -5   4 392.901 14.4930  30
   0  -5   4 362.032 13.4234  32
   0  -5   4 385.495 14.6905  33
   0  -5   4 348.603 14.0093  29
   0  -5   4 382.902 15.0570  28
   0  -5   4 371.847 14.1882  27
   0  -5   4 362.461 13.7766  10
   0  -5   3 272.433 10.2437  10
   0  -5   3 258.693 10.8221   1
   0  -5   3 263.684 10.9016   2
   0   5  -3 261.397 8.75448  46
   0  -5   3 256.231 10.2566  35
   0  -5   3 263.418 10.8416  30
   0  -5   3 262.125 10.8872  31
   0  -5   3 268.417 10.3623  32
   0  -5   3 275.193 11.2392  33
   0  -5   3 260.808 10.6257  29
   0   5  -3 276.184 9.62481  17
   0  -5   3 257.932 11.3847  28
   0  -5   3 255.348 10.1792  23
   0   5  -3 261.723 8.18862  22
   0  -5   3 256.158 10.5715  27
   0  -5   3 264.489 8.39576  26
   0   5  -3 265.550 9.65796  16
   0   5  -3 257.065 9.53131  13
   0  -5   2 1863.98 54.0103  10
   0   5  -2 1799.47 53.3649  46
   0   5  -2 1866.58 54.1922  13
   0   5  -2 1860.06 54.3094  16
   0  -5   2 1737.75 54.7126  29
   0  -5   2 1850.13 55.3039  30
   0  -5   2 1880.05 55.6690  33
   0  -5   2 1915.74 55.4562  31
   0  -5   2 1880.03 54.9562  27
   0  -5   2 1853.57 54.5845  23
   0   5  -2 1820.33 53.0130  22
   0  -5   2 1859.82 55.8940  28
   0   5  -2 1860.82 54.1531  17
   0  -5   2 1693.69 52.2586  19
   0  -5   1 2209.02 65.6101  10
   0   5  -1 2158.06 65.5611  45
   0   5  -1 2211.32 65.0153  40
   0  -5   1 2258.05 66.9992  34
   0   5  -1 2249.12 66.6888  13
   0  -5   1 2277.71 67.3175  30
   0  -5   1 2114.51 66.6779  29
   0  -5   1 2359.73 67.7070  31
   0   5  -1 2228.76 65.8215  22
   0  -5   1 2220.51 66.8213  27
   0  -5   1 2236.80 66.8782  23
   0   5  -1 2269.38 67.0963  25
   0   5  -1 2272.21 66.6740  17
   0  -5   0 2517.44 74.1591  10
   0  -5   0 2478.56 76.8580   1
   0  -5   0 2505.90 76.9052   2
   0   5   0 2920.08 75.8960  42
   0   5   0 2506.42 75.2925  45
   0   5   0 2529.40 74.7749  40
   0  -5   0 2472.33 75.8221  34
   0  -5   0 2548.98 76.3370  35
   0  -5   0 2620.18 76.9424  39
   0   5   0 2558.81 76.4223  37
   0   5   0 2496.73 76.0679  13
   0  -5   0 2553.72 76.3715  32
   0  -5   0 2489.03 76.1462  30
   0  -5   0 2704.92 76.9375  31
   0  -5   0 2455.09 76.0922  23
   0   5   0 2513.82 75.4409  22
   0   5   0 2494.81 76.2890  25
   0   5   0 2567.06 75.0685  20
   0   5   0 2477.45 76.0095  17
   0  -5  -1 509.983 18.3170   1
   0  -5  -1 550.046 18.5690   2
   0  -5  -1 545.503 17.1543  41
   0   5   1 464.744 17.2475  42
   0   5   1 522.284 17.4543  45
   0   5   1 540.039 17.0418  40
   0   5   1 519.786 18.0582  37
   0  -5  -1 520.333 17.3803  34
   0  -5  -1 514.298 18.3604  39
   0  -5  -1 525.559 17.9316  35
   0   5   1 540.029 18.0925  16
   0   5   1 518.622 17.9642  13
   0  -5  -1 492.492 17.5877  30
   0  -5  -1 520.425 17.9093  32
   0  -5  -1 544.193 18.5624  31
   0   5   1 503.304 18.1317  25
   0   5   1 525.384 17.5730  22
   0   5   1 543.170 18.0456  17
   0  -5  -2 1090.25 34.4791   1
   0  -5  -2 1070.74 34.4735   2
   0  -5  -2 1097.25 32.7697  41
   0   5   2 1111.56 33.9462  45
   0  -5  -2 1047.13 34.4495  39
   0   5   2 1127.34 34.3753  37
   0  -5  -2 1056.41 33.8455  35
   0  -5  -2 1086.38 33.2390  34
   0   5   2 1129.06 34.3419  16
   0   5   2 1028.55 34.1383  13
   0  -5  -2 1082.49 33.9451  32
   0  -5  -2 1031.18 33.4227  30
   0   5   2 1047.39 33.9223  22
   0  -5  -2 1043.82 32.0192  18
   0   5   2 1099.40 34.3011  17
   0   5   3 686.897 23.0676   9
   0  -5  -3 681.578 23.5488   1
   0  -5  -3 684.243 23.5736   2
   0  -5  -3 717.437 21.9023  41
   0   5   3 712.127 23.6428  45
   0  -5  -3 666.253 22.3087  34
   0  -5  -3 667.775 23.6957  39
   0  -5  -3 694.344 23.0656  35
   0   5   3 683.806 23.6731  13
   0   5   3 719.840 23.6327  16
   0  -5  -3 718.670 23.1644  32
   0   5   3 699.086 23.6422  22
   0  -5  -3 708.284 21.4539  18
   0   5   3 726.778 23.8152  17
   0   5   4 155.644 7.55976   9
   0  -5  -4 171.712 8.20938   2
   0  -5  -4 183.774 8.37186   1
   0  -5  -4 175.614 6.81116  41
   0   5   4 181.934 8.61676  45
   0  -5  -4 169.264 7.69459  35
   0  -5  -4 172.072 8.66911  39
   0   5   4 182.656 8.73239  13
   0  -5  -4 178.067 7.82560  32
   0   5   4 177.610 8.66545  22
   0  -5  -4 184.203 8.93775  21
   0  -5  -4 181.866 6.73480  18
   0   5   4 192.642 8.81624  17
   0   5   5 2865.93 85.9527   9
   0   5   5 2838.97 84.4693   5
   0   5   5 3037.61 87.8968  45
   0  -5  -5 2940.41 87.5321  39
   0  -5  -5 2805.82 85.9843  35
   0  -5  -5 2907.01 86.0955  32
   0   5   5 2875.82 87.6688  22
   0  -5  -5 2838.23 87.7580  21
   0  -5  -5 2895.51 85.0891  18
   0   5   6 347.233 11.4371   5
   0   5   6 340.807 12.6337   9
   0   5   6 333.322 11.6224  10
   0   5   6 346.971 14.6274  45
   0   5   6 318.760 11.5480  43
   0  -5  -6 335.733 12.6226  35
   0  -5  -6 349.817 14.4472  39
   0   5   6 361.856 13.9497  16
   0  -5  -6 348.398 12.6592  32
   0   5   6 361.611 14.6769  22
   0  -5  -6 339.840 14.5565  21
   0  -5  -6 347.275 12.3837  18
   0   5   7 1332.10 40.2941  10
   0   5   7 1214.32 39.5450  43
   0   5   7 1306.08 43.5103  45
   0  -5  -7 1307.56 43.0300  39
   0  -5  -7 1341.81 40.6881  35
   0   5   7 1310.51 43.1841  13
   0  -5  -7 1331.89 40.2064  15
   0   5   7 1308.79 42.3976  16
   0  -5  -7 1347.99 40.7045  32
   0   5   7 1322.06 43.4931  22
   0  -5  -7 1341.14 43.6755  21
   0  -5  -7 1342.10 41.0447  18
   0   5   7 1307.00 43.0438  17
   0   5   8 18.6185 2.84614   3
   0   5   8 12.1223 4.18432  45
   0   5   8 12.7666 2.05845  43
   0   5   8 22.1706 4.29802  40
   0  -5  -8 13.9625 2.53537  35
   0   5   8 12.9546 3.78451  13
   0   5   8 13.1492 3.51432  16
   0  -5  -8 15.5738 2.68804  15
   0  -5  -8 20.5609 2.76726  32
   0   5   8 18.0824 2.99034  10
   0   5   8 17.8892 2.85171   7
   0   5   8 14.2161 3.94952  17
   0  -5  -8 12.5118 3.83289  21
   0  -5  -8 15.6543 3.43491  18
   0   5   9 350.571 13.4226   3
   0   5   9 378.474 12.8858  43
   0   5   9 367.534 17.1411  45
   0   5   9 403.323 17.0254  40
   0  -5  -9 381.777 13.3215  35
   0   5   9 373.491 15.5055  16
   0   5   9 371.120 16.4335  13
   0  -5  -9 369.458 14.0262  15
   0  -5  -9 339.395 16.7080  14
   0  -5  -9 384.482 13.2874  32
   0   5   9 378.388 14.3845  10
   0   5   9 378.655 13.5515   7
   0  -5  -9 396.593 15.0907  18
   0  -5  -9 372.080 17.0284  21
   0   5   9 381.473 16.6587  17
   0   5  10-0.84616 2.03097   3
   0   5  10 1.49297 1.93725  43
   0   5  10 2.61567 3.94258  40
   0   5  10-2.16434 3.59488  38
   0  -5 -10 0.72934 1.89844  35
   0  -5 -10-0.67908 2.68034  15
   0  -5 -10 0.70900 4.35036  14
   0   5  10 2.41849 4.01701  13
   0   5  10 1.87162 3.51626  16
   0  -5 -10-0.90555 1.94132  32
   0  -5 -10 0.43200 3.24645  18
   0  -5 -10-0.68922 4.22901  21
   0   5  10 7.70872 4.53235  17
   0   5  10 1.05798 2.08795   7
   0   5  10-0.37274 3.09187  10
   0   5  11 433.754 14.6712   7
   0   5  11 453.545 17.5324  10
   0   5  11 403.954 19.5844  40
   0   5  11 446.151 15.1182  43
   0   5  11 437.540 18.9314  38
   0   5  11 437.850 14.6658   3
   0  -5 -11 436.318 16.9008  15
   0   5  11 465.303 18.0554  16
   0  -5 -11 421.942 20.3823  14
   0   5  11 449.878 19.5369  13
   0   5  11 460.982 17.1048  28
   0   5  11 469.834 20.3794  22
   0   5  11 462.276 19.5472  17
   0  -5 -11 452.134 18.1678  18
   0  -5 -11 423.496 20.1587  21
   0   5  12 350.039 15.1608  10
   0   5  12 335.114 12.2835  43
   0   5  12 364.967 16.7665  38
   0   5  12 352.114 16.8808  13
   0  -5 -12 362.256 18.4750  14
   0   5  12 357.502 15.2810  16
   0  -5 -12 337.482 14.5857  15
   0   5  12 359.149 17.9439  22
   0  -5 -12 336.172 15.4665  18
   0   5  12 355.054 16.8031  17
   0  -5 -12 355.289 18.1912  21
   0   5  13 44.4020 5.97798  10
   0   5  13 26.3798 6.71866  45
   0   5  13 44.6266 6.77593  38
   0   5  13 38.7914 6.29430  13
   0  -5 -13 41.4236 5.07887  15
   0  -5 -13 34.8613 7.77495  14
   0   5  13 40.1457 5.17305  16
   0   5  13 34.7488 6.27366  29
   0   5  13 29.0595 6.75792  22
   0   5  13 35.3010 6.20407  27
   0  -5 -13 32.6605 6.79054  21
   0  -5 -13 34.8614 5.88253  18
   0   5  13 27.5162 6.18516  17
   0   5  14 153.640 10.2783  10
   0   5  14 154.306 12.5484  45
   0   5  14 150.553 11.1975  38
   0   5  14 148.096 11.7671  33
   0  -5 -14 158.205 13.2405  14
   0   5  14 167.539 11.2988  13
   0   5  14 156.637 9.37019  16
   0  -5 -14 161.972 9.81812  15
   0   5  14 147.945 10.7958  29
   0   5  14 157.713 12.4278  22
   0   5  14 161.182 11.2292  27
   0   5  14 171.083 11.4962  17
   0  -5 -14 171.955 12.9062  21
   0  -5 -14 175.592 11.4603  18
   0   5  15 7.66348 4.85586  10
   0   5  15 8.20872 6.40498  45
   0   5  15 2.91938 5.86865  40
   0   5  15 5.42149 5.54782  38
   0  -5 -15 7.65875 6.99796  14
   0  -5 -15 8.41842 4.43236  15
   0   5  15-0.75857 5.04153  13
   0   5  15 0.75993 5.08756  29
   0   5  15 1.71001 5.55537  33
   0   5  15 2.31558 5.01548  27
   0  -5 -15 5.99302 6.18278  21
   0   5  15 3.72714 5.37337  17
   0  -5 -15 7.94748 5.67520  18
   0   5  16 61.0353 9.49246  45
   0   5  16 32.7320 8.04761  40
   0  -5 -16 71.9027 9.81329  39
   0   5  16 43.1404 7.68373  38
   0  -5 -16 48.1825 6.42482  15
   0   5  16 62.0968 7.88759  13
   0  -5 -16 44.0401 9.59607  14
   0   5  16 53.9006 7.81098  29
   0   5  16 45.0919 8.01180  33
   0   5  16 54.6842 7.84041  27
   0  -5 -16 51.0951 9.21207  21
   0   5  16 66.9924 7.75802  17
   0  -5 -16 53.7595 7.65258  18
   0   5  17 111.988 11.4883  40
   0   5  17 112.693 11.8355  45
   0   5  17 105.068 10.0349  38
   0  -5 -17 113.496 11.2074  39
   0   5  17 102.977 9.54012  13
   0  -5 -17 136.568 13.7724  14
   0   5  17 108.625 11.1167  33
   0   5  17 93.5084 9.81977  29
   0   5  17 101.712 10.0841  27
   0  -5 -17 119.797 10.6517  18
   0  -5 -17 90.8643 11.0918  21
   0   5  17 106.352 9.80702  17
   0   5  18 10.9742 7.60642  45
   0   5  18-3.19850 7.08399  40
   0  -5 -18 7.85019 7.43775  39
   0   5  18 3.96966 5.72196  38
   0   5  18-0.88587 6.18170  33
   0   5  18 1.61083 5.84088  29
   0   5  18 3.25008 5.66999  27
   0  -5 -18 1.07452 7.29523  21
   0  -5 -18 6.51671 5.72219  18
   0  -5 -18 2.47303 7.71735  14
   0   5  19 39.6658 8.35356  45
   0   5  19 38.9557 9.04090  40
   0   5  19 44.5858 7.94387  46
   0   5  19 25.0233 7.01258  29
   0   5  19 32.2824 7.58208  27
   0  -5 -19 46.9478 10.4946  14
   0  -5 -19 38.6648 7.53288  18
   0  -5 -19 40.9727 9.48617  21
   0  -5 -20 128.519 14.0218  14
   0   5  20 122.805 12.5494  45
   0   6 -19 22.9983 8.04465  14
   0  -6  19 18.1288 7.64726  27
   0  -6  19 9.61203 6.62177  29
   0   6 -19 17.5158 10.3860  44
   0  -6  19 9.09247 6.05442  33
   0   6 -18-1.07032 7.36982  14
   0  -6  18-1.10087 6.81495  29
   0  -6  18 9.87624 7.18468  27
   0   6 -18 12.8422 10.2441  44
   0  -6  18 13.3836 6.67240  33
   0  -6  17 0.97763 6.40003  33
   0   6 -17 8.53910 7.59599  14
   0  -6  16 70.3479 10.0957  38
   0   6 -16 49.9146 8.93256  14
   0  -6  16 55.4642 8.30397  33
   0  -6  16 51.8975 8.62930  28
   0  -6  16 54.0303 9.82899  10
   0   6 -15 74.7542 7.73075  21
   0  -6  15 71.1563 9.52579  38
   0   6 -15 51.8046 8.76471  14
   0  -6  15 62.8514 8.70523  33
   0  -6  15 55.9377 8.68826  28
   0  -6  15 53.8058 9.64864  10
   0   6 -15 71.9163 8.82847   6
   0   6 -14 36.9040 6.82598   5
   0   6 -14 38.7931 6.36036  21
   0  -6  14 44.0499 7.78335  38
   0   6 -14 37.6341 7.76276  14
   0  -6  14 54.0215 7.77329  33
   0  -6  14 43.1995 7.89591  27
   0  -6  14 42.6351 7.84804  28
   0  -6  14 51.2605 8.16224  29
   0  -6  14 62.1042 9.10620  10
   0   6 -14 45.5934 7.29042   6
   0   6 -13 26.3107 6.56304   5
   0   6 -13 20.2485 4.87082  21
   0  -6  13 22.5958 6.47063  38
   0   6 -13 21.0883 6.79074  14
   0  -6  13 26.9468 6.42006  33
   0  -6  13 27.5440 6.22204  30
   0  -6  13 28.6128 7.12953  27
   0  -6  13 22.3910 7.04372  28
   0  -6  13 21.3129 6.46175  29
   0   6 -13 19.2700 5.63440   6
   0  -6  13 23.4222 7.28411  10
   0   6 -12 448.203 18.5562  21
   0   6 -12 396.230 18.8241  36
   0  -6  12 425.266 20.7259  38
   0   6 -12 437.738 20.5593  14
   0  -6  12 401.429 19.9497  33
   0  -6  12 394.281 20.2919  29
   0  -6  12 426.985 19.1837  30
   0  -6  12 410.716 20.4984  27
   0   6 -12 456.068 20.2118  24
   0  -6  12 441.885 20.7720  28
   0  -6  12 415.508 20.8435  10
   0   6 -12 439.778 16.7891   9
   0   6 -12 418.142 19.5349   6
   0  -6  11 118.538 9.98371  38
   0   6 -11 119.605 9.24630  36
   0   6 -11 126.429 8.57503  21
   0  -6  11 144.915 9.72994  30
   0  -6  11 98.7391 9.37039  29
   0  -6  11 112.911 9.67984  33
   0  -6  11 107.745 9.95845  28
   0   6 -11 121.529 10.0250  24
   0  -6  11 135.344 10.4755  27
   0   6 -11 137.930 9.75755   6
   0  -6  11 125.948 10.4356  10
   0   6 -10 654.820 21.6834   3
   0   6 -10 654.519 25.3763  36
   0  -6  10 667.515 21.3944  35
   0   6 -10 636.057 24.2152  21
   0  -6  10 645.786 21.3158  32
   0  -6  10 637.919 26.4045  29
   0  -6  10 636.618 26.1495  33
   0  -6  10 639.130 25.2144  30
   0  -6  10 691.401 26.8941  28
   0   6 -10 625.692 25.3162  24
   0  -6  10 697.335 26.8347  27
   0   6 -10 646.620 21.6419   7
   0  -6  10 661.037 26.5608  10
   0   6 -10 625.250 25.5094   6
   0   6  -9 219.986 9.38889   3
   0   6  -9 256.153 11.4251  21
   0   6  -9 214.345 11.6940  36
   0  -6   9 227.621 9.19313  35
   0  -6   9 226.790 12.5527  29
   0  -6   9 224.530 12.5736  33
   0  -6   9 203.143 11.3646  30
   0  -6   9 207.830 8.96812  32
   0  -6   9 201.108 12.3681  28
   0  -6   9 195.255 11.9173  27
   0   6  -9 226.549 12.3737  24
   0   6  -9 210.841 9.29654   7
   0  -6   9 217.744 12.4799  10
   0   6  -8 84.0764 5.32458   3
   0   6  -8 73.8270 3.75615  17
   0   6  -8 81.7353 6.72114  36
   0  -6   8 70.5317 4.93743  35
   0   6  -8 72.4744 4.07436  12
   0   6  -8 82.4990 3.83286  13
   0  -6   8 84.9329 7.08143  29
   0  -6   8 86.9170 7.27948  33
   0  -6   8 75.7442 6.54566  30
   0  -6   8 74.9728 4.98606  32
   0  -6   8 87.5599 7.18399  27
   0  -6   8 81.7416 7.63969  28
   0   6  -8 75.8368 5.26149   7
   0  -6   8 70.2993 6.79338  10
   0  -6   7 22.6799 4.71512  10
   0  -6   7 24.5453 4.52604  39
   0  -6   7 18.9633 2.95229  35
   0  -6   7 16.7410 4.37051  38
   0   6  -7 31.6767 4.59705  36
   0  -6   7 20.9707 4.30127  34
   0   6  -7 20.2139 1.63858  16
   0   6  -7 15.6378 2.05525  13
   0   6  -7 17.9157 2.25287  12
   0  -6   7 19.9672 4.29819  33
   0  -6   7 16.9601 2.99869  32
   0  -6   7 20.5099 5.07085  28
   0  -6   7 18.5150 4.01325  27
   0  -6   7 15.9268 3.81747  29
   0   6  -7 19.2271 2.14370  17
   0   6  -6 19.3134 2.25222  17
   0  -6   6 19.0467 3.84127  34
   0   6  -6 26.3815 4.18679  36
   0  -6   6 16.9654 3.88922  39
   0  -6   6 22.9624 3.11187  35
   0   6  -6 20.6513 2.25441  13
   0   6  -6 18.1733 2.06966  16
   0   6  -6 20.1877 2.45513  12
   0  -6   6 17.6277 2.97485  32
   0  -6   6 22.9485 4.12850  33
   0  -6   6 22.8889 5.02009  28
   0  -6   6 21.3328 3.90021  29
   0  -6   6 21.7563 3.73914  27
   0  -6   6 16.0682 4.04586  10
   0  -6   5 394.566 15.1631  10
   0  -6   5 413.248 16.1102  39
   0  -6   5 385.344 14.5020  35
   0   6  -5 386.009 13.2432  13
   0   6  -5 375.392 13.4742  12
   0   6  -5 370.648 13.1095  16
   0  -6   5 375.621 15.4678  29
   0  -6   5 369.742 15.8190  33
   0  -6   5 391.378 14.5035  32
   0  -6   5 383.441 15.6783  30
   0  -6   5 357.202 16.1725  28
   0  -6   5 403.142 15.7029  27
   0   6  -5 385.459 13.2387  17
   0  -6   4 186.830 8.68710  10
   0  -6   4 177.651 9.19764   1
   0  -6   4 188.698 9.34624   2
   0   6  -4 182.478 6.57124  46
   0  -6   4 192.718 9.63137  39
   0  -6   4 180.292 8.60706  35
   0   6  -4 198.877 7.88954  16
   0   6  -4 193.795 7.80251  13
   0  -6   4 177.397 9.03222  29
   0  -6   4 187.027 9.69141  33
   0  -6   4 191.620 8.77087  32
   0  -6   4 203.276 9.58698  30
   0  -6   4 197.251 10.2413  28
   0  -6   4 186.133 9.21044  27
   0   6  -4 197.106 7.82282  17
   0  -6   3 1858.22 56.6284  10
   0  -6   3 1849.50 58.1936   2
   0  -6   3 1854.63 58.1987   1
   0   6  -3 1864.75 55.2647  46
   0  -6   3 1902.47 57.4325  35
   0   6  -3 1911.76 56.4443  13
   0   6  -3 1871.11 56.5177  16
   0  -6   3 1764.73 57.8378  31
   0  -6   3 1882.87 57.4823  32
   0  -6   3 1784.42 57.4613  29
   0  -6   3 1937.69 58.1629  30
   0  -6   3 1862.83 58.4141  33
   0  -6   3 1851.77 58.7823  28
   0  -6   3 1810.79 57.5812  27
   0  -6   3 1916.25 54.6667  26
   0  -6   3 1832.03 57.0927  23
   0   6  -3 1833.63 54.5872  22
   0   6  -3 1844.98 56.3181  17
   0  -6   2 3148.88 89.4100  10
   0   6  -2 3102.99 89.0637  46
   0  -6   2 3250.52 91.0451  34
   0   6  -2 3162.28 90.1106  13
   0   6  -2 3197.01 90.3036  16
   0  -6   2 3220.24 91.5192  31
   0  -6   2 3155.63 91.2478  30
   0  -6   2 2996.59 90.5875  29
   0   6  -2 3076.36 88.6112  22
   0  -6   2 3080.77 90.4764  23
   0  -6   2 2928.95 90.5922  27
   0   6  -2 3087.17 89.9852  17
   0  -6   2 2831.22 87.5335  19
   0  -6   1 877.791 26.8649  10
   0   6  -1 883.197 26.3716  40
   0   6  -1 858.406 27.6216  46
   0   6  -1 823.086 27.9464  42
   0   6  -1 875.753 28.9435  37
   0  -6   1 868.545 28.6400  34
   0   6  -1 908.126 28.6548  16
   0   6  -1 890.687 28.4416  13
   0  -6   1 911.571 28.5735  29
   0  -6   1 849.052 29.2273  31
   0  -6   1 908.936 29.0859  30
   0  -6   1 882.024 28.5905  23
   0   6  -1 872.512 27.3583  22
   0  -6   1 883.907 28.5356  27
   0   6  -1 813.363 28.6013  25
   0   6  -1 889.932 28.3827  17
   0   6  -1 904.317 27.6064  20
   0  -6   0 13.0772 1.33041  10
   0  -6   0 11.1881 3.08838   1
   0  -6   0 17.0836 3.24639   2
   0   6   0 13.5374 1.86766  40
   0   6   0 13.9191 2.21110  45
   0   6   0 13.8659 2.74153  42
   0  -6   0 13.7629 2.58652  34
   0   6   0 14.7965 3.11627  37
   0  -6   0 16.0591 2.80484  35
   0  -6   0 12.3524 2.99810  39
   0   6   0 15.2641 2.75781  13
   0   6   0 16.4509 2.77435  16
   0  -6   0 12.8124 3.34426  31
   0  -6   0 16.4954 2.89537  32
   0  -6   0 17.6039 2.92203  30
   0   6   0 15.4687 3.07928  25
   0  -6   0 16.0363 2.90985  23
   0   6   0 11.4126 2.25981  22
   0   6   0 13.8366 2.56617  17
   0   6   0 14.6861 2.08617  20
   0  -6  -1 1085.08 35.4763   2
   0  -6  -1 1046.82 35.3377   1
   0  -6  -1 1131.06 33.6577  41
   0   6   1 1070.67 33.2901  40
   0   6   1 1032.60 33.8238  45
   0   6   1 1081.40 34.8653  37
   0  -6  -1 1013.24 33.7678  34
   0  -6  -1 1054.17 34.6347  35
   0  -6  -1 1050.97 35.2420  39
   0   6   1 1085.55 34.7540  16
   0   6   1 1084.23 34.7091  13
   0  -6  -1 1059.63 34.3078  30
   0  -6  -1 1074.21 34.6986  32
   0  -6  -1 1099.15 35.2847  31
   0  -6  -1 1040.56 34.5198  23
   0   6   1 1012.57 33.9251  22
   0   6   1 1079.04 34.8846  25
   0   6   1 1051.81 34.5732  17
   0   6   2 2278.39 67.7519   9
   0  -6  -2 2193.70 68.2811   1
   0  -6  -2 2159.70 68.2448   2
   0   6   2 2250.87 66.7774  40
   0  -6  -2 2299.17 66.1520  41
   0   6   2 2213.28 67.2986  45
   0   6   2 2172.54 67.8538  37
   0  -6  -2 2222.37 67.6105  35
   0  -6  -2 2215.42 66.6839  34
   0  -6  -2 2215.49 68.3403  39
   0  -6  -2 2109.85 68.0213  14
   0   6   2 2276.77 67.9820  16
   0   6   2 2239.03 68.0170  13
   0  -6  -2 2236.63 67.6521  32
   0  -6  -2 2203.78 67.0515  30
   0   6   2 2227.39 67.4999  22
   0  -6  -2 2178.69 64.9603  18
   0   6   2 2171.01 67.8219  17
   0   6   3 166.425 8.03798   9
   0  -6  -3 162.837 8.50678   2
   0  -6  -3 149.553 8.27070   1
   0   6   3 169.926 8.25578  45
   0   6   3 171.038 7.79613  40
   0  -6  -3 170.492 6.69488  41
   0  -6  -3 163.457 7.97104  35
   0  -6  -3 167.697 8.70121  39
   0  -6  -3 165.222 7.27738  34
   0   6   3 175.833 8.49067  16
   0   6   3 150.279 8.31513  13
   0  -6  -3 161.390 7.47048  30
   0  -6  -3 161.507 7.96489  32
   0   6   3 173.015 8.41314  22
   0   6   3 149.460 8.21142  17
   0  -6  -3 163.322 6.03356  18
   0   6   4 11.7246 2.92564   9
   0  -6  -4 9.60394 3.09348   2
   0  -6  -4 11.8339 3.13511   1
   0   6   4 10.5675 2.78921  40
   0  -6  -4 6.86446 1.82913  41
   0   6   4 6.35396 3.06620  45
   0  -6  -4 12.4892 2.60580  34
   0  -6  -4 10.8697 2.87162  35
   0  -6  -4 5.93323 3.23452  39
   0   6   4 8.85417 3.03347  13
   0  -6  -4 11.4556 2.58657  30
   0  -6  -4 9.66590 2.92856  32
   0   6   4 14.9366 3.50016  22
   0  -6  -4 11.8888 1.77273  18
   0   6   4 11.1331 3.25123  17
   0   6   5 331.718 13.1540   9
   0   6   5 331.629 11.2117   5
   0   6   5 350.126 14.0145  40
   0   6   5 352.800 14.5686  45
   0  -6  -5 334.589 11.6960  41
   0  -6  -5 324.347 14.3307  39
   0  -6  -5 337.958 13.2020  35
   0  -6  -5 335.776 12.4467  34
   0   6   5 336.599 14.4540  13
   0  -6  -5 346.154 13.3264  32
   0   6   5 345.374 14.4452  22
   0   6   5 332.300 14.3669  17
   0  -6  -5 335.707 11.6901  18
   0  -6  -5 348.044 14.7036  21
   0   6   6 258.204 9.27255   5
   0   6   6 294.556 11.5124   9
   0   6   6 289.015 12.6014  40
   0  -6  -6 269.925 10.0071  41
   0   6   6 268.277 12.7791  45
   0  -6  -6 279.889 11.3012  35
   0  -6  -6 271.091 12.8777  39
   0   6   6 293.217 12.5168  16
   0  -6  -6 262.431 11.0841  32
   0   6   6 255.651 12.6125  22
   0  -6  -6 274.042 13.0624  21
   0  -6  -6 273.541 10.2420  18
   0   6   7 688.637 22.2674  43
   0   6   7 759.290 26.2505  40
   0   6   7 709.611 26.5995  45
   0  -6  -7 663.042 25.7551  39
   0  -6  -7 712.984 23.8901  35
   0   6   7 745.067 25.8079  16
   0  -6  -7 704.744 23.8682  32
   0   6   7 733.289 26.5862  22
   0  -6  -7 704.143 23.3501  18
   0  -6  -7 703.387 26.5707  21
   0   6   8 216.993 9.71836   7
   0   6   8 231.124 9.83894   3
   0   6   8 225.422 12.2459  45
   0   6   8 235.378 11.8246  40
   0   6   8 198.785 7.98286  43
   0  -6  -8 239.166 9.62173  35
   0  -6  -8 206.161 11.6883  39
   0   6   8 220.855 11.1449  16
   0   6   8 203.352 11.6438  13
   0  -6  -8 204.318 9.23959  32
   0   6   8 215.747 11.9042  22
   0  -6  -8 238.334 12.3788  21
   0   6   8 234.713 11.9913  17
   0  -6  -8 204.980 9.35753  18
   0   6   9 113.777 6.50228   7
   0   6   9 102.348 6.04131  10
   0   6   9 113.195 6.48616   3
   0   6   9 124.804 8.89049  40
   0   6   9 127.805 9.42430  45
   0   6   9 117.588 5.18524  43
   0  -6  -9 127.907 6.39425  35
   0  -6  -9 123.820 9.16675  39
   0   6   9 147.930 8.60735  16
   0   6   9 126.838 9.10530  13
   0  -6  -9 111.391 6.14456  32
   0   6   9 116.504 8.90841  22
   0  -6  -9 115.323 9.02899  21
   0   6   9 121.186 9.01644  17
   0  -6  -9 115.764 6.89708  18
   0   6  10 67.0704 4.85997   3
   0   6  10 71.4129 7.65272  45
   0   6  10 69.2859 3.84144  43
   0   6  10 74.1071 7.35023  40
   0  -6 -10 72.9584 7.68298  39
   0  -6 -10 69.5961 4.68464  35
   0   6  10 61.2378 6.63124  38
   0   6  10 74.3646 7.39241  13
   0   6  10 70.1843 6.53015  16
   0  -6 -10 78.3548 4.75528  32
   0   6  10 80.2107 5.08393   7
   0   6  10 68.7527 5.11598  10
   0  -6 -10 69.9161 7.57696  21
   0   6  10 82.1899 7.69764  17
   0  -6 -10 63.1762 5.76866  18
   0   6  11 226.917 13.7009  40
   0   6  11 234.904 14.2952  45
   0  -6 -11 224.444 13.3608  39
   0   6  11 233.256 12.9559  38
   0   6  11 236.258 9.63171   3
   0   6  11 231.574 12.2971  16
   0  -6 -11 242.856 10.5366  15
   0   6  11 254.559 13.8788  13
   0  -6 -11 239.989 11.6467  18
   0   6  11 260.945 13.8765  17
   0  -6 -11 249.463 14.5959  21
   0   6  11 228.006 9.60071   7
   0   6  11 242.450 10.9021  10
   0   6  12 8.83960 3.90345  10
   0   6  12 14.1707 5.50220  40
   0   6  12 3.34174 4.51131  38
   0  -6 -12 5.25157 5.13421  39
   0   6  12 11.3961 5.12661  13
   0   6  12 10.9650 4.06023  16
   0  -6 -12 8.37339 3.45011  15
   0   6  12 6.91623 5.02825  22
   0   6  12 3.72888 5.13908  17
   0  -6 -12 10.8474 4.20965  18
   0  -6 -12 5.27600 5.01507  21
   0   6  13 29.7361 6.92951  40
   0   6  13 31.4136 6.21547  38
   0  -6 -13 31.8823 7.44509  39
   0   6  13 30.1611 6.31188  13
   0   6  13 16.2887 4.84030  16
   0  -6 -13 18.6988 6.86339  14
   0  -6 -13 25.5755 4.16605  15
   0   6  13 24.5193 5.54964  29
   0   6  13 28.2839 5.86818  27
   0   6  13 26.7346 6.60395  22
   0  -6 -13 25.6958 5.36022  18
   0   6  13 40.5374 7.06347  17
   0  -6 -13 27.3047 6.91149  21
   0   6  14 33.1048 7.66281  45
   0   6  14 33.0092 6.47880  38
   0  -6 -14 54.5072 8.63412  39
   0  -6 -14 46.5433 8.58431  14
   0   6  14 25.4295 6.21465  13
   0  -6 -14 31.7661 4.79381  15
   0   6  14 36.7495 5.53112  16
   0   6  14 36.0051 6.59089  29
   0   6  14 30.1677 7.42656  22
   0   6  14 34.4437 6.39002  27
   0  -6 -14 37.3488 6.26808  18
   0   6  14 48.3304 7.90879  17
   0  -6 -14 34.9836 8.11841  21
   0   6  15-1.08589 6.36928  45
   0   6  15-0.77955 5.47541  38
   0  -6 -15 14.8459 7.07103  39
   0  -6 -15 3.38057 7.09085  14
   0   6  15-0.55285 3.98409  16
   0   6  15-0.83392 5.49958  13
   0   6  15 1.47618 5.11555  29
   0   6  15 6.16178 5.93368  33
   0   6  15 2.03099 6.06773  22
   0   6  15 1.50095 5.09488  27
   0   6  15-6.55075 5.97413  17
   0  -6 -15 1.33930 5.06123  18
   0  -6 -15-1.04967 7.22570  21
   0   6  16 319.552 19.0506  40
   0   6  16 269.543 18.6565  45
   0  -6 -16 290.367 17.3231  39
   0   6  16 316.237 16.9260  38
   0  -6 -16 304.217 19.5458  14
   0   6  16 303.341 16.7860  13
   0   6  16 293.044 17.6879  33
   0   6  16 292.578 16.3895  29
   0   6  16 295.491 16.4392  27
   0  -6 -16 339.579 19.5569  21
   0  -6 -16 307.485 16.0181  18
   0   6  16 313.624 16.8987  17
   0   6  17 36.1189 8.91737  40
   0   6  17 25.2834 7.91888  45
   0  -6 -17 28.8412 7.74835  39
   0   6  17 45.0696 7.49487  38
   0  -6 -17 37.9517 9.30562  14
   0   6  17 37.9361 7.25078  13
   0   6  17 40.0050 7.34837  29
   0   6  17 22.6001 7.31420  33
   0   6  17 36.6597 7.20588  27
   0  -6 -17 27.6917 8.47714  21
   0  -6 -17 40.1790 7.32363  18
   0   6  17 32.5499 7.01834  17
   0   6  18 11.4438 7.44403  45
   0   6  18 9.91386 7.54105  40
   0   6  18 10.8044 6.13670  38
   0  -6 -18 8.84935 6.88714  39
   0   6  18 19.7144 6.39038  29
   0   6  18 18.5980 6.96592  33
   0   6  18 17.6405 6.03601  27
   0  -6 -18 9.93695 7.18282  21
   0  -6 -18 14.8941 8.25568  14
   0   6  19 301.757 16.9120  46
   0   6  19 258.809 18.1644  40
   0  -6 -19 266.702 18.1300  21
   0  -6 -19 301.169 20.1859  14
   0  -7  18 84.2248 10.1582  33
   0   7 -18 85.4764 10.7841  14
   0  -7  18 91.8351 11.7209  10
   0  -7  17-4.95012 6.43129  33
   0   7 -17-1.05386 6.84588  14
   0  -7  17-1.19693 7.83476  10
   0  -7  16 105.907 11.0763  33
   0   7 -16 87.3568 10.7099  14
   0  -7  16 90.2531 11.2576  29
   0  -7  16 107.534 11.6691  27
   0  -7  16 101.036 11.8571  10
   0  -7  15 52.2845 8.55913  33
   0   7 -15 44.2112 8.75140  14
   0  -7  15 41.6578 8.32290  29
   0  -7  15 45.2920 8.82353  28
   0  -7  15 48.9889 8.77320  27
   0   7 -15 57.6438 8.62721   6
   0  -7  15 41.7302 9.27883  10
   0   7 -14 157.078 10.6056  21
   0  -7  14 180.598 13.7744  29
   0  -7  14 160.064 12.7528  33
   0   7 -14 160.325 12.9108  14
   0   7 -14 158.197 13.4075  24
   0  -7  14 165.833 13.0619  27
   0  -7  14 143.116 12.6321  28
   0   7 -14 122.218 11.0476   6
   0  -7  14 172.932 13.9262  10
   0   7 -13 64.6739 7.14351  21
   0   7 -13 48.9623 7.95939  14
   0  -7  13 50.6641 7.87416  33
   0  -7  13 46.2230 7.35788  30
   0  -7  13 53.7649 8.19364  27
   0  -7  13 60.6563 8.78230  29
   0  -7  13 52.4712 8.61603  28
   0   7 -13 61.4179 10.1443  24
   0   7 -13 47.8534 7.42279   6
   0  -7  13 70.6454 9.17234  10
   0   7 -12 793.625 29.1217  21
   0   7 -12 787.292 30.4626  36
   0   7 -12 754.664 31.4454  14
   0  -7  12 795.054 30.5546  30
   0  -7  12 784.142 31.9924  29
   0  -7  12 782.940 31.7959  33
   0  -7  12 796.177 32.2047  28
   0   7 -12 760.316 30.6542  24
   0  -7  12 784.682 32.0375  27
   0   7 -12 770.783 31.0471   6
   0  -7  12 815.505 32.5066  10
   0   7 -12 726.059 30.6812   5
   0   7 -12 768.766 27.6777   9
   0   7 -11 10.0649 5.00245   5
   0   7 -11 12.7299 5.38674  36
   0   7 -11 15.6098 4.59392  21
   0  -7  11 15.6661 5.28438  33
   0  -7  11 14.9413 5.44940  30
   0  -7  11 10.8326 5.29781  29
   0  -7  11 11.7644 6.14069  28
   0   7 -11 1.40791 7.63839  24
   0  -7  11 8.31051 5.02274  27
   0   7 -11 12.7893 5.08324   6
   0   7 -11 14.8197 4.15088   9
   0  -7  11 10.8872 5.57504  10
   0   7 -10 136.446 7.32105   3
   0  -7  10 155.683 7.29796  35
   0   7 -10 161.039 10.3814  36
   0   7 -10 149.787 9.02680  21
   0  -7  10 142.246 10.5980  33
   0  -7  10 137.923 10.0084  30
   0  -7  10 136.058 7.04104  32
   0  -7  10 127.360 10.1603  29
   0  -7  10 140.633 10.9783  28
   0   7 -10 108.606 9.98212  24
   0  -7  10 151.518 10.8797  27
   0   7 -10 148.532 7.42507   7
   0  -7  10 138.343 10.5224  10
   0   7 -10 122.736 9.98941   6
   0  -7   9 51.4692 6.74900  10
   0   7  -9 51.8136 4.73104   7
   0   7  -9 58.5858 6.56428  36
   0  -7   9 49.3810 4.57812  35
   0  -7   9 62.0049 6.63500  30
   0  -7   9 59.8239 6.94576  33
   0  -7   9 49.8008 4.34252  32
   0  -7   9 52.7003 6.61254  29
   0  -7   9 45.5592 6.17232  27
   0  -7   9 44.5946 7.29288  28
   0   7  -9 65.3853 4.98341   3
   0  -7   8 4.80488 4.27511  10
   0   7  -8 3.44824 2.71097   7
   0  -7   8 4.36598 2.91637  35
   0   7  -8 2.48146 3.57111  36
   0  -7   8 5.73246 4.20193  34
   0   7  -8 5.02553 2.08646  12
   0  -7   8 3.68827 2.74388  32
   0  -7   8 0.67200 3.82999  33
   0  -7   8 5.11378 3.92374  27
   0  -7   8 2.56306 3.75998  29
   0  -7   8 0.71225 4.97087  28
   0   7  -8 4.58939 2.82624   3
   0  -7   7 113.008 7.87146  10
   0  -7   7 109.994 8.15627  39
   0   7  -7 115.950 8.26073  36
   0  -7   7 123.277 6.99361  35
   0   7  -7 104.481 5.12672  13
   0   7  -7 105.173 5.47356  12
   0   7  -7 110.467 4.78141  16
   0  -7   7 107.475 6.64150  32
   0  -7   7 101.550 7.93021  29
   0  -7   7 115.090 8.45492  33
   0  -7   7 96.2793 7.66069  27
   0  -7   7 119.148 9.42777  28
   0   7  -7 104.622 5.13767  17
   0   7  -6 13.6595 2.31237  17
   0  -7   6 9.82747 3.17255  35
   0   7  -6 21.2038 4.53744  36
   0  -7   6 10.5609 3.87504  39
   0   7  -6 18.4278 2.41111  16
   0   7  -6 13.9922 2.48640  12
   0   7  -6 17.0420 2.42173  13
   0  -7   6 17.1374 4.42010  30
   0  -7   6 14.0057 3.95597  33
   0  -7   6 14.2217 3.28520  32
   0  -7   6 7.36975 3.47092  29
   0  -7   6 13.8002 4.89176  28
   0  -7   6 14.2080 3.81515  27
   0  -7   6 16.3833 4.00489  10
   0   7  -5 0.46063 1.93733  17
   0  -7   5-1.57638 3.38685  39
   0  -7   5 2.60773 2.59934  35
   0   7  -5 0.23582 2.01076  16
   0   7  -5 1.82124 2.09623  12
   0   7  -5-1.40372 2.07345  13
   0  -7   5 3.36521 2.71131  32
   0  -7   5-1.09034 3.45853  33
   0  -7   5-0.50173 3.28403  30
   0  -7   5-1.76576 3.93911  28
   0  -7   5 4.76884 2.97615  27
   0  -7   5 1.42433 3.20039  29
   0  -7   5-1.16301 2.96312  10
   0  -7   4 45.8575 4.37002  10
   0  -7   4 58.9346 5.80113  39
   0   7  -4 50.9014 2.87669  46
   0  -7   4 54.5665 4.81791  35
   0  -7   4 42.2228 5.11933  34
   0   7  -4 61.9777 4.34459  16
   0   7  -4 50.1811 3.91737  13
   0  -7   4 48.1450 5.23855  33
   0  -7   4 60.5830 5.05150  32
   0  -7   4 58.7320 5.50707  30
   0  -7   4 57.4855 5.15858  29
   0  -7   4 46.3633 5.68316  28
   0  -7   4 45.4327 4.78546  27
   0   7  -4 50.6645 3.88160  17
   0  -7   3 198.237 8.68075  10
   0  -7   3 194.360 10.2649   1
   0  -7   3 199.736 10.3616   2
   0   7  -3 204.473 7.70591  46
   0  -7   3 188.011 9.48476  35
   0  -7   3 194.394 9.93488  34
   0   7  -3 208.746 8.98020  16
   0   7  -3 189.949 8.68267  13
   0  -7   3 190.916 9.63809  29
   0  -7   3 203.589 10.3695  31
   0  -7   3 185.649 9.90778  30
   0  -7   3 190.198 9.53267  32
   0  -7   3 205.806 9.85868  27
   0  -7   3 202.517 9.37144  23
   0   7  -3 203.729 6.98319  22
   0  -7   3 209.233 6.89712  26
   0   7  -3 200.435 8.79299  17
   0  -7   2 53.0334 3.60208  10
   0   7  -2 54.2070 3.59433  46
   0  -7   2 53.6382 4.97615  34
   0  -7   2 56.3066 4.88816  35
   0   7  -2 46.4539 4.77520  37
   0   7  -2 41.8776 4.14745  16
   0   7  -2 44.4213 4.06207  13
   0  -7   2 54.4137 4.96998  30
   0  -7   2 43.7982 5.14911  31
   0  -7   2 58.2795 4.85147  29
   0  -7   2 52.8640 4.82294  32
   0   7  -2 36.4589 4.36544  25
   0  -7   2 45.1621 4.38480  23
   0   7  -2 49.0533 3.15460  22
   0  -7   2 42.1908 4.36218  27
   0   7  -2 49.0339 4.19857  17
   0  -7   1 14.3048 1.99206  10
   0   7  -1 17.5570 1.72356  40
   0   7  -1 26.1491 3.67949  42
   0   7  -1 18.4818 2.75303  46
   0   7  -1 16.9693 3.34143  37
   0  -7   1 15.3151 3.33165  34
   0   7  -1 15.7356 3.06363  13
   0   7  -1 19.0096 3.27346  16
   0  -7   1 19.7419 3.56332  30
   0  -7   1 16.1302 3.76369  31
   0   7  -1 16.0817 2.39591  22
   0   7  -1 13.0050 3.71215  25
   0  -7   1 20.1573 3.24315  23
   0   7  -1 13.8427 2.93068  17
   0   7  -1 21.0113 2.64739  20
   0  -7   0 203.387 6.80110  11
   0  -7   0 187.167 10.1703   1
   0  -7   0 213.787 10.6215   2
   0   7   0 218.242 9.02843  42
   0   7   0 199.324 8.31029  45
   0   7   0 203.034 7.67369  40
   0  -7   0 197.539 10.1408  39
   0  -7   0 199.709 9.61444  35
   0   7   0 186.957 9.58490  37
   0  -7   0 219.760 9.44981  34
   0   7   0 195.340 9.39800  16
   0   7   0 210.318 9.52867  13
   0  -7   0 211.072 9.76020  32
   0  -7   0 182.517 9.24843  30
   0  -7   0 218.122 10.3955  31
   0  -7   0 193.956 9.44314  23
   0   7   0 190.072 9.69627  25
   0   7   0 192.713 8.52155  22
   0   7   0 201.998 9.39555  17
   0   7   0 189.826 7.92793  20
   0  -7  -1 137.709 8.17131   1
   0  -7  -1 114.518 7.72202   2
   0   7   1 128.645 6.07141  40
   0   7   1 132.869 6.68250  45
   0  -7  -1 127.248 7.35341  35
   0   7   1 134.697 7.89585  37
   0  -7  -1 140.268 7.02604  34
   0  -7  -1 119.718 7.70026  39
   0   7   1 131.953 7.44517  13
   0   7   1 141.401 7.65016  16
   0  -7  -1 136.485 7.61543  32
   0  -7  -1 147.659 8.41512  31
   0  -7  -1 126.169 7.15121  30
   0   7   1 140.053 8.43812  25
   0  -7  -1 126.268 7.33697  23
   0   7   1 126.146 6.77602  22
   0   7   1 131.839 7.35245  17
   0   7   2 1656.19 51.4971   9
   0  -7  -2 1603.04 52.0845   1
   0  -7  -2 1624.24 52.2055   2
   0  -7  -2 1751.96 49.6667  41
   0   7   2 1640.64 50.8014  45
   0   7   2 1637.30 50.0190  40
   0  -7  -2 1570.94 51.1783  35
   0   7   2 1562.37 51.5784  37
   0  -7  -2 1636.70 52.2344  39
   0  -7  -2 1600.09 50.1741  34
   0   7   2 1638.50 51.6456  13
   0   7   2 1626.30 51.5831  16
   0  -7  -2 1646.48 51.4027  32
   0  -7  -2 1502.08 50.4068  30
   0  -7  -2 1603.76 51.9111  31
   0   7   2 1595.13 50.8808  22
   0  -7  -2 1655.32 51.5018  23
   0   7   2 1636.70 51.5740  17
   0   7   3 13.7184 3.31786   9
   0  -7  -3 15.4657 3.88146   2
   0  -7  -3 17.2273 3.99984   1
   0  -7  -3 20.1879 2.47151  41
   0   7   3 13.6161 3.29365  45
   0   7   3 14.3947 3.04490  40
   0  -7  -3 9.64648 3.12277  39
   0   7   3 23.3499 4.47426  37
   0  -7  -3 18.2226 3.14332  34
   0  -7  -3 22.5745 3.55362  35
   0   7   3 18.1174 3.44952  16
   0   7   3 18.0616 3.68853  13
   0  -7  -3 24.1063 4.20427  14
   0  -7  -3 14.5700 2.96127  30
   0  -7  -3 17.2599 3.30541  32
   0   7   3 18.1915 3.48126  22
   0  -7  -3 16.1589 1.71103  18
   0   7   3 18.1331 3.90136  17
   0   7   4 47.5480 4.78312   9
   0  -7  -4 48.1965 3.31444  41
   0   7   4 59.0742 4.86995  40
   0   7   4 51.8949 5.16129  45
   0  -7  -4 52.9775 4.22906  34
   0  -7  -4 49.1160 4.72378  35
   0  -7  -4 41.7202 5.04071  39
   0  -7  -4 48.4727 5.48358  14
   0   7   4 59.2460 5.73873  13
   0   7   4 48.9831 5.12605  16
   0  -7  -4 55.9935 4.83918  32
   0  -7  -4 40.5960 3.99613  30
   0   7   4 60.5875 5.44058  22
   0  -7  -4 51.4225 2.96752  18
   0   7   4 51.2365 5.44565  17
   0   7   5 164.747 8.87395   9
   0   7   5 167.419 6.61579   5
   0   7   5 190.426 9.50024  40
   0   7   5 175.622 9.89110  45
   0  -7  -5 187.870 7.15801  41
   0  -7  -5 173.020 8.04752  34
   0  -7  -5 183.511 10.1301  39
   0  -7  -5 181.439 9.04021  35
   0   7   5 181.580 10.0787  13
   0  -7  -5 172.240 8.19348  30
   0  -7  -5 172.871 8.93459  32
   0   7   5 197.619 10.3562  22
   0   7   5 177.563 9.93104  17
   0  -7  -5 176.823 6.90197  18
   0   7   6 434.566 14.5417   5
   0   7   6 480.850 17.4492   9
   0  -7  -6 454.068 15.2017  41
   0   7   6 466.596 19.1346  45
   0   7   6 470.554 18.4470  40
   0  -7  -6 471.215 17.4006  35
   0  -7  -6 454.698 16.3401  34
   0  -7  -6 432.431 18.8105  39
   0   7   6 480.021 19.1592  13
   0  -7  -6 505.978 17.6627  32
   0  -7  -6 440.576 16.3203  30
   0   7   6 467.610 19.1109  22
   0   7   6 442.597 18.6774  17
   0  -7  -6 460.097 19.4872  21
   0  -7  -6 447.987 15.3511  18
   0   7   7 356.160 14.7993   9
   0   7   7 357.803 12.8637  43
   0  -7  -7 382.120 13.1244  41
   0   7   7 393.439 16.7711  40
   0   7   7 409.455 17.6824  45
   0  -7  -7 391.255 14.2663  34
   0  -7  -7 388.325 17.1842  39
   0  -7  -7 393.568 15.0654  35
   0   7   7 364.888 16.3628  16
   0  -7  -7 387.165 14.1944  30
   0  -7  -7 384.221 15.0152  32
   0   7   7 384.325 17.1953  22
   0  -7  -7 387.187 13.6698  18
   0  -7  -7 357.967 17.1933  21
   0   7   8 221.310 10.2876   7
   0   7   8 208.956 10.1388   3
   0   7   8 208.575 7.93380  43
   0  -7  -8 207.641 8.46626  41
   0   7   8 206.392 12.2333  45
   0   7   8 213.471 11.8265  40
   0  -7  -8 216.587 12.2243  39
   0  -7  -8 228.238 10.0671  35
   0   7   8 232.527 11.9578  16
   0  -7  -8 198.530 9.70335  32
   0   7   8 207.529 12.1820  22
   0  -7  -8 206.919 12.4076  21
   0  -7  -8 213.807 9.20199  18
   0   7   9 153.974 8.41282   7
   0   7   9 168.854 8.69140   3
   0   7   9 162.718 6.26250  43
   0   7   9 172.712 10.8432  40
   0   7   9 156.062 10.8540  45
   0  -7  -9 152.906 10.5922  39
   0  -7  -9 154.260 8.13958  35
   0   7   9 162.994 10.7731  13
   0   7   9 166.488 10.2260  16
   0  -7  -9 168.472 8.25817  32
   0   7   9 154.864 10.9838  22
   0  -7  -9 171.022 8.22604  18
   0   7   9 157.632 10.5967  17
   0  -7  -9 144.080 10.8109  21
   0   7  10 17.1967 3.60666   7
   0   7  10 14.6648 3.43562   3
   0   7  10 15.6239 4.92450  40
   0   7  10 20.6510 5.74052  45
   0  -7 -10 18.2943 3.46344  35
   0  -7 -10 9.30162 5.14105  39
   0   7  10 14.8680 4.39995  16
   0   7  10 12.7741 5.11853  13
   0  -7 -10 15.6767 3.24262  32
   0   7  10 12.1057 5.09581  22
   0   7  10 19.1550 5.67790  17
   0  -7 -10 16.3744 5.61292  21
   0  -7 -10 8.22421 3.05602  18
   0   7  11 696.966 29.6062  45
   0   7  11 741.236 29.1719  40
   0  -7 -11 673.209 28.1811  39
   0   7  11 676.262 27.3530  38
   0   7  11 695.404 24.0305   3
   0   7  11 724.698 27.3017  16
   0   7  11 765.015 29.2621  13
   0   7  11 702.005 24.0361   7
   0  -7 -11 653.512 29.0634  21
   0   7  11 705.847 28.7129  17
   0  -7 -11 733.728 25.3139  18
   0   7  12 9.87820 4.78231  16
   0   7  12 7.51988 5.22094  13
   0   7  12 9.01971 4.97533  38
   0  -7 -12 4.83058 5.39440  39
   0   7  12 7.04372 5.76886  40
   0   7  12 14.4930 6.28145  45
   0  -7 -12 11.3734 4.39434  18
   0  -7 -12 4.71022 6.02990  21
   0   7  12 12.2960 5.87591  17
   0   7  13 1.89086 5.49699  40
   0   7  13 11.7298 5.35290  38
   0  -7 -13 3.38715 5.91227  39
   0   7  13 10.6246 4.93714  16
   0   7  13 6.08592 5.10404  13
   0   7  13 11.8453 6.65739  22
   0  -7 -13 8.35709 4.29694  18
   0  -7 -13 3.00421 5.87761  21
   0   7  13 9.38814 5.87897  17
   0   7  14 15.1188 6.65638  40
   0   7  14 10.6851 5.57945  38
   0  -7 -14 7.06975 6.09353  39
   0   7  14 19.6600 6.20361  13
   0   7  14 15.1175 4.80836  16
   0   7  14 11.7438 5.35014  29
   0   7  14 14.7521 5.41061  27
   0   7  14 14.5219 6.84975  22
   0   7  14 4.38871 5.66845  17
   0  -7 -14 13.5947 5.05317  18
   0  -7 -14 8.44215 6.54013  21
   0   7  15 13.7215 7.37698  45
   0   7  15 18.8112 6.03249  38
   0  -7 -15 10.0382 6.70590  39
   0   7  15 12.6790 6.32704  13
   0   7  15 8.23171 4.79637  16
   0   7  15 14.3405 5.45926  29
   0   7  15 7.53505 6.26204  22
   0   7  15 11.6639 5.76353  27
   0   7  15 9.78629 6.21570  17
   0  -7 -15 5.50212 7.04429  21
   0  -7 -15 9.69607 5.22278  18
   0   7  16 69.3997 9.97495  45
   0   7  16 86.4905 9.52235  38
   0  -7 -16 65.7316 9.67770  39
   0   7  16 61.9951 9.09673  13
   0  -7 -16 92.7898 12.1464  14
   0   7  16 72.5479 10.1040  33
   0   7  16 93.0003 9.03392  29
   0   7  16 83.4142 8.75478  27
   0  -7 -16 94.1991 8.32344  18
   0  -7 -16 70.0603 10.2708  21
   0   7  16 75.9374 9.57812  17
   0   7  17 23.8340 9.22348  45
   0  -7 -17 20.2475 8.03694  39
   0   7  17 14.7160 6.44514  38
   0   7  17 18.2776 6.40908  13
   0  -7 -17 12.3506 8.68988  14
   0   7  17 18.8043 5.67274  29
   0   7  17 14.5563 7.27426  33
   0   7  17 23.4677 6.41167  27
   0   7  17 16.2564 6.59588  17
   0  -7 -17 14.8262 7.81364  21
   0  -7 -18 111.077 11.3497  39
   0   7  18 93.7022 10.6449  46
   0   7  18 121.564 12.7919  45
   0   7  18 96.4778 11.6464  40
   0  -7 -18 102.620 10.7375  23
   0  -7 -18 104.771 12.5750  21
   0   7  18 110.041 10.2633  17
   0  -7 -18 95.3836 12.5073  14
   0   7  18 103.733 9.99789  13
   0  -7 -19 72.9890 9.68887  23
   0   7  19 69.8982 10.2880  40
   0   7  19 75.4678 10.0555  46
   0   7  19 54.5370 10.0837  45
   0  -7 -19 54.6033 11.4764  14
   0  -8  18 6.86653 8.24937  10
   0   8 -18 7.02057 7.09341  14
   0   8 -17 42.0875 8.54878  14
   0   8 -17 33.9124 11.2271  44
   0  -8  17 37.8208 8.29317  33
   0  -8  17 38.5750 8.72741  29
   0  -8  17 38.7261 8.85126  27
   0  -8  17 40.7404 9.58381  10
   0  -8  16 6.11850 6.25705  33
   0   8 -16 2.05834 6.98680  14
   0  -8  16-2.21406 6.49320  27
   0  -8  16 1.10339 6.88599  29
   0  -8  16-4.61641 7.72380  10
   0   8 -16-0.88038 5.80592   6
   0  -8  15 21.4311 7.18695  33
   0   8 -15 10.1177 6.98432  14
   0  -8  15 16.3200 6.92195  29
   0  -8  15 16.3005 7.13203  27
   0   8 -15 22.4693 7.18749   6
   0  -8  15 24.6685 8.53871  10
   0  -8  14-1.00306 6.04769  33
   0  -8  14 0.84700 5.66862  30
   0   8 -14 1.95805 6.55219  14
   0   8 -14 26.1636 9.85908  24
   0  -8  14 2.09819 6.03628  27
   0  -8  14 4.20099 6.16025  29
   0  -8  14-5.33868 7.35007  10
   0   8 -14-1.79611 5.65116   6
   0   8 -13 133.281 9.94625  21
   0   8 -13 125.341 11.4316  14
   0  -8  13 131.353 11.7154  33
   0  -8  13 144.062 12.2025  29
   0  -8  13 139.956 11.3532  30
   0  -8  13 118.932 11.4792  27
   0  -8  13 115.556 11.9154  28
   0   8 -13 122.389 12.2476  24
   0   8 -13 111.722 10.5153   6
   0  -8  13 114.481 11.3859  10
   0   8 -12 3.00570 4.49188  21
   0   8 -12 2.37015 5.05264  36
   0   8 -12-1.71638 5.44464   5
   0  -8  12 3.23872 5.37971  30
   0  -8  12-1.86800 5.26787  33
   0  -8  12 7.64573 6.62407  28
   0  -8  12 7.54219 5.88395  29
   0  -8  12 2.82575 5.62836  27
   0   8 -12 0.79378 7.78045  24
   0   8 -12 2.18318 4.46324   9
   0   8 -12 1.70734 5.41596   6
   0  -8  12 1.86081 5.95013  10
   0   8 -11 81.8054 7.66799  21
   0   8 -11 83.6852 8.40802  36
   0   8 -11 75.8468 8.47055   5
   0  -8  11 92.1451 8.72224  30
   0  -8  11 70.2644 8.64088  33
   0  -8  11 85.4109 9.21140  27
   0  -8  11 57.3147 9.14324  28
   0  -8  11 68.7370 8.41818  29
   0   8 -11 62.9954 9.39920  24
   0  -8  11 71.7270 8.89584  10
   0   8 -11 87.3765 7.59967   9
   0   8 -11 68.9304 8.49372   6
   0   8 -10 39.3234 5.54052  21
   0  -8  10 35.5899 4.30811  35
   0   8 -10 34.4904 6.14171  36
   0   8 -10 50.1093 5.94863   9
   0  -8  10 37.9426 6.60697  10
   0   8 -10 43.9519 4.82832   7
   0  -8  10 39.0935 4.25511  32
   0  -8  10 43.3456 6.63385  30
   0  -8  10 39.5859 6.63720  33
   0  -8  10 42.5473 6.97110  29
   0  -8  10 23.0359 7.25896  28
   0  -8  10 45.7874 6.87216  27
   0   8 -10 31.0931 7.53166  24
   0   8 -10 32.8378 4.30126   3
   0  -8   9 223.541 10.4303  35
   0   8  -9 245.469 13.4264  36
   0   8  -9 208.008 10.6043   7
   0  -8   9 224.842 13.0310  10
   0  -8   9 224.118 10.4383  32
   0  -8   9 218.360 12.9595  30
   0  -8   9 214.629 13.3548  33
   0  -8   9 209.270 13.0178  29
   0  -8   9 218.203 13.2513  27
   0  -8   9 226.321 14.4740  28
   0   8  -9 221.967 10.8489   3
   0   8  -8 159.588 8.99440   3
   0  -8   8 141.195 10.2101  39
   0  -8   8 152.979 8.50437  35
   0   8  -8 157.878 10.4706  36
   0  -8   8 168.795 10.9980  29
   0  -8   8 152.624 8.47770  32
   0  -8   8 142.739 10.6914  33
   0  -8   8 141.866 11.0763  28
   0  -8   8 172.965 11.0218  27
   0   8  -8 160.333 8.91544   7
   0  -8   8 141.171 9.92835  10
   0   8  -7 4.28394 3.38739   3
   0   8  -7 3.79021 2.04356  17
   0  -8   7 4.00362 4.30119  39
   0   8  -7-0.66111 4.26150  36
   0  -8   7-0.42045 3.06800  35
   0   8  -7 1.07262 2.04575  13
   0   8  -7 2.61634 2.32891  12
   0  -8   7 3.78575 3.14329  32
   0  -8   7 2.11151 4.08952  33
   0  -8   7 1.91189 4.17169  27
   0  -8   7 2.27693 4.81520  28
   0  -8   7 0.63459 4.02616  29
   0  -8   7-1.62927 4.03444  10
   0   8  -7 0.47689 3.16885   7
   0  -8   6 782.898 28.2019  10
   0  -8   6 786.231 29.8901  39
   0  -8   6 806.832 27.9862  35
   0   8  -6 862.353 30.4255  36
   0   8  -6 769.280 25.8045  16
   0   8  -6 802.508 26.3783  12
   0   8  -6 813.305 25.9702  13
   0  -8   6 824.635 29.5181  29
   0  -8   6 785.278 30.1286  33
   0  -8   6 796.599 27.9637  32
   0  -8   6 821.820 29.7827  30
   0  -8   6 805.907 30.8612  28
   0  -8   6 753.928 29.1145  27
   0   8  -6 797.970 25.8634  17
   0   8  -5 4.39247 2.50334  17
   0  -8   5 4.43283 4.14059  34
   0  -8   5-0.60685 3.78786  39
   0  -8   5 2.21122 3.08647  35
   0   8  -5 1.86930 2.47312  12
   0   8  -5 2.61631 2.61947  16
   0   8  -5 2.23355 2.46507  13
   0  -8   5 1.72374 3.70406  30
   0  -8   5 2.50595 3.70976  33
   0  -8   5 1.32916 3.25279  32
   0  -8   5 10.1600 5.56564  28
   0  -8   5 4.75229 3.68492  29
   0  -8   5 5.34076 3.49640  27
   0  -8   5-2.00518 3.71285  10
   0  -8   4 108.569 6.68574  10
   0  -8   4 113.575 8.27994  39
   0   8  -4 121.619 5.13421  46
   0  -8   4 129.418 7.88436  35
   0  -8   4 128.004 8.33694  34
   0   8  -4 122.513 6.77328  16
   0   8  -4 108.797 6.30813  13
   0  -8   4 124.124 7.92376  29
   0  -8   4 119.814 8.12784  30
   0  -8   4 119.070 7.60163  32
   0  -8   4 95.4982 7.31408  27
   0   8  -4 112.277 6.34490  17
   0  -8   3 1.33793 2.34196  10
   0   8  -3 1.36733 1.91464  46
   0  -8   3-1.89022 3.57158  34
   0  -8   3 0.45511 3.15430  35
   0   8  -3-1.40705 3.70248  37
   0   8  -3-0.71515 2.59287  16
   0   8  -3 1.33908 2.44246  13
   0  -8   3 0.91523 2.99533  32
   0  -8   3 1.02272 3.34709  30
   0  -8   3-1.03636 3.93862  31
   0  -8   3 1.20388 2.98085  23
   0  -8   3 1.35616 1.33733  26
   0  -8   3-0.45047 3.16406  27
   0  -8   3 0.88799 3.05638  29
   0   8  -3 1.05216 1.31542  22
   0   8  -3-0.65746 2.66178  17
   0  -8   2 430.277 15.0576  10
   0   8  -2 429.057 16.6161  42
   0   8  -2 460.506 15.6539  46
   0   8  -2 420.888 17.6007  37
   0  -8   2 466.756 17.7037  34
   0  -8   2 463.226 17.8413  35
   0   8  -2 480.666 17.2931  16
   0   8  -2 459.090 16.8584  13
   0  -8   2 438.180 17.2498  29
   0  -8   2 428.815 18.0796  31
   0  -8   2 457.947 17.8083  32
   0  -8   2 401.383 17.5851  30
   0   8  -2 440.382 17.4582  25
   0  -8   2 466.390 17.5313  27
   0  -8   2 432.889 17.1215  23
   0   8  -2 426.192 14.8762  22
   0   8  -2 434.517 15.7736  20
   0   8  -2 460.047 16.8198  17
   0  -8   1 805.707 24.5064  10
   0   8  -1 763.167 26.1202  46
   0   8  -1 784.744 26.6356  42
   0  -8   1 800.807 27.5372  34
   0   8  -1 793.105 28.1698  37
   0   8  -1 812.328 27.6837  16
   0   8  -1 766.985 27.2570  13
   0  -8   1 825.309 28.7401  31
   0  -8   1 838.258 28.2677  30
   0  -8   1 756.217 27.4384  23
   0   8  -1 780.754 25.7429  22
   0   8  -1 806.241 28.0177  25
   0   8  -1 801.527 25.7647  20
   0   8  -1 822.934 27.4383  17
   0  -8   0 87.8897 3.37320  11
   0  -8   0 75.2637 7.01720   2
   0  -8   0 74.2509 6.72897   1
   0   8   0 85.8707 5.84252  42
   0   8   0 85.1666 4.37524  40
   0   8   0 76.4989 5.40919  46
   0   8   0 83.3800 5.15984  45
   0  -8   0 80.6756 5.97667  34
   0   8   0 82.2975 6.77718  37
   0  -8   0 81.8198 6.85523  39
   0  -8   0 83.8949 6.26151  35
   0   8   0 82.3759 6.29298  16
   0   8   0 79.6094 6.17075  13
   0  -8   0 78.7928 6.13361  32
   0  -8   0 94.1852 6.48508  30
   0  -8   0 88.3347 7.07016  31
   0   8   0 89.2542 7.12259  25
   0  -8   0 80.6138 6.16027  23
   0   8   0 77.2105 5.22374  22
   0   8   0 90.5203 6.41978  17
   0  -8  -1 163.839 9.62880   1
   0  -8  -1 162.601 9.63188   2
   0   8   1 162.949 7.22516  40
   0   8   1 156.595 7.90091  45
   0  -8  -1 156.837 8.22574  34
   0   8   1 170.943 9.48598  37
   0  -8  -1 148.834 9.31475  39
   0  -8  -1 161.552 8.99352  35
   0   8   1 160.502 9.07275  16
   0   8   1 158.213 8.92468  13
   0  -8  -1 171.653 8.78418  30
   0  -8  -1 154.796 9.61063  31
   0  -8  -1 155.939 8.89707  32
   0   8   1 172.914 8.40379  22
   0   8   1 167.912 9.71383  25
   0  -8  -1 154.105 8.81075  23
   0   8   1 156.521 8.84405  17
   0   8   2 183.769 9.98485   9
   0  -8  -2 163.312 10.0807   2
   0   8   2 182.942 8.37679  40
   0   8   2 172.803 9.09670  45
   0  -8  -2 192.696 9.00887  34
   0  -8  -2 181.781 10.4051  39
   0   8   2 197.435 10.5428  37
   0  -8  -2 193.452 9.77967  35
   0   8   2 179.665 9.81098  16
   0   8   2 168.554 9.68992  13
   0  -8  -2 188.419 10.5120  31
   0  -8  -2 194.046 9.78892  32
   0  -8  -2 172.792 9.06803  30
   0   8   2 192.107 9.44130  22
   0  -8  -2 178.535 9.75273  23
   0   8   2 206.605 10.2525  17
   0   8   3 1086.11 37.3276   9
   0   8   3 1132.43 36.1672  40
   0   8   3 1106.40 36.9898  45
   0  -8  -3 1102.34 37.2970  35
   0  -8  -3 1094.46 38.2543  39
   0  -8  -3 1146.78 35.9444  34
   0   8   3 1085.28 37.7617  37
   0   8   3 1130.59 38.1218  13
   0   8   3 1164.70 38.0303  16
   0  -8  -3 1175.82 38.4675  31
   0  -8  -3 1134.80 37.4696  32
   0  -8  -3 1062.32 36.2276  30
   0  -8  -3 1091.36 37.5310  23
   0   8   3 1104.30 37.1782  22
   0   8   3 1071.30 37.6928  17
   0   8   4 76.1147 6.25703   9
   0   8   4 79.6111 6.48373  45
   0  -8  -4 73.0284 4.21778  41
   0   8   4 66.4860 5.57672  40
   0  -8  -4 62.7203 5.74801  35
   0  -8  -4 76.1000 5.32936  34
   0  -8  -4 74.9976 6.85714  39
   0   8   4 68.4785 6.37190  16
   0   8   4 58.9999 6.28093  13
   0  -8  -4 68.0902 6.51555  14
   0  -8  -4 59.2717 5.62205  32
   0  -8  -4 63.0330 5.15771  30
   0   8   4 62.5827 6.10160  22
   0   8   4 52.2075 6.15626  17
   0   8   5 726.587 26.1774   9
   0   8   5 697.094 22.7209   5
   0   8   5 732.360 27.1243  45
   0   8   5 759.924 26.4658  40
   0  -8  -5 740.365 23.2044  41
   0  -8  -5 769.490 24.8201  34
   0  -8  -5 733.755 27.6675  39
   0  -8  -5 701.776 26.0332  35
   0  -8  -5 743.232 27.7518  14
   0   8   5 742.105 27.3259  16
   0   8   5 730.516 27.6060  13
   0  -8  -5 754.338 25.1523  30
   0  -8  -5 744.938 26.3262  32
   0   8   5 737.868 27.2897  22
   0  -8  -5 737.220 22.5809  18
   0   8   5 695.477 27.2174  17
   0   8   6 26.1612 4.52921   9
   0   8   6 24.5742 5.09474  45
   0  -8  -6 24.5757 2.44005  41
   0   8   6 22.0520 4.42986  40
   0  -8  -6 26.0151 4.27049  35
   0  -8  -6 21.4013 3.60753  34
   0  -8  -6 23.5581 5.15056  39
   0   8   6 19.4038 4.65377  13
   0  -8  -6 24.5452 5.27541  14
   0  -8  -6 20.9130 3.51429  30
   0  -8  -6 34.1482 4.53067  32
   0   8   6 18.0663 4.56971  22
   0  -8  -6 22.8257 2.50961  18
   0   8   6 34.1556 5.36498  17
   0   8   7 1294.45 42.3286   9
   0   8   7 1305.20 44.9235  45
   0   8   7 1299.28 43.9912  40
   0  -8  -7 1285.82 40.9856  34
   0  -8  -7 1283.57 42.4240  35
   0  -8  -7 1295.79 44.8719  39
   0  -8  -7 1302.74 45.2052  14
   0   8   7 1264.86 44.9114  13
   0   8   7 1314.25 44.3498  16
   0  -8  -7 1267.68 42.3765  32
   0  -8  -7 1317.89 41.0760  30
   0  -8  -7 1329.77 44.6966  23
   0   8   7 1292.36 44.8963  22
   0   8   7 1248.55 44.6355  17
   0  -8  -7 1299.00 39.7289  18
   0   8   8 7.57548 3.72150   7
   0   8   8 6.14242 3.65486   3
   0   8   8 4.52870 1.93707  43
   0   8   8 8.96440 5.03815  45
   0   8   8 5.22040 3.90234  40
   0  -8  -8 2.98280 3.31466  35
   0  -8  -8 4.93541 4.82274  39
   0  -8  -8 7.11770 3.09936  34
   0   8   8 2.61225 4.04468  16
   0  -8  -8 6.67646 2.92824  30
   0  -8  -8 6.80516 3.18187  32
   0   8   8 2.98056 4.20547  22
   0  -8  -8 6.57374 2.58507  18
   0   8   9 41.5949 5.14018   7
   0   8   9 41.9528 4.96819   3
   0   8   9 32.6390 6.50036  45
   0   8   9 27.3185 5.83725  40
   0  -8  -9 27.4594 5.95973  39
   0  -8  -9 33.0488 4.53200  35
   0  -8  -9 48.0105 4.62675  34
   0   8   9 35.3616 6.05124  16
   0  -8  -9 38.2557 4.65014  32
   0   8   9 33.9407 6.20482  22
   0  -8  -9 38.9949 4.11572  18
   0  -8  -9 54.0481 7.59906  21
   0   8  10 466.826 18.3008   7
   0   8  10 466.937 18.2742   3
   0   8  10 506.663 21.9078  40
   0   8  10 460.729 22.3122  45
   0  -8 -10 460.089 21.4957  39
   0  -8 -10 461.265 17.3014  34
   0  -8 -10 456.115 17.6892  35
   0   8  10 473.123 21.9570  13
   0   8  10 483.503 20.9690  16
   0  -8 -10 463.997 17.7339  32
   0   8  10 500.392 22.4953  22
   0  -8 -10 478.898 22.5269  21
   0  -8 -10 457.248 17.2236  18
   0   8  10 489.111 22.1527  17
   0   8  11 28.2863 4.24697   7
   0   8  11 41.8248 4.66250   3
   0   8  11 28.2459 6.60541  40
   0   8  11 37.2617 7.71315  45
   0   8  11 34.0678 6.84803  13
   0   8  11 38.9802 6.35650  16
   0  -8 -11 28.6392 4.19543  34
   0  -8 -11 23.1277 6.61731  39
   0   8  11 34.5681 7.39306  22
   0  -8 -11 28.0012 4.30000  18
   0   8  11 34.2700 7.23113  17
   0  -8 -11 27.5046 7.18541  21
   0   8  12 111.426 9.62653  38
   0  -8 -12 136.892 11.4185  39
   0   8  12 110.820 11.5092  45
   0   8  12 111.549 10.9874  40
   0  -8 -12 109.764 11.3428  21
   0  -8 -12 124.586 7.77676  18
   0   8  12 122.640 11.2911  17
   0   8  12 111.317 10.2987  13
   0   8  12 114.839 9.52039  16
   0   8  13-1.50122 5.23753  38
   0  -8 -13 2.70876 5.99902  39
   0   8  13-2.23478 4.64917  16
   0   8  13-2.83117 6.03518  13
   0   8  13 1.08842 6.32370  45
   0   8  13 5.92220 5.84394  40
   0  -8 -13 5.08648 3.90766  18
   0   8  13 6.48500 5.97143  17
   0  -8 -13 1.06183 6.34469  21
   0   8  14 56.3478 9.18538  40
   0   8  14 50.4778 9.77261  45
   0   8  14 61.1196 7.93695  38
   0  -8 -14 57.7647 9.07718  39
   0   8  14 50.1060 6.99326  16
   0   8  14 70.4295 9.22823  13
   0   8  14 55.0503 7.23956  29
   0   8  14 39.6322 6.93898  27
   0   8  14 48.3302 8.19081  17
   0  -8 -14 57.7537 9.92316  21
   0   8  15 63.3612 9.61827  40
   0  -8 -15 62.6513 9.43465  39
   0   8  15 61.7557 8.55680  38
   0   8  15 72.4426 7.90448  16
   0   8  15 74.8441 9.32693  13
   0   8  15 63.1479 7.65736  29
   0   8  15 72.3399 9.72597  22
   0   8  15 84.4812 8.51748  27
   0   8  15 91.6358 10.2345  17
   0  -8 -15 68.8332 10.9721  21
   0   8  16 170.271 14.1402  40
   0   8  16 119.575 10.6233  38
   0   8  16 132.134 12.2577  33
   0  -8 -16 133.269 12.3237  39
   0   8  16 128.511 12.0657  13
   0   8  16 116.032 10.1324  29
   0  -8 -16 139.192 12.3397  23
   0   8  16 132.706 10.2989  27
   0   8  16 125.316 12.1627  17
   0  -8 -16 134.163 13.5596  21
   0   8  17 28.0620 8.56899  45
   0  -8 -17 33.7770 8.44047  39
   0   8  17 25.8377 7.23605  13
   0   8  17 30.9444 7.89004  33
   0  -8 -17 43.3296 8.41556  23
   0   8  17 43.5437 7.99937  17
   0   8  18 9.58585 8.19179  45
   0   8  18-0.97277 6.78764  46
   0  -8 -18-5.38808 7.58845  39
   0   8  18-1.69351 5.98666  17
   0  -8 -18-1.95479 6.95495  23
   0   8  18-6.02725 6.04796  13
   0   9 -17 21.8749 10.5360  44
   0   9 -17 19.8123 8.07954  14
   0  -9  17 19.5913 7.66469  27
   0  -9  17 15.1306 7.25408  29
   0  -9  17 17.7055 8.47613  10
   0  -9  17 22.7537 7.90978  33
   0   9 -16 22.2259 7.99579  14
   0  -9  16 22.1128 8.18446  27
   0  -9  16 16.4659 7.52652  29
   0   9 -16 22.4563 7.29582   6
   0  -9  16 18.9103 8.23406  10
   0  -9  16 17.4756 8.00774  33
   0   9 -15-5.04756 7.13776  14
   0  -9  15 3.29743 6.91716  27
   0  -9  15 16.3671 7.51179  29
   0   9 -15 0.93059 6.27375   6
   0  -9  15-6.55327 7.51916  10
   0  -9  15 3.13375 6.62751  33
   0   9 -14 19.7881 7.53399  14
   0  -9  14 10.7732 6.40428  30
   0  -9  14 11.4646 6.88833  33
   0   9 -14 38.5711 10.7525  24
   0  -9  14 32.1431 8.47015  29
   0  -9  14 9.67687 6.89086  27
   0  -9  14 14.7422 7.83499  10
   0   9 -14 10.3384 6.30636   6
   0   9 -13 13.5920 5.90391  36
   0   9 -13 27.8279 7.70484  14
   0  -9  13 17.8361 6.86811  30
   0  -9  13 6.14262 6.07703  33
   0  -9  13 22.7697 7.74535  27
   0   9 -13 29.3191 10.1014  24
   0  -9  13 14.4373 7.16061  29
   0  -9  13 5.97784 6.82522  10
   0   9 -13 14.9489 6.35789   6
   0   9 -12 44.0561 6.52214  21
   0   9 -12 41.6843 7.30628  36
   0  -9  12 35.8617 7.50569  30
   0  -9  12 43.7435 8.34954  33
   0  -9  12 61.8736 8.80159  29
   0   9 -12 43.4565 10.1970  24
   0  -9  12 65.0630 8.76216  27
   0   9 -12 43.0705 7.64199   6
   0   9 -12 38.9131 6.29271   9
   0  -9  12 48.4229 8.55538  10
   0   9 -11 53.8932 6.82324  21
   0   9 -11 55.3628 7.72386  36
   0   9 -11 66.4327 7.95657   5
   0  -9  11 62.4814 9.21043  31
   0  -9  11 62.0709 8.31903  30
   0  -9  11 68.8946 8.73282  33
   0  -9  11 56.7131 8.15654  27
   0   9 -11 39.2571 8.94451  24
   0  -9  11 43.5287 7.66808  29
   0   9 -11 54.2937 6.91758   9
   0   9 -11 53.3933 8.23698   6
   0  -9  11 53.2702 7.87305  10
   0   9 -10 499.173 20.3165  21
   0  -9  10 446.191 17.9309  35
   0   9 -10 490.589 22.0267  36
   0   9 -10 480.696 18.8442   7
   0  -9  10 468.675 21.6259  10
   0   9 -10 450.703 20.2605   9
   0  -9  10 478.093 22.9023  33
   0  -9  10 480.157 18.2107  32
   0  -9  10 477.390 22.2446  29
   0  -9  10 474.578 21.9878  30
   0  -9  10 512.496 22.6933  27
   0   9 -10 441.108 18.4464   3
   0  -9   9 24.7571 4.55876  35
   0   9  -9 27.7711 6.01372  36
   0   9  -9 25.8762 4.69038   7
   0   9  -9 24.0857 5.57847   9
   0  -9   9 33.1455 6.27299  10
   0  -9   9 34.3399 4.58176  32
   0  -9   9 27.0193 6.25088  33
   0  -9   9 18.5028 5.59259  29
   0  -9   9 19.4627 5.89585  27
   0   9  -9 32.4220 4.73640   3
   0   9  -8 240.306 12.0931   3
   0  -9   8 237.992 13.9732  39
   0  -9   8 239.117 11.7043  35
   0   9  -8 228.119 13.8919  36
   0  -9   8 224.656 13.6641  29
   0  -9   8 225.895 11.4326  32
   0  -9   8 214.683 13.8705  33
   0  -9   8 188.873 12.7944  27
   0   9  -8 230.041 12.0391   7
   0  -9   8 265.979 13.4318  10
   0   9  -7 333.637 15.4058   3
   0  -9   7 342.140 17.0570  39
   0   9  -7 326.293 16.7619  36
   0  -9   7 318.492 14.6750  35
   0   9  -7 346.712 13.2457  12
   0  -9   7 358.508 17.0455  30
   0  -9   7 334.092 14.7875  32
   0  -9   7 361.046 16.9019  29
   0  -9   7 337.855 17.3157  33
   0  -9   7 313.767 16.2409  27
   0   9  -7 334.826 15.3255   7
   0  -9   7 333.060 15.4259  10
   0   9  -6 98.1954 5.60630  17
   0  -9   6 82.3987 6.97562  35
   0   9  -6 91.6062 8.46429  36
   0  -9   6 95.4444 8.46356  34
   0  -9   6 85.6128 8.30743  39
   0   9  -6 88.4550 5.50855  13
   0   9  -6 96.5444 6.03328  12
   0   9  -6 81.1821 5.46022  16
   0  -9   6 97.9999 8.18452  30
   0  -9   6 95.3588 8.18129  29
   0  -9   6 91.0291 6.98992  32
   0  -9   6 80.2130 8.12122  33
   0  -9   6 90.7007 7.88604  27
   0  -9   6 100.081 7.23907  10
   0  -9   5 822.232 28.3247  10
   0  -9   5 795.954 30.9588  39
   0  -9   5 826.890 29.4786  35
   0   9  -5 790.448 29.6631  37
   0  -9   5 789.217 30.3127  34
   0   9  -5 826.120 27.7070  16
   0   9  -5 834.348 27.5084  13
   0   9  -5 852.852 28.0088  12
   0  -9   5 806.818 30.0714  29
   0  -9   5 807.967 30.6211  30
   0  -9   5 805.609 29.3496  32
   0   9  -5 807.606 29.4257  25
   0  -9   5 851.926 30.3971  27
   0   9  -5 842.959 27.4684  17
   0  -9   4 185.257 8.83152  10
   0  -9   4 187.360 11.4819  39
   0  -9   4 193.181 10.9548  34
   0   9  -4 178.292 10.4162  37
   0  -9   4 178.069 10.1282  35
   0   9  -4 182.365 9.21087  16
   0   9  -4 189.872 9.07228  13
   0  -9   4 174.286 10.6387  30
   0  -9   4 187.827 10.5229  29
   0  -9   4 175.246 10.2817  32
   0   9  -4 174.276 10.1256  25
   0  -9   4 178.008 10.4559  27
   0   9  -4 182.549 8.95460  17
   0  -9   3 310.609 11.8822  10
   0   9  -3 319.172 11.5607  46
   0  -9   3 335.214 14.5811  35
   0   9  -3 314.653 14.5532  37
   0  -9   3 304.985 14.3826  34
   0   9  -3 311.893 13.1255  13
   0   9  -3 314.082 13.3654  16
   0  -9   3 285.805 14.8384  31
   0  -9   3 305.288 14.7611  30
   0  -9   3 310.361 14.3991  32
   0  -9   3 290.458 13.9796  29
   0  -9   3 323.798 13.9798  23
   0   9  -3 293.225 14.0332  25
   0  -9   3 331.575 14.4363  27
   0  -9   3 320.932 9.96636  26
   0   9  -3 311.268 13.0536  17
   0   9  -3 324.328 12.6115  20
   0  -9   2 152.044 6.67909  10
   0   9  -2 161.758 7.50357  46
   0   9  -2 130.720 8.24632  42
   0   9  -2 163.392 9.72679  37
   0  -9   2 153.694 9.31371  35
   0  -9   2 153.741 9.26849  34
   0   9  -2 166.508 8.77627  13
   0   9  -2 168.763 9.02349  16
   0  -9   2 159.613 9.59547  32
   0  -9   2 173.307 10.4645  31
   0  -9   2 158.169 9.78817  30
   0   9  -2 159.363 9.65034  25
   0   9  -2 156.164 6.80820  22
   0  -9   2 147.390 8.99548  23
   0   9  -2 169.639 7.81629  20
   0   9  -2 155.208 8.56980  17
   0   9  -1 553.653 18.9392  46
   0   9  -1 518.881 20.8696  37
   0  -9   1 550.504 20.4549  34
   0   9  -1 545.570 20.4687  16
   0   9  -1 527.302 20.0639  13
   0  -9   1 595.131 22.0832  31
   0  -9   1 560.543 21.0220  30
   0   9  -1 533.512 20.9433  25
   0  -9   1 502.608 20.1572  23
   0   9  -1 541.441 18.3116  22
   0   9  -1 538.145 20.0887  17
   0   9  -1 503.603 18.0106  20
   0   9   0 664.293 21.6540  40
   0   9   0 707.900 23.9125  46
   0   9   0 574.869 23.1689  42
   0   9   0 694.510 25.7774  37
   0  -9   0 688.341 25.5576  35
   0  -9   0 715.223 24.6709  34
   0  -9   0 688.700 26.4254  39
   0   9   0 719.222 25.1916  13
   0   9   0 685.689 25.1929  16
   0  -9   0 678.006 25.4814  32
   0  -9   0 695.797 26.1702  31
   0  -9   0 668.438 24.9568  30
   0   9   0 684.105 25.5592  25
   0  -9   0 654.852 24.8799  23
   0   9   0 698.603 23.4077  22
   0   9   0 684.270 24.8522  17
   0  -9  -1 538.988 16.8544  11
   0   9   1 528.919 18.1539  40
   0   9   1 538.971 19.2714  45
   0  -9  -1 531.008 19.8230  34
   0  -9  -1 545.881 21.0378  35
   0  -9  -1 536.052 22.0036  39
   0   9   1 492.141 21.0755  37
   0   9   1 543.733 21.0990  16
   0   9   1 509.764 20.6910  13
   0  -9  -1 520.073 20.8643  32
   0  -9  -1 526.179 21.5524  31
   0  -9  -1 538.246 20.5425  30
   0   9   1 537.289 21.3335  25
   0  -9  -1 528.568 20.8709  23
   0   9   1 506.779 19.4553  22
   0   9   1 507.507 20.5934  17
   0   9   2 495.395 20.0718   9
   0   9   2 451.429 18.4558  45
   0   9   2 493.647 17.7846  40
   0   9   2 473.924 20.3093  37
   0  -9  -2 475.300 20.6004  39
   0  -9  -2 529.890 18.8234  34
   0  -9  -2 499.271 19.8989  35
   0   9   2 497.495 20.1447  16
   0   9   2 504.784 20.2042  13
   0  -9  -2 450.944 20.2556  31
   0  -9  -2 493.865 19.1423  30
   0  -9  -2 475.172 19.7246  32
   0   9   2 497.002 19.1148  22
   0  -9  -2 512.996 20.1322  23
   0   9   2 531.652 20.3997  17
   0   9   3 52.2652 6.00721   9
   0   9   3 58.9660 5.12400  40
   0   9   3 56.3366 5.79544  45
   0  -9  -3 64.5132 5.41440  34
   0  -9  -3 51.4082 6.44499  39
   0   9   3 58.6341 7.32552  37
   0  -9  -3 70.8851 6.27797  35
   0   9   3 69.6218 6.54037  16
   0   9   3 68.8840 6.70284  13
   0  -9  -3 73.8380 6.56271  32
   0  -9  -3 74.4139 6.00284  30
   0  -9  -3 72.3344 7.69008  31
   0   9   3 72.0462 6.22356  22
   0  -9  -3 65.0903 6.37930  23
   0   9   3 67.3660 6.60049  17
   0   9   4 27.0187 4.79230   9
   0   9   4 24.1044 4.61230  45
   0   9   4 39.8864 4.78829  40
   0  -9  -4 20.9792 4.96791  39
   0  -9  -4 25.3919 3.84424  34
   0  -9  -4 25.1367 4.54448  35
   0   9   4 21.1147 4.89747  13
   0   9   4 31.7698 5.12764  16
   0  -9  -4 27.3752 4.64183  32
   0  -9  -4 22.7788 3.81020  30
   0  -9  -4 21.6946 5.24708  31
   0   9   4 31.4355 4.76346  22
   0  -9  -4 31.7221 5.29522  23
   0   9   4 29.4072 5.05007  17
   0   9   5 90.0706 7.37802   9
   0   9   5 92.7703 7.77752  45
   0   9   5 78.7859 6.68537  40
   0  -9  -5 93.7016 7.18527  35
   0  -9  -5 87.5997 6.14601  34
   0  -9  -5 103.460 8.64907  39
   0   9   5 84.9267 7.66603  16
   0  -9  -5 111.409 8.86199  14
   0   9   5 88.1098 8.10469  13
   0  -9  -5 90.8154 6.48478  30
   0  -9  -5 101.822 7.56718  32
   0   9   5 106.086 8.04375  22
   0   9   5 104.199 8.45769  17
   0   9   6 961.184 34.0589   9
   0   9   6 964.348 34.4395  40
   0   9   6 995.915 35.7590  45
   0  -9  -6 963.509 34.1120  35
   0  -9  -6 983.056 32.2685  34
   0  -9  -6 994.125 36.3442  39
   0   9   6 978.912 36.1807  13
   0  -9  -6 965.224 36.1370  14
   0  -9  -6 964.628 32.5901  30
   0  -9  -6 1024.95 34.4608  32
   0   9   6 997.955 35.8765  22
   0   9   6 996.333 36.2036  17
   0   9   7 22.5584 5.22575   9
   0   9   7 13.0227 4.37801   7
   0   9   7 17.5167 4.39291   3
   0   9   7 10.9873 5.09926  45
   0   9   7 14.3579 4.71568  40
   0  -9  -7 18.4378 4.39320  35
   0  -9  -7 19.6197 5.49269  39
   0  -9  -7 23.6945 3.93227  34
   0   9   7 14.6661 5.15073  13
   0  -9  -7 19.9205 5.54199  14
   0  -9  -7 14.2325 3.44958  30
   0  -9  -7 17.4188 4.35559  32
   0   9   7 16.3537 5.34471  22
   0   9   7 9.81943 5.04120  17
   0   9   8 12.1306 4.05530   3
   0   9   8 8.01972 5.74862  45
   0   9   8 8.97795 4.76083  40
   0  -9  -8 1.57208 5.37975  39
   0  -9  -8 7.15434 3.33770  34
   0  -9  -8 11.9307 4.20838  35
   0  -9  -8 6.54092 5.51729  14
   0   9   8 14.7315 5.04200  16
   0  -9  -8 9.42783 4.20069  32
   0  -9  -8 9.01196 3.08847  30
   0  -9  -8 8.43372 4.90962  23
   0   9   8 8.06620 5.24570  22
   0   9   8 8.28664 4.13550   7
   0   9   9 9.59075 3.96119   3
   0   9   9 4.36265 5.16844  45
   0   9   9 12.8837 5.18367  40
   0  -9  -9 1.64540 5.46833  39
   0  -9  -9 5.77109 3.47433  34
   0  -9  -9 6.19867 3.76762  35
   0   9   9 0.76416 4.61017  16
   0  -9  -9-0.87376 5.67797  14
   0  -9  -9 5.23185 3.81633  32
   0   9   9 5.22543 5.01362  22
   0  -9  -9 13.0215 5.08168  23
   0   9   9 4.80663 4.17504   7
   0   9  10 14.1977 4.20015   7
   0   9  10 15.7049 4.21624   3
   0   9  10 7.43245 5.29217  40
   0   9  10 6.59992 6.18077  45
   0  -9 -10 11.1186 3.60732  34
   0  -9 -10 11.2179 4.02407  35
   0  -9 -10 5.16256 5.51298  39
   0   9  10 10.2579 5.62509  16
   0  -9 -10 5.60157 5.83641  14
   0   9  10 20.0105 6.52246  13
   0  -9 -10 15.1892 4.07066  32
   0  -9 -10 12.9446 5.90958  23
   0   9  10 15.8869 6.17249  22
   0   9  10 11.5936 6.31428  17
   0   9  11-1.41446 3.62380   7
   0   9  11 4.24275 3.74080   3
   0   9  11 4.47510 5.29904  40
   0   9  11-2.02227 6.20425  45
   0   9  11 0.95162 5.63416  13
   0   9  11-0.80908 4.83439  16
   0  -9 -11-1.78713 6.31739  39
   0   9  11-0.99700 5.50695  22
   0  -9 -11 4.55566 5.24245  23
   0   9  11 4.66678 6.55571  17
   0   9  12 26.9941 7.71522  45
   0   9  12 40.2903 7.92324  40
   0   9  12 37.5271 7.75408  13
   0   9  12 43.5394 6.84177  16
   0  -9 -12 33.4126 7.59780  39
   0   9  12 31.9888 6.79382  38
   0  -9 -12 40.1678 7.70945  23
   0   9  12 44.3053 8.14008  22
   0   9  12 55.2276 8.48167  17
   0   9  13 91.9659 10.3515  40
   0   9  13 79.7339 10.6831  45
   0  -9 -13 87.9745 10.3433  39
   0   9  13 63.7227 8.57844  38
   0   9  13 104.550 10.8247  13
   0   9  13 79.0054 8.63182  16
   0  -9 -13 89.6211 10.1647  23
   0   9  13 73.0315 10.2776  22
   0   9  13 73.7387 9.75071  17
   0   9  14 7.12859 6.83620  45
   0   9  14 1.07244 6.69311  40
   0  -9 -14-6.83021 7.90079  39
   0   9  14-3.11463 6.75699  38
   0   9  14 4.05253 5.18341  16
   0   9  14 11.3299 6.32013  13
   0   9  14 5.81504 5.02044  29
   0  -9 -14 2.05265 6.13263  23
   0   9  14 3.94745 5.30093  27
   0   9  14-3.03516 7.05940  17
   0   9  15 62.4373 9.97244  40
   0   9  15 39.2161 9.71725  45
   0  -9 -15 45.1943 9.12503  39
   0   9  15 44.3570 7.43452  38
   0   9  15 55.3149 7.77923  16
   0   9  15 40.1613 8.64733  13
   0   9  15 38.8468 6.69351  29
   0  -9 -15 50.1244 8.64403  23
   0   9  15 54.0343 7.55353  27
   0   9  15 41.4638 8.29841  17
   0   9  16 3.40680 7.43291  40
   0   9  16 1.45167 4.96210  16
   0   9  16 2.01645 6.64900  13
   0  -9 -16-5.85854 7.62718  39
   0   9  16 0.75923 5.83518  38
   0  -9 -16-4.18557 6.74444  23
   0   9  16 0.99013 6.95445  17
   0   9  17 7.96823 7.89731  40
   0   9  17 18.7834 7.71370  46
   0   9  17 19.2440 7.44414  13
   0  -9 -17 8.50587 7.27236  39
   0  -9 -17 11.2859 7.49375  23
   0   9  17 9.45753 6.60839  17
   0   9  18 14.2336 6.61738  13
   0   9  18 14.3865 8.08911  45
   0   9  18 6.93225 7.49313  46
   0   9  18 4.46046 8.14326  40
   0  -9 -18 15.7435 7.27436  23
   0   9  18 15.7479 7.12768  17
   0  10 -16 158.254 13.5196  14
   0 -10  16 175.843 14.2419  27
   0  10 -16 173.206 13.2291   6
   0 -10  16 149.295 13.4472  10
   0 -10  16 175.171 14.1427  29
   0 -10  16 153.724 13.5112  33
   0  10 -15-2.98156 7.47048  14
   0 -10  15 4.38228 6.60739  27
   0 -10  15 6.50718 6.88213  29
   0  10 -15 4.74121 6.20875   6
   0 -10  15 5.20047 7.16160  10
   0 -10  15 1.05833 6.71594  33
   0  10 -14 77.2462 10.3357  14
   0 -10  14 114.528 11.2921  30
   0 -10  14 72.8428 10.5129  33
   0 -10  14 70.5600 9.90096  27
   0  10 -14 107.557 13.1503  24
   0 -10  14 91.3282 10.8234  29
   0 -10  14 79.0770 10.4395  10
   0  10 -14 94.4954 10.5923   6
   0  10 -13 65.3209 8.68285  36
   0  10 -13 57.5453 9.09445  14
   0 -10  13 79.9824 9.94484  33
   0 -10  13 72.5631 9.46372  30
   0 -10  13 68.0802 9.36461  29
   0 -10  13 76.2008 9.90898  27
   0  10 -13 56.9809 11.3572  24
   0 -10  13 58.1830 9.17830  10
   0  10 -13 63.7918 9.18264   6
   0 -10  12 8.39186 5.98797  33
   0 -10  12 10.2727 6.90627  30
   0  10 -12 23.4624 6.47312  36
   0 -10  12 20.1701 6.95253  29
   0  10 -12 9.98476 9.54271  24
   0 -10  12 13.2495 7.12132  27
   0 -10  12 14.6196 6.59532  10
   0  10 -12 24.3240 7.48738   6
   0  10 -12 2.74003 6.08259   9
   0  10 -11 191.223 11.7684  21
   0 -10  11 204.227 14.0251  30
   0 -10  11 206.675 14.3837  29
   0 -10  11 181.914 14.1379  33
   0 -10  11 232.120 15.1195  31
   0  10 -11 202.167 13.7272  36
   0  10 -11 198.258 11.6970  37
   0 -10  11 195.291 13.9988  27
   0  10 -11 170.156 14.7646  24
   0 -10  11 207.813 13.8371  10
   0  10 -11 167.719 11.8482   9
   0  10 -11 204.816 14.3306   6
   0  10 -10 0.60940 4.47343  21
   0 -10  10 5.92917 6.01122  33
   0 -10  10 5.52157 3.76282  32
   0 -10  10 1.55102 5.30201  10
   0  10 -10-3.70275 6.08489   9
   0 -10  10 0.90892 5.57732  29
   0 -10  10-0.91881 5.58917  27
   0  10 -10 8.83806 6.32923  36
   0  10 -10 2.49564 4.60742  37
   0 -10  10 1.85287 3.89680  35
   0  10  -9 35.3546 7.68117  36
   0  10  -9 15.7697 5.01341  37
   0 -10   9 23.2587 4.86465  35
   0 -10   9 32.2730 6.26567  10
   0  10  -9 27.1012 6.20391   9
   0  10  -9 23.2047 4.69106   7
   0 -10   9 24.6343 4.85453  32
   0 -10   9 32.3652 7.15421  33
   0 -10   9 31.1000 6.79227  27
   0 -10   9 30.7608 6.92753  29
   0  10  -9 35.3318 5.53622   3
   0  10  -8 59.3753 6.70824   3
   0  10  -8 67.7653 7.21429  37
   0 -10   8 79.6518 7.07219  35
   0  10  -8 79.5283 9.15141  36
   0 -10   8 70.5433 8.81148  39
   0 -10   8 86.8778 9.12368  30
   0 -10   8 68.7179 6.68866  32
   0 -10   8 74.9298 8.25051  29
   0 -10   8 66.2466 7.99231  27
   0  10  -8 69.9381 7.04145   7
   0  10  -8 76.2344 8.14058   9
   0 -10   8 60.6893 7.08042  10
   0  10  -7 19.5645 5.69867   9
   0 -10   7 9.34930 4.46765  10
   0  10  -7 13.3879 4.57959   7
   0 -10   7 16.4672 6.03757  34
   0 -10   7 25.8487 6.34804  39
   0  10  -7 8.10913 5.92724  36
   0 -10   7 15.1833 4.76557  35
   0  10  -7 12.6555 4.92973  37
   0 -10   7 12.6995 5.51291  30
   0 -10   7 10.6665 4.25834  32
   0  10  -7 0.59681 4.94034  25
   0 -10   7 25.6482 5.96587  27
   0 -10   7 9.67293 5.16960  29
   0  10  -7 10.1753 4.42243   3
   0  10  -6 23.1163 5.91922   9
   0  10  -6 20.3156 5.36863   7
   0 -10   6 26.0865 4.84343  10
   0  10  -6 20.2762 6.12337  36
   0 -10   6 19.6895 4.86615  35
   0  10  -6 15.1330 5.04186  37
   0 -10   6 18.5870 5.82036  39
   0 -10   6 23.5255 6.04339  34
   0  10  -6 21.4359 3.88960  12
   0  10  -6 23.3547 3.77733  16
   0 -10   6 29.6153 6.27014  30
   0 -10   6 24.2803 4.96827  32
   0  10  -6 10.5534 4.94822  25
   0 -10   6 17.2918 5.20515  29
   0 -10   6 28.7677 5.90765  27
   0  10  -6 28.1267 5.56213   3
   0 -10   5 1130.24 36.2237  10
   0 -10   5 1059.47 40.0088  39
   0  10  -5 1098.09 39.8673  36
   0 -10   5 1117.42 38.2651  35
   0  10  -5 1093.48 38.6261  37
   0 -10   5 1112.21 39.2615  34
   0  10  -5 1109.94 35.8875  13
   0  10  -5 1113.63 36.3958  12
   0  10  -5 1130.09 36.2456  16
   0 -10   5 1074.56 38.0396  32
   0 -10   5 1062.90 38.6139  29
   0 -10   5 1082.51 39.4169  30
   0 -10   5 1010.17 38.3110  27
   0  10  -5 1042.62 37.7735  25
   0  10  -5 1078.59 35.6858  17
   0 -10   4 160.870 7.97252  10
   0 -10   4 153.110 10.9764  39
   0  10  -4 104.108 8.42401  42
   0  10  -4 153.084 10.2413  37
   0 -10   4 176.202 10.8290  34
   0 -10   4 156.836 10.0504  35
   0  10  -4 170.882 8.89475  13
   0  10  -4 159.080 8.93133  16
   0 -10   4 171.627 10.2751  32
   0 -10   4 140.254 9.67532  29
   0 -10   4 164.772 10.8158  30
   0  10  -4 149.828 9.90868  25
   0 -10   4 141.110 9.68983  27
   0  10  -4 158.090 8.38573  20
   0  10  -4 145.715 8.43713  17
   0 -10   3 181.529 8.05678  10
   0  10  -3 176.481 11.5430   9
   0  10  -3 177.865 8.02404  46
   0  10  -3 141.766 9.36754  42
   0  10  -3 186.957 11.2970  37
   0 -10   3 185.801 11.0486  34
   0 -10   3 202.335 11.3890  35
   0  10  -3 177.739 9.94169  16
   0  10  -3 189.857 9.89371  13
   0 -10   3 201.736 12.2162  31
   0 -10   3 176.449 10.7499  32
   0 -10   3 183.597 11.2864  30
   0  10  -3 188.557 11.2314  25
   0 -10   3 202.293 10.8334  23
   0  10  -3 191.921 9.81505  17
   0  10  -3 186.246 8.89714  20
   0  10  -2 886.167 33.0802   9
   0  10  -2 874.555 29.0496  46
   0  10  -2 730.802 29.5843  42
   0 -10   2 898.094 31.8558  34
   0 -10   2 908.019 32.3870  35
   0  10  -2 872.719 32.3951  37
   0  10  -2 910.369 31.4627  16
   0  10  -2 885.373 30.9577  13
   0 -10   2 883.157 33.1665  31
   0 -10   2 901.026 32.4612  30
   0 -10   2 906.413 32.3750  32
   0 -10   2 909.051 31.6954  23
   0  10  -2 906.169 32.2652  25
   0  10  -2 930.190 29.1601  20
   0  10  -2 909.742 31.0324  17
   0  10  -1-2.73968 5.02763   9
   0  10  -1 3.61215 2.82203  46
   0  10  -1-0.78853 4.35568  42
   0  10  -1 4.44924 4.63749  37
   0 -10   1 6.86743 4.08263  34
   0  10  -1-1.57116 3.53066  13
   0  10  -1 1.66697 3.79904  16
   0 -10   1-0.66998 5.03510  31
   0 -10   1 7.75432 4.18987  30
   0 -10   1 3.30064 4.11046  23
   0  10  -1 0.59667 2.54428  22
   0  10  -1 4.73008 5.47325  25
   0  10  -1 0.51296 3.53144  17
   0  10   0 8.30322 3.33439  46
   0 -10   0 4.96463 3.87830  35
   0  10   0 9.00924 5.00412  37
   0 -10   0 3.47436 3.53765  34
   0  10   0 9.40153 4.42045  16
   0  10   0 8.94598 3.72034  13
   0 -10   0 7.47316 3.92412  32
   0 -10   0 6.26140 3.81498  30
   0 -10   0 7.43620 4.81461  31
   0  10   0 8.39528 3.06305  22
   0 -10   0 3.40963 3.83607  23
   0  10   0 13.9119 6.26320  25
   0  10   0 6.57169 3.80106  17
   0  10   1 73.1005 6.37344  46
   0  10   1 72.8833 4.74351  40
   0 -10  -1 66.1172 7.57074  39
   0 -10  -1 76.8943 6.41025  34
   0 -10  -1 89.4387 7.51681  35
   0  10   1 81.8375 8.01483  37
   0  10   1 74.2390 6.93972  13
   0  10   1 63.1014 6.83009  16
   0 -10  -1 70.0718 6.63804  30
   0 -10  -1 71.0663 7.97004  31
   0 -10  -1 71.0649 6.80369  32
   0 -10  -1 67.7289 6.67042  23
   0  10   1 72.7679 5.97470  22
   0  10   1 73.7737 7.01040  17
   0 -10  -2 94.1291 4.88378  11
   0  10   2 98.5807 8.35995   9
   0  10   2 90.7751 6.79579  45
   0  10   2 95.3744 5.95767  40
   0 -10  -2 103.172 8.90192  39
   0  10   2 96.9159 8.70633  37
   0 -10  -2 82.7516 6.75661  34
   0 -10  -2 102.417 8.23928  35
   0  10   2 95.3828 7.97884  16
   0  10   2 94.1764 7.87612  13
   0 -10  -2 97.7907 7.92260  32
   0 -10  -2 94.4469 8.81260  31
   0 -10  -2 91.8771 7.32885  30
   0  10   2 88.5657 7.04533  22
   0 -10  -2 95.8207 8.16270  23
   0  10   2 94.5903 7.94793  17
   0  10   3 71.4157 7.35360   9
   0  10   3 81.4113 5.96229  40
   0  10   3 75.8557 6.60193  45
   0 -10  -3 69.1143 5.99016  34
   0 -10  -3 77.7468 7.11974  35
   0 -10  -3 76.9729 7.87521  39
   0  10   3 71.8304 7.46280  13
   0  10   3 75.9980 7.64983  16
   0 -10  -3 71.4575 6.61954  30
   0 -10  -3 75.1043 8.28871  31
   0 -10  -3 80.7666 7.12910  32
   0  10   3 73.1816 6.81073  22
   0 -10  -3 82.9351 7.48114  23
   0  10   3 72.2295 7.29235  17
   0  10   4 5.00628 4.62125   9
   0  10   4-1.15023 3.98636  45
   0  10   4 1.36777 3.36708  40
   0 -10  -4 3.68301 3.70133  35
   0 -10  -4-0.81162 3.69946  34
   0 -10  -4 3.08502 4.81355  39
   0  10   4 2.12476 3.95380  16
   0  10   4 2.15532 4.25390  13
   0 -10  -4 2.45973 3.90149  32
   0 -10  -4 1.48942 5.29934  31
   0 -10  -4-0.47073 3.32842  30
   0  10   4 5.50494 3.97349  22
   0 -10  -4 3.36401 4.30285  23
   0  10   4 3.51275 4.42119  17
   0  10   5 235.861 12.7368   9
   0  10   5 236.916 11.8892  40
   0  10   5 214.946 12.4286  45
   0 -10  -5 219.092 10.6698  34
   0 -10  -5 221.591 13.7080  39
   0 -10  -5 233.178 12.5640  35
   0  10   5 224.895 13.1241  16
   0  10   5 214.441 13.2165  13
   0 -10  -5 229.935 12.4841  32
   0 -10  -5 224.607 13.9822  31
   0 -10  -5 222.848 11.0477  30
   0 -10  -5 243.980 13.3419  23
   0  10   5 223.714 12.8786  22
   0  10   5 216.425 13.2031  17
   0  10   6 444.852 19.5653   9
   0  10   6 479.350 20.8419  45
   0  10   6 464.584 19.4848  40
   0 -10  -6 440.314 21.3190  39
   0 -10  -6 455.760 19.5808  35
   0 -10  -6 486.516 17.7454  34
   0 -10  -6 469.051 21.5688  14
   0  10   6 469.236 21.6835  13
   0  10   6 485.549 21.4033  16
   0 -10  -6 447.522 19.5127  32
   0 -10  -6 461.427 18.0126  30
   0  10   6 445.663 20.6290  22
   0  10   6 461.547 21.3388  17
   0  10   7 100.012 8.42317   7
   0  10   7 88.0468 8.18057   9
   0  10   7 104.996 8.52068   3
   0  10   7 97.6673 8.32805  40
   0  10   7 85.9152 8.83418  45
   0 -10  -7 98.5230 9.14160  39
   0 -10  -7 93.2291 6.46381  34
   0 -10  -7 100.202 8.13800  35
   0 -10  -7 99.9391 9.75008  14
   0  10   7 84.6234 8.92895  13
   0 -10  -7 94.4567 6.63832  30
   0 -10  -7 83.6432 7.48462  32
   0  10   7 78.4542 8.46423  22
   0  10   7 91.2413 9.19149  17
   0  10   8 34.1826 5.78990   7
   0  10   8 37.2770 5.97772   3
   0  10   8 40.8977 7.05745  45
   0  10   8 44.8387 6.78858  40
   0 -10  -8 44.3947 4.75817  34
   0 -10  -8 41.9277 7.46660  39
   0 -10  -8 38.1752 5.82530  35
   0 -10  -8 31.9518 6.98747  14
   0  10   8 36.3384 6.84634  16
   0  10   8 40.4863 7.37147  13
   0 -10  -8 37.5117 5.47696  32
   0  10   8 42.3978 7.29862  22
   0  10   8 36.1237 6.97397  17
   0  10   9 55.4961 6.64303   3
   0  10   9 43.3875 7.59948  45
   0  10   9 46.6811 7.11647  40
   0 -10  -9 47.7195 4.96792  34
   0 -10  -9 49.6715 7.85545  39
   0 -10  -9 54.6015 6.43123  35
   0  10   9 55.9990 7.76496  16
   0 -10  -9 51.6713 8.50598  14
   0 -10  -9 36.4918 5.58131  32
   0  10   9 31.6018 7.07875  22
   0 -10  -9 46.8999 7.76761  23
   0  10   9 56.2369 6.67606   7
   0  10  10 90.4685 7.76938   3
   0  10  10 98.7115 9.63048  40
   0  10  10 82.3814 10.0649  45
   0 -10 -10 90.3433 7.40891  35
   0 -10 -10 84.2179 9.40786  39
   0 -10 -10 103.354 10.3280  14
   0  10  10 81.9889 9.01265  16
   0 -10 -10 96.4408 7.41602  32
   0 -10 -10 104.096 9.90248  23
   0  10  10 79.4385 9.71312  22
   0  10  10 77.8333 7.53727   7
   0  10  11 165.761 10.3447   7
   0  10  11 180.032 12.8917  40
   0  10  11 189.629 14.1144  45
   0 -10 -11 158.396 13.1703  39
   0  10  11 187.403 10.5532   3
   0  10  11 170.841 12.5987  16
   0  10  11 146.798 12.6168  13
   0 -10 -11 159.289 13.6982  14
   0  10  11 178.931 13.6451  22
   0 -10 -11 183.953 13.3729  23
   0  10  11 195.334 14.3783  17
   0  10  12 223.177 14.1749  38
   0 -10 -12 211.267 15.3740  39
   0  10  12 235.949 15.5815  40
   0  10  12 199.522 15.3674  45
   0 -10 -12 237.851 16.6086  14
   0  10  12 213.659 15.4577  13
   0  10  12 229.958 14.7226  16
   0 -10 -12 255.257 15.9370  23
   0  10  12 231.305 16.1466  22
   0  10  12 238.687 16.0897  17
   0 -10 -13 69.7532 10.1529  39
   0  10  13 59.8505 8.82993  38
   0  10  13 68.2376 11.1238  45
   0  10  13 74.9117 9.99017  40
   0  10  13 72.2677 9.93173  13
   0  10  13 66.2104 8.83343  16
   0 -10 -13 70.0445 10.7870  14
   0  10  13 76.0164 10.2883  22
   0 -10 -13 90.9322 10.5170  23
   0  10  13 72.0064 9.94288  17
   0 -10 -14 3.05547 7.56825  39
   0  10  14 0.77780 5.67851  38
   0  10  14 10.8731 6.90102  40
   0  10  14 14.6072 7.97024  45
   0 -10 -14 8.30224 8.16703  14
   0  10  14 14.1075 7.26568  13
   0  10  14 2.62756 5.73662  16
   0  10  14 14.2180 7.27303  22
   0 -10 -14 12.7967 7.13986  23
   0  10  14 1.06599 6.98046  17
   0  10  15 15.9948 6.40710  38
   0 -10 -15 19.2114 7.62358  39
   0  10  15 23.4352 7.54778  40
   0  10  15 23.6378 9.26175  45
   0  10  15 12.8985 7.11541  13
   0 -10 -15 18.1573 8.52459  14
   0  10  15 29.2708 6.86615  16
   0 -10 -15 24.7420 7.53122  23
   0  10  15 28.5024 8.48500  17
   0 -10 -16 31.5580 8.15595  39
   0  10  16 41.1453 9.57512  45
   0  10  16 21.8852 7.89094  46
   0  10  16 31.6077 8.23797  40
   0 -10 -16 35.2614 9.69291  14
   0  10  16 37.4969 8.40128  13
   0 -10 -16 45.7458 8.66399  23
   0  10  16 20.4589 7.69926  17
   0 -10 -17 41.3405 8.44883  39
   0  10  17 28.4378 8.28191  46
   0  10  17 36.8033 8.85485  40
   0  10  17 17.1629 8.71885  45
   0 -10 -17 38.0970 8.34981  23
   0  10  17 30.9370 8.15020  17
   0 -10 -17 32.3594 9.75051  14
   0  10  17 37.3745 8.21349  13
   0  11 -15 0.95741 6.54546  14
   0 -11  15-4.28595 7.22286  27
   0 -11  15-5.29163 6.87464  29
   0 -11  15-2.87493 6.86267  10
   0  11 -15 2.85215 6.93636   6
   0  11 -14 58.4979 9.45654  14
   0 -11  14 62.5453 9.64402  27
   0 -11  14 67.0916 9.94305  29
   0  11 -14 56.2203 12.0831  24
   0  11 -14 45.6984 8.72346   6
   0 -11  14 42.6005 8.60114  10
   0 -11  14 52.0283 9.08676  30
   0  11 -13 5.86504 6.78069  14
   0 -11  13 3.92216 6.70931  30
   0  11 -13 12.1559 6.68640   6
   0 -11  13 13.7491 7.20345  10
   0  11 -13 19.6855 10.5502  24
   0 -11  13 18.9592 7.59545  29
   0 -11  13 2.13399 6.88303  27
   0 -11  12 9.82373 6.67169  30
   0 -11  12 12.4917 7.21710  27
   0  11 -12 18.1321 10.3458  24
   0 -11  12 11.3046 7.22063  29
   0 -11  12 6.97185 6.16399  10
   0  11 -12-3.69667 6.10658   9
   0  11 -12 7.14505 6.42562   6
   0 -11  11 74.0317 9.61321  30
   0 -11  11 97.6889 11.2434  31
   0  11 -11 86.4953 10.0854  36
   0 -11  11 86.3103 10.4045  27
   0  11 -11 53.6593 11.0617  24
   0 -11  11 72.3169 9.89736  29
   0 -11  11 70.8526 9.12727  10
   0  11 -11 73.9291 8.83329   9
   0  11 -11 83.4029 10.5699   6
   0  11 -10 70.3955 7.65929  21
   0 -11  10 71.9449 6.75387  32
   0 -11  10 69.7025 8.37560  10
   0  11 -10 58.6787 8.19545   9
   0  11 -10 61.8843 7.69105  25
   0 -11  10 75.7535 9.39056  29
   0 -11  10 64.3088 8.82847  27
   0 -11  10 66.6954 6.72738  35
   0  11 -10 66.1876 7.40622  37
   0  11 -10 70.8465 9.93874  36
   0 -11   9 293.250 14.4295  35
   0  11  -9 314.730 17.8911  36
   0  11  -9 286.115 15.3706  37
   0  11  -9 278.390 16.2717   9
   0  11  -9 272.658 14.9372   7
   0 -11   9 308.367 15.6749  10
   0 -11   9 273.506 16.6209  29
   0 -11   9 281.448 14.2245  32
   0 -11   9 334.527 17.6168  27
   0  11  -9 294.037 15.3210  25
   0  11  -9 299.112 15.1576   3
   0  11  -8 176.278 11.7134   3
   0 -11   8 176.853 11.0680  35
   0  11  -8 199.355 13.9017  36
   0  11  -8 170.850 11.6315  37
   0 -11   8 194.385 13.5994  39
   0 -11   8 168.897 10.9034  32
   0 -11   8 183.979 13.2007  30
   0 -11   8 188.076 12.7123  29
   0  11  -8 170.348 11.1153  25
   0 -11   8 212.925 13.4192  27
   0  11  -8 182.334 12.7699   9
   0  11  -8 175.305 11.5105   7
   0 -11   8 170.171 10.9236  10
   0  11  -7 111.842 9.49646   3
   0 -11   7 117.520 10.9086  39
   0 -11   7 136.404 11.0634  34
   0  11  -7 100.820 9.21322  37
   0  11  -7 127.666 11.0599  36
   0 -11   7 104.331 8.76392  35
   0 -11   7 98.7935 9.53245  29
   0 -11   7 111.023 8.97912  32
   0 -11   7 103.610 10.1301  30
   0 -11   7 118.689 10.0753  27
   0  11  -7 116.314 9.34642  25
   0  11  -7 103.150 9.16790   7
   0 -11   7 102.823 8.07321  10
   0  11  -7 110.346 10.1332   9
   0  11  -6 1.47829 4.80120   7
   0 -11   6 4.07194 3.85773  10
   0  11  -6-1.67597 5.64869   9
   0 -11   6 1.79626 5.41498  39
   0  11  -6 4.92507 5.34777  37
   0  11  -6-0.85150 6.25007  36
   0 -11   6 0.79931 5.68757  34
   0 -11   6 1.96224 4.34559  35
   0  11  -6-1.70844 3.40658  12
   0 -11   6 2.61183 4.64617  32
   0 -11   6-0.83817 5.52752  30
   0 -11   6 0.74886 4.90158  29
   0 -11   6-0.75881 5.11500  27
   0  11  -6-5.15671 5.96668  25
   0  11  -6 5.16489 4.90209   3
   0 -11   5 232.649 10.4900  10
   0  11  -5 213.677 13.9644   9
   0  11  -5 212.825 13.2262   7
   0  11  -5 228.244 13.4419   3
   0 -11   5 207.276 13.9764  39
   0  11  -5 189.451 11.7068  42
   0 -11   5 222.846 12.7339  35
   0 -11   5 217.508 13.4328  34
   0  11  -5 213.092 13.0329  37
   0  11  -5 222.584 11.1737  12
   0  11  -5 223.610 11.1739  16
   0  11  -5 207.305 10.4814  13
   0 -11   5 222.934 13.8498  30
   0 -11   5 213.172 12.6913  32
   0 -11   5 211.069 12.8174  29
   0  11  -5 230.607 13.0065  25
   0 -11   5 211.912 12.8398  27
   0  11  -5 219.775 10.6902  17
   0  11  -5 235.354 11.0097  20
   0  11  -4 427.667 20.1596   9
   0  11  -4 377.835 16.9795  42
   0 -11   4 436.103 20.5550  39
   0 -11   4 400.397 19.0741  34
   0 -11   4 421.041 18.8865  35
   0  11  -4 372.740 18.6194  37
   0  11  -4 416.982 17.1511  16
   0  11  -4 416.859 16.8429  13
   0 -11   4 385.020 18.2723  32
   0 -11   4 402.741 19.1741  30
   0  11  -4 413.687 18.6886  25
   0  11  -4 413.120 16.0688  20
   0  11  -4 378.138 16.3939  17
   0  11  -3 70.2843 8.39449   9
   0  11  -3 64.5046 6.68034  42
   0 -11   3 83.1260 8.03192  34
   0 -11   3 79.6798 8.72713  39
   0  11  -3 76.8365 8.29888  37
   0 -11   3 84.9200 8.12808  35
   0  11  -3 71.7443 6.66817  13
   0  11  -3 75.1029 6.92504  16
   0 -11   3 95.5496 9.48584  31
   0 -11   3 73.9008 7.78058  32
   0 -11   3 85.8415 8.14251  30
   0 -11   3 70.3411 7.14636  23
   0  11  -3 81.1427 8.52278  25
   0  11  -3 70.6581 6.69492  17
   0  11  -2 28.6171 6.21212   9
   0  11  -2 13.1316 4.73893  42
   0  11  -2 20.3317 3.67375  46
   0  11  -2 22.9324 6.35988  37
   0 -11   2 23.1098 5.52977  34
   0 -11   2 17.4550 5.37801  35
   0  11  -2 26.9790 5.02378  13
   0  11  -2 33.1063 5.47143  16
   0 -11   2 24.5806 5.78109  30
   0 -11   2 29.3777 5.84022  32
   0 -11   2 12.9379 5.98208  31
   0  11  -2 34.7364 7.13529  25
   0 -11   2 29.0813 5.47625  23
   0  11  -2 19.9225 4.69962  17
   0  11  -1 608.376 27.1088   9
   0  11  -1 686.606 23.9491  46
   0 -11   1 673.993 25.8478  34
   0  11  -1 680.289 27.3832  37
   0  11  -1 689.051 26.2637  16
   0  11  -1 660.641 25.7143  13
   0 -11   1 687.684 26.7606  30
   0 -11   1 676.217 27.8769  31
   0  11  -1 668.924 26.9263  25
   0 -11   1 656.438 25.9856  23
   0  11  -1 673.814 25.7192  17
   0  11   0 28.9737 4.56235  46
   0 -11   0 28.2600 5.46128  34
   0  11   0 46.1888 7.35595  37
   0 -11   0 36.6346 6.12007  35
   0  11   0 21.2958 5.12956  16
   0  11   0 30.2739 5.63135  13
   0 -11   0 28.9289 5.45994  32
   0 -11   0 20.4326 5.33991  30
   0 -11   0 23.6642 6.67863  31
   0 -11   0 29.3814 5.67804  23
   0  11   0 48.4769 7.96027  25
   0  11   0 31.0396 4.49137  22
   0  11   0 28.9899 5.30459  17
   0  11   1 272.809 15.1005   9
   0  11   1 277.822 13.3245  46
   0 -11  -1 281.446 15.7870  39
   0 -11  -1 267.102 13.1608  34
   0 -11  -1 272.092 14.6915  35
   0  11   1 276.730 15.5027  37
   0  11   1 287.693 14.8798  16
   0  11   1 278.999 14.5877  13
   0 -11  -1 311.918 14.5887  30
   0 -11  -1 281.041 15.4998  31
   0 -11  -1 270.466 14.5554  32
   0  11   1 258.277 12.4967  22
   0 -11  -1 277.009 14.5352  23
   0  11   1 274.163 14.3631  17
   0  11   2 16.3151 5.41548   9
   0  11   2 24.2557 3.69617  40
   0  11   2 17.6881 4.19159  45
   0  11   2 24.4316 4.88680  46
   0  11   2 20.4623 6.85669  37
   0 -11  -2 21.8923 6.36000  39
   0 -11  -2 24.6393 5.41882  35
   0 -11  -2 14.8500 4.48702  34
   0  11   2 30.6376 6.08478  16
   0  11   2 21.4048 5.24478  13
   0 -11  -2 21.3761 6.28254  31
   0 -11  -2 26.7996 5.48763  32
   0 -11  -2 28.9761 5.34166  30
   0 -11  -2 24.1499 5.45619  23
   0  11   2 19.4360 4.40423  22
   0  11   2 24.4200 5.62978  17
   0  11   3 190.124 12.3043   9
   0 -11  -3 194.161 8.43736  11
   0  11   3 194.725 9.77416  40
   0  11   3 209.662 11.8567  46
   0  11   3 189.346 10.8007  45
   0 -11  -3 190.102 11.9681  35
   0 -11  -3 179.157 12.6969  39
   0 -11  -3 184.592 10.3505  34
   0  11   3 205.762 12.6693  16
   0  11   3 196.263 12.6679  13
   0 -11  -3 195.530 13.2733  31
   0 -11  -3 201.708 11.1061  30
   0 -11  -3 191.851 11.9716  32
   0  11   3 196.312 11.2023  22
   0 -11  -3 200.030 12.3861  23
   0  11   3 218.497 12.9316  17
   0  11   4 168.534 11.6482   9
   0  11   4 169.240 10.8017  45
   0  11   4 187.324 9.98036  40
   0 -11  -4 180.122 9.83701  34
   0 -11  -4 178.902 12.7978  39
   0 -11  -4 201.491 12.0088  35
   0  11   4 163.979 11.8359  13
   0  11   4 171.936 12.0991  16
   0 -11  -4 193.915 11.5870  32
   0 -11  -4 181.349 10.3449  30
   0 -11  -4 164.135 12.3276  31
   0 -11  -4 208.216 12.3789  23
   0  11   4 167.372 11.0482  22
   0  11   4 172.094 11.9783  17
   0  11   5 2.78019 5.16286   9
   0  11   5 1.07787 3.68445  40
   0  11   5-0.67941 4.70884  45
   0 -11  -5-1.27479 3.79698  34
   0 -11  -5-3.43971 4.46863  35
   0 -11  -5-3.54712 5.29862  39
   0  11   5-0.82645 4.66104  16
   0  11   5-1.69164 5.32242  13
   0 -11  -5 0.85938 6.23152  31
   0 -11  -5-1.48448 4.06572  30
   0 -11  -5 5.50543 4.43566  32
   0  11   5-5.05015 5.03388  22
   0 -11  -5 0.78715 5.11305  23
   0  11   5-0.82769 5.41754  17
   0  11   6 223.400 13.3123   9
   0  11   6 218.475 13.4458   7
   0  11   6 238.202 13.7321   3
   0  11   6 239.745 12.8285  40
   0  11   6 197.140 13.1770  45
   0 -11  -6 224.649 10.9247  34
   0 -11  -6 247.772 15.1381  39
   0 -11  -6 230.434 13.1403  35
   0  11   6 224.938 14.1219  16
   0  11   6 238.492 14.8657  13
   0 -11  -6 236.957 11.6466  30
   0 -11  -6 252.427 15.3773  31
   0 -11  -6 217.632 13.0297  32
   0 -11  -6 251.515 14.5719  23
   0  11   6 250.258 14.3447  22
   0  11   6 215.092 14.3392  17
   0  11   7 35.7050 6.61156   9
   0  11   7 22.7348 6.00840   7
   0  11   7 18.3115 5.57995   3
   0  11   7 29.5792 6.62372  45
   0  11   7 41.3362 6.45168  40
   0 -11  -7 17.8542 5.23973  35
   0 -11  -7 18.6594 6.59023  39
   0 -11  -7 19.5987 4.20106  34
   0  11   7 21.5143 6.20835  13
   0 -11  -7 21.8224 4.44331  30
   0 -11  -7 20.2636 7.11358  31
   0 -11  -7 23.1028 5.64653  32
   0  11   7 37.4980 7.03709  22
   0  11   7 29.3133 6.42978  17
   0  11   8 57.8872 6.98449   7
   0  11   8 65.5968 7.53815   3
   0  11   8 66.0934 8.94431  45
   0  11   8 70.9301 8.03230  40
   0 -11  -8 78.7301 7.76379  35
   0 -11  -8 74.6759 9.27711  39
   0 -11  -8 53.8917 5.37830  34
   0 -11  -8 70.7744 9.70616  14
   0  11   8 57.9148 8.60469  13
   0 -11  -8 61.8937 7.28351  32
   0  11   8 66.9287 8.52405  22
   0  11   8 56.7188 8.64587  17
   0  11   9 58.3286 7.45881   7
   0  11   9 70.5166 7.66429   3
   0  11   9 72.4841 8.38341  40
   0  11   9 76.0766 9.03492  45
   0 -11  -9 67.3552 7.27289  35
   0 -11  -9 58.0793 8.84308  39
   0  11   9 62.7731 8.73731  16
   0  11   9 77.7294 9.28087  13
   0 -11  -9 86.2721 10.0652  14
   0 -11  -9 71.3287 7.37556  32
   0  11   9 68.6876 8.74510  22
   0  11   9 69.1504 9.20967  17
   0  11  10 214.941 12.7216   3
   0  11  10 232.128 14.6254  40
   0  11  10 249.384 15.9301  45
   0 -11 -10 241.076 12.5564  35
   0 -11 -10 207.556 15.0311  39
   0  11  10 246.019 15.2609  16
   0 -11 -10 207.849 15.5488  14
   0 -11 -10 219.631 12.1481  32
   0 -11 -10 214.709 15.1013  23
   0  11  10 223.844 15.5563  22
   0  11  10 192.741 12.3688   7
   0  11  11 15.0528 6.57653  40
   0  11  11 16.4022 6.83588  45
   0 -11 -11 14.4035 6.84702  39
   0  11  11 16.9666 4.97084   3
   0  11  11 7.71653 5.61825  16
   0 -11 -11 12.0554 7.18455  14
   0 -11 -11 13.3893 6.95417  23
   0  11  11 24.1293 7.66317  22
   0  11  11 10.9084 4.89900   7
   0  11  12 141.289 13.8437  45
   0  11  12 167.920 13.4351  40
   0  11  12 161.060 13.6729  13
   0 -11 -12 176.201 15.1693  14
   0  11  12 180.778 13.3951  16
   0  11  12 155.558 12.5609  38
   0 -11 -12 160.895 13.6598  39
   0 -11 -12 179.381 14.1643  23
   0  11  12 167.069 14.2518  22
   0  11  12 174.489 14.2104  17
   0  11  13 41.8188 8.20117  40
   0  11  13 43.0710 9.06162  45
   0 -11 -13 42.1836 9.22254  14
   0  11  13 54.2735 9.53434  13
   0  11  13 28.6730 7.31145  16
   0 -11 -13 52.5380 9.22655  39
   0  11  13 32.6476 7.46959  38
   0 -11 -13 44.4678 8.63591  23
   0  11  13 44.9087 9.20238  22
   0  11  13 23.3118 7.72458  17
   0  11  14 26.9929 8.44006  40
   0  11  14 33.1022 9.72236  45
   0 -11 -14 33.4533 9.52560  14
   0  11  14 27.0185 7.80468  13
   0  11  14 42.6561 7.74758  16
   0  11  14 24.4450 7.28916  38
   0 -11 -14 19.8506 7.77019  39
   0 -11 -14 55.8207 9.46089  23
   0  11  14 35.3887 8.95802  17
   0  11  15 305.508 20.5249  45
   0  11  15 338.631 19.9725  40
   0 -11 -15 308.881 20.5497  14
   0  11  15 353.056 18.6806  16
   0  11  15 338.477 19.9571  13
   0 -11 -15 266.726 18.3140  39
   0 -11 -15 325.021 19.5736  23
   0  11  15 351.931 20.1190  17
   0  11  16 21.9070 8.05100  46
   0  11  16 15.3354 7.85537  40
   0  11  16 9.82028 7.73581  45
   0 -11 -16 15.6849 7.07683  39
   0 -11 -16 29.7364 9.05059  14
   0  11  16 11.6163 7.62160  13
   0 -11 -16 6.38523 7.28753  23
   0  11  16 12.4463 7.24913  17
   0  12 -14 91.9607 10.7221  14
   0 -12  14 97.1577 11.1724  29
   0 -12  14 89.9741 10.7205  27
   0  12 -14 102.235 13.6379  24
   0  12 -14 80.3088 10.0048   6
   0 -12  14 92.8341 10.8915  30
   0  12 -13 115.114 11.6885  14
   0 -12  13 108.849 11.5898  30
   0  12 -13 92.6254 11.0830   6
   0 -12  13 97.6363 11.1463  29
   0 -12  13 119.953 11.9609  27
   0  12 -13 106.590 13.7371  24
   0 -12  12 43.6373 8.75071  30
   0  12 -12 50.5074 8.94660   6
   0 -12  12 43.9773 7.65236  10
   0  12 -12 41.3479 11.3483  24
   0 -12  12 47.3060 8.74820  29
   0 -12  12 43.7350 8.69525  27
   0 -12  11 40.6960 9.58336  31
   0  12 -11 17.0452 10.8252  24
   0 -12  11 49.2084 8.54632  29
   0 -12  11 54.9758 8.92997  27
   0 -12  11 34.6210 6.98772  10
   0  12 -11 39.3358 8.49666   6
   0  12 -11 20.0776 6.50902   9
   0 -12  10 19.5195 5.23650  32
   0 -12  10 21.5329 8.53937  31
   0 -12  10 12.5158 5.88954  10
   0  12 -10 3.51457 6.57738   9
   0 -12  10 10.8230 6.45285  27
   0 -12  10 10.6851 6.46637  29
   0  12 -10 9.85350 5.24374  37
   0 -12  10 19.6336 5.45740  35
   0  12 -10 24.7151 8.05449  36
   0 -12   9 8.03615 4.86331  35
   0  12  -9 13.7290 7.74684  36
   0  12  -9 8.03703 5.59234  37
   0  12  -9 10.6521 5.49578   7
   0  12  -9 4.51635 6.43406   9
   0 -12   9 10.0854 4.95870  10
   0 -12   9 12.8907 5.33477  32
   0 -12   9 13.8863 7.10903  30
   0  12  -9 6.77433 5.41116  25
   0 -12   9 13.2179 6.59420  27
   0 -12   9 8.38733 6.06062  29
   0  12  -9 17.7341 5.60753   3
   0  12  -8 264.528 15.2113   3
   0  12  -8 298.353 15.7942  37
   0  12  -8 270.987 17.4130  36
   0 -12   8 290.687 15.0421  35
   0 -12   8 290.260 17.7705  39
   0 -12   8 253.324 16.0148  29
   0 -12   8 285.756 17.1576  30
   0 -12   8 278.896 14.8641  32
   0  12  -8 266.651 14.7460  25
   0 -12   8 262.097 16.2559  27
   0  12  -8 277.700 16.5475   9
   0 -12   8 289.355 14.0477  10
   0  12  -8 280.083 15.6383   7
   0  12  -7 291.820 15.9592   3
   0  12  -7 246.550 15.0673  37
   0  12  -7 270.501 17.0215  36
   0 -12   7 272.096 16.3758  34
   0 -12   7 284.019 15.0606  35
   0 -12   7 278.654 17.2964  39
   0 -12   7 262.685 15.7560  29
   0 -12   7 278.553 16.6400  30
   0 -12   7 275.173 14.7080  32
   0 -12   7 236.336 15.3268  27
   0  12  -7 274.177 14.9115  25
   0  12  -7 285.448 15.8502   7
   0  12  -7 247.581 16.0217   9
   0  12  -6 237.848 14.6062   3
   0 -12   6 268.770 16.5552  39
   0 -12   6 274.610 14.5572  35
   0 -12   6 240.267 15.0537  34
   0  12  -6 273.212 16.4952  36
   0  12  -6 238.182 14.6339  37
   0 -12   6 253.429 15.6466  30
   0 -12   6 252.272 14.2123  32
   0  12  -6 224.121 13.9874  25
   0  12  -6 238.729 15.4458   9
   0  12  -6 229.269 14.6411   7
   0  12  -5 1074.92 39.2479   3
   0 -12   5 1035.89 40.3653  39
   0  12  -5 907.442 35.3626  42
   0  12  -5 996.558 38.1129  37
   0 -12   5 1086.33 39.0527  34
   0 -12   5 1026.29 37.9063  35
   0  12  -5 1011.59 35.3998  16
   0  12  -5 1064.68 35.7201  12
   0 -12   5 1050.59 38.0185  32
   0 -12   5 1056.59 39.3619  30
   0  12  -5 1053.34 37.7644  25
   0  12  -5 1062.54 39.1493   7
   0  12  -5 1025.23 39.7920   9
   0  12  -4 46.5710 7.84101   9
   0  12  -4 71.7536 8.54728   7
   0  12  -4 48.5979 7.62640   3
   0  12  -4 38.5315 6.46675  42
   0 -12   4 73.7323 8.06953  35
   0 -12   4 66.0049 8.72568  39
   0 -12   4 67.5769 8.05462  34
   0  12  -4 55.2354 8.48528  37
   0  12  -4 51.0297 6.21389  16
   0  12  -4 43.5456 5.59235  13
   0 -12   4 61.4631 7.42845  32
   0 -12   4 44.6261 7.38146  30
   0  12  -4 61.6391 8.10524  25
   0  12  -4 60.8993 6.17470  17
   0  12  -3 16.4272 6.35501   7
   0  12  -3 7.21737 5.77900   9
   0  12  -3 12.0762 5.56983   3
   0  12  -3 8.05156 4.98655  42
   0 -12   3 24.5958 6.78257  39
   0  12  -3 17.4962 6.47984  37
   0 -12   3 9.27526 5.81819  35
   0 -12   3 14.4719 5.60184  34
   0  12  -3 7.26485 4.18879  13
   0  12  -3 15.3711 4.89029  16
   0 -12   3 6.95911 4.91677  32
   0 -12   3 19.2744 6.11337  30
   0 -12   3 11.9497 6.74626  31
   0  12  -3 20.0845 7.10945  25
   0 -12   3 9.74790 5.06031  23
   0  12  -3 6.55748 4.09661  17
   0  12  -2 217.271 12.4233  17
   0  12  -2 244.984 14.5504  37
   0 -12   2 227.275 13.4054  34
   0 -12   2 240.371 14.1992  35
   0  12  -2 214.904 12.4025  13
   0  12  -2 235.780 13.0885  16
   0 -12   2 233.072 13.9670  30
   0 -12   2 251.391 14.3143  32
   0 -12   2 222.437 14.9240  31
   0 -12   2 255.319 13.7263  23
   0  12  -2 251.915 14.4175  25
   0  12  -2 224.024 14.7527   9
   0  12  -1 7.90520 6.04748   9
   0  12  -1 3.76658 3.40739  46
   0  12  -1 13.0014 6.54789  37
   0 -12   1-3.21700 4.94634  34
   0  12  -1 8.42370 4.69939  16
   0  12  -1 3.26576 4.37275  13
   0 -12   1 2.96182 4.81110  30
   0 -12   1-2.54595 6.30485  31
   0 -12   1 0.68910 4.84144  23
   0  12  -1 2.55481 4.42819  17
   0  12   0 245.377 12.1191  46
   0  12   0 253.237 15.1483  37
   0 -12   0 246.397 13.2150  34
   0 -12   0 234.989 14.3713  35
   0  12   0 245.623 13.8671  13
   0  12   0 235.714 13.7647  16
   0 -12   0 226.880 15.0584  31
   0 -12   0 252.121 13.9050  30
   0 -12   0 250.063 14.5568  32
   0 -12   0 237.583 13.8017  23
   0  12   0 242.867 13.6704  17
   0  12   1-2.54841 6.00598   9
   0  12   1 4.90951 4.12343  46
   0  12   1 5.00621 6.51789  37
   0 -12  -1-0.57268 4.66037  34
   0 -12  -1 4.73514 5.28207  35
   0 -12  -1 7.49158 5.79564  39
   0  12   1 0.77616 4.50988  16
   0  12   1 2.22553 4.74449  13
   0 -12  -1-2.36843 4.96829  32
   0 -12  -1 6.06441 4.76429  30
   0 -12  -1 2.57041 6.65744  31
   0 -12  -1 4.40667 4.95121  23
   0  12   1 0.47729 3.94096  22
   0  12   1 7.25442 5.09578  17
   0  12   2 129.847 11.0426   9
   0  12   2 131.724 9.31899  46
   0 -12  -2 136.498 9.31927  34
   0 -12  -2 127.233 11.3750  39
   0 -12  -2 124.414 10.3133  35
   0  12   2 160.765 11.5352  16
   0  12   2 139.460 10.8516  13
   0 -12  -2 141.890 10.0329  30
   0 -12  -2 134.142 11.7070  31
   0 -12  -2 143.364 10.9049  32
   0 -12  -2 147.186 10.9200  23
   0  12   2 136.712 9.08177  22
   0  12   2 144.859 10.9481  17
   0  12   3-2.45060 5.38748   9
   0  12   3 0.66829 4.53741  46
   0 -12  -3 0.78374 4.72576  35
   0 -12  -3-2.85672 6.37320  39
   0 -12  -3-1.52678 4.22209  34
   0  12   3 9.98556 5.48813  13
   0  12   3 2.53825 5.05587  16
   0 -12  -3 4.25913 4.46658  30
   0 -12  -3 1.79212 6.16859  31
   0 -12  -3 3.13609 4.93397  32
   0  12   3 3.73445 4.13572  22
   0 -12  -3 11.1091 5.19426  23
   0  12   3 2.44133 5.12119  17
   0  12   4 363.452 18.8398   7
   0  12   4 350.768 18.2319   9
   0  12   4 347.305 18.6230   3
   0  12   4 357.907 16.9596  45
   0  12   4 339.910 15.3344  40
   0  12   4 347.189 17.5169  46
   0 -12  -4 372.592 15.7861  34
   0 -12  -4 388.709 18.5156  35
   0 -12  -4 337.746 19.1026  39
   0  12   4 377.057 19.0749  16
   0  12   4 368.004 19.1440  13
   0 -12  -4 394.348 16.8118  30
   0 -12  -4 332.879 19.1466  31
   0 -12  -4 391.960 18.5520  32
   0 -12  -4 360.126 18.5888  23
   0  12   4 346.116 17.2550  22
   0  12   4 372.149 18.8816  17
   0  12   5 110.293 10.1483   7
   0  12   5 132.265 10.5945   9
   0  12   5 114.310 10.1303   3
   0  12   5 101.220 9.17832  45
   0  12   5 119.864 10.0647  46
   0  12   5 118.727 8.63654  40
   0 -12  -5 117.914 9.89959  35
   0 -12  -5 122.576 11.1390  39
   0 -12  -5 103.906 7.67011  34
   0  12   5 114.437 10.7222  13
   0  12   5 107.889 10.6827  16
   0 -12  -5 113.119 9.86469  32
   0 -12  -5 103.842 11.1031  31
   0 -12  -5 121.273 8.61462  30
   0  12   5 107.991 9.62774  22
   0 -12  -5 93.7391 9.49571  23
   0  12   5 112.888 10.4884  17
   0  12   6-4.16996 5.33328   7
   0  12   6 9.02648 5.99946   9
   0  12   6 4.99468 5.53061   3
   0  12   6 4.92328 4.62473  40
   0  12   6 0.77747 5.08881  45
   0 -12  -6 1.27372 4.04744  34
   0 -12  -6 1.50498 4.99938  35
   0 -12  -6-1.99923 5.97277  39
   0  12   6-4.71489 5.93374  16
   0  12   6-2.90504 5.73310  13
   0 -12  -6-3.75576 4.99050  32
   0 -12  -6-0.49780 4.10974  30
   0 -12  -6-5.80418 8.09959  31
   0  12   6 2.48291 5.20796  22
   0 -12  -6-0.89620 5.68542  23
   0  12   6 0.94831 5.50953  17
   0  12   7 436.487 21.5630   7
   0  12   7 486.879 22.0894   3
   0  12   7 455.771 20.7855  40
   0  12   7 464.993 22.1730  45
   0 -12  -7 463.308 18.2118  34
   0 -12  -7 447.333 23.2444  39
   0 -12  -7 483.497 21.4618  35
   0  12   7 444.938 23.2431  13
   0  12   7 530.918 24.1095  16
   0 -12  -7 502.041 21.7197  32
   0 -12  -7 467.056 23.8304  31
   0  12   7 513.106 23.1529  22
   0 -12  -7 484.173 23.0532  23
   0  12   7 474.359 23.5864  17
   0  12   8 28.4716 6.39787   7
   0  12   8 30.7731 6.60127   3
   0  12   8 35.5015 6.74913  40
   0  12   8 23.9129 6.92522  45
   0 -12  -8 27.5854 6.24966  35
   0 -12  -8 37.4107 8.16273  39
   0  12   8 34.7880 8.23554  13
   0 -12  -8 16.4548 7.99372  31
   0 -12  -8 33.1623 6.33741  32
   0  12   8 24.9135 6.87208  22
   0  12   8 36.1545 7.98550  17
   0  12   9 166.140 12.1830   7
   0  12   9 218.144 13.0684   3
   0  12   9 225.282 15.1180  45
   0  12   9 199.642 13.3069  40
   0 -12  -9 197.615 14.7966  39
   0 -12  -9 231.732 12.8580  35
   0  12   9 257.102 16.4655  13
   0  12   9 177.200 13.7755  16
   0 -12  -9 185.116 12.1945  32
   0 -12  -9 186.247 15.2013  31
   0  12   9 209.858 14.6255  22
   0  12   9 178.078 14.6080  17
   0  12  10 17.9057 5.36824   7
   0  12  10 10.7357 5.14289   3
   0  12  10 15.0230 6.50046  40
   0  12  10 21.0344 7.25226  45
   0 -12 -10 6.44208 6.25241  39
   0 -12 -10 20.7988 5.29428  35
   0  12  10 21.4270 7.72143  13
   0  12  10 11.3155 6.74652  16
   0 -12 -10 14.2493 7.45335  14
   0 -12 -10 5.43700 8.27603  31
   0 -12 -10 11.9043 5.01531  32
   0  12  10 18.2815 7.10466  22
   0  12  10 18.8047 7.62638  17
   0  12  11 6.64974 7.03230  45
   0  12  11 0.94010 6.20136  40
   0 -12 -11 4.33822 7.10019  39
   0  12  11 0.66060 4.88002   3
   0 -12 -11 6.78358 7.17380  14
   0  12  11 2.06965 6.24068  16
   0  12  11 7.86935 6.71861  22
   0 -12 -11 17.2601 7.87158  23
   0  12  11 7.26751 4.90955   7
   0  12  12 6.74684 7.07681  46
   0  12  12 3.96375 6.38813  40
   0  12  12-3.46463 7.38625  45
   0  12  12 2.32937 7.02305  13
   0  12  12 1.02205 6.37951  16
   0 -12 -12 9.27729 8.09227  14
   0  12  12 6.27152 6.47311  38
   0 -12 -12 10.8479 7.36533  39
   0 -12 -12 8.80732 7.42200  23
   0  12  12 6.98076 7.26185  22
   0  12  12-1.14281 8.13258  17
   0  12  13 95.5872 10.8710  40
   0  12  13 75.2342 10.8191  46
   0  12  13 77.4732 11.1657  45
   0  12  13 85.0348 10.4719  16
   0 -12 -13 100.212 12.4696  14
   0  12  13 103.592 11.5806  13
   0 -12 -13 87.2193 11.1639  39
   0  12  13 51.2109 8.81873  38
   0 -12 -13 107.844 11.5452  23
   0  12  13 73.1384 10.9230  17
   0  12  14 6.29845 6.87492  40
   0  12  14 6.83310 7.34410  46
   0  12  14 20.5442 8.65714  45
   0  12  14 14.9015 7.61916  13
   0  12  14 4.80519 6.34214  16
   0 -12 -14 8.29571 7.87705  14
   0 -12 -14 3.16237 6.63725  39
   0 -12 -14 9.96656 6.91495  23
   0  12  14 4.50439 7.54000  17
   0  12  15 3.61420 7.88546  45
   0  12  15 3.17059 6.59568  40
   0 -12 -15-6.09943 6.99783  39
   0  12  15-5.53842 7.30495  13
   0  12  15 3.60022 5.75579  16
   0 -12 -15-2.34673 7.85275  14
   0 -12 -15-5.42704 7.47169  23
   0  12  15 5.43997 7.38618  17
   0  13 -13 87.0796 10.5829  14
   0 -13  13 87.2440 10.6392  30
   0  13 -13 103.194 11.3690   6
   0 -13  13 94.0008 10.9945  29
   0 -13  13 94.1685 11.0040  27
   0  13 -13 99.8864 13.9916  24
   0 -13  12-3.06880 7.81863  30
   0  13 -12 6.36260 7.29974   6
   0 -13  12-4.02441 7.25020  29
   0 -13  12 2.03851 6.87061  27
   0  13 -12-0.99192 10.7518  24
   0 -13  11 166.677 13.6056  29
   0 -13  11 152.339 14.6451  31
   0  13 -11 163.608 12.7143   9
   0  13 -11 147.915 13.7017   6
   0 -13  11 155.696 13.0712  27
   0  13 -11 129.336 14.3868  24
   0 -13  10 41.5544 8.81529  30
   0 -13  10 39.3417 9.44467  31
   0 -13  10 35.6811 7.95006  27
   0 -13  10 56.7382 8.63997  29
   0  13 -10 31.4486 7.61548   9
   0 -13   9 5.15537 6.79970  30
   0 -13   9 1.96083 5.02347  32
   0  13  -9-2.88316 6.88214   9
   0  13  -9 6.82872 5.50177   7
   0  13  -9-2.27430 5.42879   3
   0  13  -9-6.86930 6.05646  37
   0 -13   9 2.63142 5.19312  35
   0  13  -8 157.914 11.7327   3
   0  13  -8 147.475 13.5596  36
   0 -13   8 159.363 11.3295  35
   0  13  -8 143.660 11.6927  37
   0 -13   8 143.400 13.2871  39
   0 -13   8 163.452 13.4732  30
   0 -13   8 155.623 11.1148  32
   0  13  -8 142.984 11.0181  25
   0  13  -8 153.966 11.7774   7
   0  13  -8 140.214 12.7769   9
   0  13  -7 63.1805 9.55445   9
   0  13  -7 68.7064 8.76847   7
   0 -13   7 62.6070 9.73771  30
   0 -13   7 73.6516 8.49007  32
   0 -13   7 45.8822 9.02736  39
   0  13  -7 69.5947 10.4106  36
   0  13  -7 66.1456 9.26452  37
   0 -13   7 67.1705 8.21517  35
   0  13  -7 44.9434 7.55290  25
   0  13  -7 60.8463 8.33183   3
   0  13  -6 15.1587 6.44283   7
   0  13  -6 15.1057 7.08878   9
   0  13  -6 13.3612 7.26147  37
   0 -13   6 20.4744 6.67076  35
   0 -13   6 9.53846 7.10839  39
   0 -13   6 8.13579 6.44941  34
   0 -13   6 18.4058 7.12600  30
   0 -13   6 21.1716 6.14312  32
   0  13  -6 31.0066 7.79210  25
   0  13  -6 13.3450 6.30727   3
   0  13  -5 61.4379 9.53305   9
   0  13  -5 91.8907 9.69336   7
   0 -13   5 57.6883 8.54129  34
   0 -13   5 84.6259 9.14889  35
   0  13  -5 60.4130 9.11614  37
   0 -13   5 74.8114 9.76857  39
   0  13  -5 68.4379 7.13361  12
   0 -13   5 67.1975 9.09100  30
   0 -13   5 80.3655 8.84267  32
   0  13  -5 90.8850 9.61828  25
   0  13  -5 93.5193 9.70095   3
   0  13  -4 73.2125 9.75656   9
   0  13  -4 58.9813 8.49362   7
   0 -13   4 70.3449 8.82236  34
   0 -13   4 90.9364 10.4253  39
   0  13  -4 70.9008 9.38569  36
   0 -13   4 79.2459 8.98725  35
   0  13  -4 79.3813 9.90909  37
   0  13  -4 66.2621 7.27727  12
   0  13  -4 64.2835 6.93722  16
   0 -13   4 69.1166 8.50915  32
   0 -13   4 73.1632 9.47104  30
   0  13  -4 93.8926 10.1939  25
   0  13  -4 85.0429 9.69584   3
   0  13  -3 79.7075 9.39765   3
   0  13  -3 89.4842 7.77993  17
   0  13  -3 93.4626 10.2206  37
   0  13  -3 73.1077 9.56848  36
   0 -13   3 76.7018 8.89706  34
   0 -13   3 80.6068 9.18782  35
   0 -13   3 86.1165 10.5225  39
   0  13  -3 86.1801 7.73589  13
   0  13  -3 96.3852 8.49773  16
   0 -13   3 88.0767 9.19704  32
   0 -13   3 74.0138 10.2213  31
   0 -13   3 69.7473 8.96707  30
   0  13  -3 101.740 10.7122  25
   0  13  -3 71.6012 9.75377   9
   0  13  -3 97.9461 10.1658   7
   0  13  -2 114.911 10.7909   3
   0  13  -2 96.6083 8.49765  17
   0 -13   2 113.334 10.2881  35
   0  13  -2 108.942 10.9415  37
   0  13  -2 87.0308 9.67134  36
   0 -13   2 95.8449 9.35856  34
   0  13  -2 115.223 9.18589  13
   0  13  -2 98.5995 8.90586  16
   0 -13   2 106.280 10.3411  32
   0 -13   2 99.6060 10.9325  31
   0 -13   2 95.8481 9.64509  30
   0 -13   2 102.109 9.57959  23
   0  13  -2 94.3857 10.5943   9
   0  13  -2 111.293 10.7823   7
   0  13  -1 237.879 15.1630   3
   0  13  -1 228.840 13.1884  17
   0 -13   1 248.116 13.7266  34
   0  13  -1 235.029 15.3919  37
   0  13  -1 219.382 13.7057  16
   0  13  -1 204.311 12.8842  13
   0 -13   1 210.068 15.1085  31
   0 -13   1 209.996 13.6360  30
   0 -13   1 225.631 13.6969  23
   0  13  -1 239.300 15.4823   7
   0  13   0 137.074 11.7426   3
   0  13   0 123.635 10.1443  17
   0  13   0 122.615 11.5801  37
   0 -13   0 103.599 9.38525  34
   0 -13   0 115.636 10.6553  35
   0  13   0 107.658 10.1866  16
   0  13   0 117.339 10.1665  13
   0 -13   0 111.093 10.3826  32
   0 -13   0 128.545 12.2943  31
   0 -13   0 116.706 10.0302  30
   0 -13   0 122.949 10.4724  23
   0  13   0 115.093 11.1539   7
   0  13   1 179.050 13.3925   9
   0  13   1 167.212 12.8916   7
   0  13   1 164.961 12.8234   3
   0  13   1 156.345 10.2299  46
   0 -13  -1 162.061 10.9292  34
   0 -13  -1 156.890 13.1784  39
   0 -13  -1 193.054 13.0980  35
   0  13   1 168.345 12.1527  13
   0  13   1 165.095 12.1239  16
   0 -13  -1 187.570 11.9682  30
   0 -13  -1 177.826 13.8822  31
   0 -13  -1 186.638 12.7563  32
   0 -13  -1 196.918 12.9694  23
   0  13   1 151.242 11.7077  17
   0  13   2 190.105 13.5783   9
   0  13   2 157.501 10.7788  46
   0 -13  -2 174.450 13.6851  39
   0 -13  -2 168.292 12.4264  35
   0 -13  -2 164.791 10.6575  34
   0  13   2 177.792 12.8203  13
   0  13   2 205.606 13.3333  16
   0 -13  -2 175.790 12.7178  32
   0 -13  -2 176.944 11.7180  30
   0 -13  -2 152.149 13.6515  31
   0 -13  -2 154.200 11.8862  23
   0  13   2 160.507 10.2007  22
   0  13   2 148.889 11.9370  17
   0  13   3 460.304 23.0579   9
   0  13   3 500.831 23.6242   7
   0  13   3 497.947 23.8684   3
   0  13   3 479.732 21.3580  46
   0 -13  -3 499.008 20.2725  34
   0 -13  -3 498.974 24.7106  39
   0 -13  -3 495.949 22.9302  35
   0  13   3 483.944 23.1792  13
   0  13   3 520.543 23.6805  16
   0 -13  -3 541.145 24.7623  31
   0 -13  -3 449.333 22.2842  32
   0 -13  -3 489.865 21.1808  30
   0  13   3 494.003 20.9503  22
   0 -13  -3 507.643 23.1355  23
   0  13   3 444.476 22.4785  17
   0  13   4 4.73045 5.60139   7
   0  13   4 3.51615 6.21468   9
   0  13   4 1.88872 5.94249   3
   0  13   4 3.81122 5.31854  46
   0 -13  -4 1.05632 6.01794  39
   0 -13  -4 1.70713 5.75377  35
   0 -13  -4 0.50491 4.36245  34
   0  13   4-2.83969 5.60420  13
   0  13   4 0.95978 5.88916  16
   0 -13  -4-0.61466 4.72412  30
   0 -13  -4 3.40825 5.36171  32
   0 -13  -4 0.99542 6.89905  31
   0 -13  -4-0.89362 5.98058  23
   0  13   4-1.42458 4.80148  22
   0  13   4-0.92629 5.73247  17
   0  13   5 7.68046 6.31350   9
   0  13   5 21.4272 6.80794   7
   0  13   5 14.8846 6.45927   3
   0  13   5 10.6488 5.22535  45
   0  13   5 13.1747 5.68149  46
   0 -13  -5 10.3268 4.61719  34
   0 -13  -5 14.2886 5.99329  35
   0 -13  -5 7.48082 6.22105  39
   0  13   5 19.8470 6.98085  13
   0  13   5 12.8763 6.14196  16
   0 -13  -5 21.6877 5.39612  30
   0 -13  -5 24.2519 8.43044  31
   0 -13  -5 11.7464 6.17076  32
   0  13   5 14.0998 5.76278  22
   0 -13  -5 11.1113 6.07306  23
   0  13   5 8.74652 6.17749  17
   0  13   6 71.3945 9.43386   7
   0  13   6 91.1328 9.97132   9
   0  13   6 93.1491 9.78039   3
   0  13   6 90.8941 9.41772  46
   0  13   6 95.8300 9.58644  45
   0  13   6 72.5428 7.69194  40
   0 -13  -6 93.6157 9.59298  35
   0 -13  -6 85.4957 10.6295  39
   0  13   6 85.0222 10.2917  16
   0  13   6 96.2625 10.5923  13
   0 -13  -6 69.6308 8.43396  32
   0 -13  -6 88.2623 11.1074  31
   0  13   6 78.4206 9.22099  22
   0 -13  -6 83.7677 9.64623  23
   0  13   6 72.9857 9.72133  17
   0  13   7 175.325 12.7547   7
   0  13   7 166.043 12.6896   3
   0  13   7 171.907 11.5250  40
   0  13   7 171.600 12.5022  45
   0  13   7 156.684 12.5937  46
   0 -13  -7 164.311 13.7847  39
   0 -13  -7 196.184 12.8392  35
   0  13   7 180.173 13.6855  16
   0  13   7 164.985 13.7637  13
   0 -13  -7 157.535 14.3206  31
   0 -13  -7 201.274 12.8286  32
   0  13   7 169.845 12.8436  22
   0 -13  -7 179.247 13.7491  23
   0  13   7 162.727 13.6039  17
   0  13   8 12.0397 6.04307   7
   0  13   8 6.86917 5.66554   3
   0  13   8 10.1908 6.37995  45
   0  13   8 3.71520 5.35765  40
   0  13   8 5.95514 6.14500  46
   0 -13  -8 2.21572 6.25073  39
   0 -13  -8 4.59218 5.34338  35
   0  13   8 12.2860 6.91446  13
   0 -13  -8 2.28614 5.06620  32
   0 -13  -8 2.16997 8.15559  31
   0  13   8 8.81915 6.01537  22
   0 -13  -8 8.24884 6.95288  23
   0  13   8 6.57112 7.06133  17
   0  13   9 13.1296 6.08268   7
   0  13   9 16.4003 6.32471   3
   0  13   9 16.1371 5.76576  40
   0  13   9 25.9703 7.59749  46
   0  13   9 19.8176 7.33607  45
   0 -13  -9 14.5166 7.43787  39
   0 -13  -9 29.6857 6.54360  35
   0  13   9 12.6336 7.92386  13
   0 -13  -9 6.65323 8.15652  31
   0 -13  -9 22.3131 6.04996  32
   0 -13  -9 18.0140 7.31363  23
   0  13   9 20.7388 7.67535  22
   0  13   9 22.5240 8.13299  17
   0  13  10 19.2585 6.07142   7
   0  13  10 25.4181 6.41011   3
   0  13  10 18.3470 7.39624  46
   0  13  10 15.7326 7.08892  45
   0  13  10 16.4204 6.32643  40
   0 -13 -10 14.8058 5.39257  35
   0 -13 -10 38.1465 8.82567  39
   0  13  10 20.7292 7.73058  16
   0  13  10 16.4217 7.75281  13
   0 -13 -10 11.3613 5.64532  32
   0 -13 -10 16.8895 8.90347  31
   0  13  10 14.1318 6.85996  22
   0  13  10 17.2587 7.71760  17
   0  13  11 93.2472 10.3072  40
   0  13  11 120.966 12.0646  46
   0  13  11 92.1878 11.4706  45
   0 -13 -11 85.0879 11.1168  39
   0  13  11 99.4511 11.4423  16
   0 -13 -11 84.3342 12.0959  31
   0  13  11 110.653 9.26037   7
   0  13  11 97.3494 8.94874   3
   0  13  12 27.6713 6.68918  38
   0 -13 -12 21.0411 7.92055  39
   0  13  12 26.5867 7.89357  16
   0 -13 -12 29.6829 9.59237  31
   0 -13 -12 34.6427 8.67293  23
   0  13  12 31.5334 8.50100  46
   0  13  12 22.9412 7.43015  40
   0  13  12 31.7468 8.70305  45
   0  13  13 20.8205 7.71909  45
   0  13  13 20.6183 7.78448  40
   0  13  13 29.3773 8.42422  46
   0 -13 -13 30.3084 7.97836  39
   0  13  13 29.8615 7.81629  16
   0  13  13 26.9824 7.94124  13
   0 -13 -13 21.5241 9.20134  31
   0 -13 -13 20.0505 8.45021  23
   0  13  13 26.4934 8.17595  17
   0  13  14 1.11525 7.29996  46
   0  13  14 0.99107 7.27479  40
   0  13  14-8.11179 8.19289  45
   0 -13 -14-1.04259 6.72018  39
   0 -13 -14 1.10944 8.84884  31
   0  13  14-0.97593 6.62559  16
   0  13  14-2.27912 7.17098  13
   0 -13 -14-3.28239 7.21575  23
   0  13  14-2.23917 7.32832  17
   0 -14  11 62.8733 11.2798  31
   0  14 -11 64.9477 10.1041   6
   0  14 -11 50.9225 8.51516   9
   0  14 -11 37.8182 11.5766  24
   0 -14  10-1.04645 7.44632  30
   0 -14  10 6.08929 8.45824  31
   0  14 -10 2.83916 7.15298   9
   0 -14   9 6.30869 7.18875  30
   0 -14   9 5.39168 5.56485  32
   0  14  -9-1.99094 7.08394   9
   0 -14   9 3.39149 5.38313  35
   0  14  -9 3.09814 6.66344  37
   0 -14   8 29.6784 6.55423  35
   0  14  -8 35.9759 8.56378  37
   0 -14   8 16.5936 7.89906  39
   0 -14   8 23.0048 8.28082  30
   0 -14   8 28.7415 6.53754  32
   0  14  -8 14.4694 7.52316   9
   0  14  -8 16.9788 6.22860   7
   0  14  -8 19.4906 6.54624   3
   0 -14   7 78.9690 9.19636  32
   0 -14   7 92.4087 10.8567  30
   0  14  -7 80.2647 10.7894   9
   0  14  -7 89.7741 9.95226   7
   0  14  -7 82.4106 9.72328   3
   0 -14   7 85.8855 10.6702  39
   0 -14   7 67.5108 8.79184  35
   0  14  -7 88.6371 10.1607  37
   0  14  -6 229.209 15.5999   3
   0 -14   6 242.457 14.9753  35
   0  14  -6 238.596 15.8046  37
   0 -14   6 265.259 17.6596  39
   0 -14   6 251.589 16.4994  30
   0 -14   6 244.889 14.7806  32
   0  14  -6 286.475 16.0172  25
   0  14  -6 238.111 15.7870   7
   0  14  -6 216.430 16.2448   9
   0  14  -5 255.262 16.5505   3
   0 -14   5 242.999 17.1073  39
   0 -14   5 242.492 16.0727  34
   0 -14   5 281.492 16.3940  35
   0  14  -5 254.251 16.4389  37
   0  14  -5 252.336 16.8760  36
   0 -14   5 271.645 16.2346  32
   0 -14   5 250.789 16.4913  30
   0  14  -5 268.284 16.0360  25
   0  14  -5 292.255 17.3233   7
   0  14  -5 259.087 17.4782   9
   0  14  -4 113.531 11.3057   3
   0 -14   4 143.194 13.2158  39
   0 -14   4 123.448 11.3632  35
   0 -14   4 122.493 10.9954  34
   0  14  -4 137.732 12.7021  37
   0  14  -4 119.936 12.2655  36
   0  14  -4 125.833 9.64193  12
   0 -14   4 127.616 11.3618  32
   0 -14   4 130.990 11.6385  30
   0  14  -4 160.571 12.9692  25
   0  14  -4 119.901 11.6781   7
   0  14  -4 137.228 13.0066   9
   0 -14   3 37.4517 7.32097  35
   0  14  -3 16.8943 7.17003  36
   0  14  -3 31.0433 8.43632  37
   0 -14   3 27.5165 7.63799  34
   0 -14   3 21.2114 7.92536  39
   0  14  -3 22.6977 5.81622  16
   0 -14   3 24.0493 8.76220  31
   0 -14   3 37.7168 7.59253  30
   0 -14   3 30.0718 6.80699  32
   0  14  -3 16.4248 7.00601   7
   0  14  -3 11.8329 7.13048   9
   0  14  -3 26.6303 7.50714   3
   0  14  -2 4.14072 5.89747   3
   0  14  -2 2.01329 4.89620  17
   0 -14   2 10.0288 7.18225  39
   0  14  -2-2.72823 7.10375  36
   0 -14   2-3.83696 5.83280  34
   0  14  -2 13.3938 8.22987  37
   0 -14   2 0.92661 5.92562  35
   0  14  -2 2.30255 4.86910  16
   0  14  -2-4.11478 5.09414  13
   0 -14   2 3.99606 7.55052  31
   0 -14   2 0.88842 5.77085  30
   0 -14   2-1.84877 5.91135  32
   0 -14   2-2.29538 5.68339  23
   0  14  -2 1.06642 7.08513   9
   0  14  -2 3.11197 6.14152   7
   0  14  -1 5.21885 6.29450   3
   0  14  -1 3.64808 5.02429  17
   0 -14   1 4.34459 5.74732  34
   0  14  -1 10.6734 8.04982  37
   0  14  -1-4.38324 7.80248  36
   0  14  -1 0.82402 5.10127  16
   0  14  -1 8.94706 5.23856  13
   0 -14   1 8.48838 5.55760  30
   0 -14   1 8.05644 8.11475  31
   0 -14   1 7.96653 6.12432  23
   0  14  -1 4.18264 6.52712   7
   0  14   0 320.451 18.7804   3
   0  14   0 285.642 16.4200  17
   0  14   0 310.911 17.4555  36
   0 -14   0 295.473 15.9296  34
   0  14   0 295.464 17.0907  16
   0  14   0 329.582 17.1920  13
   0 -14   0 308.071 18.8900  31
   0 -14   0 336.384 17.2905  30
   0 -14   0 305.688 17.1838  23
   0  14   0 310.540 18.4424   7
   0  14   1 84.7948 10.3115   3
   0  14   1 59.3914 8.46329  17
   0 -14  -1 96.0884 11.2993  39
   0 -14  -1 81.1713 9.83260  35
   0 -14  -1 83.2397 8.36560  34
   0  14   1 83.3004 9.58103  16
   0  14   1 82.0606 9.21927  13
   0 -14  -1 78.1529 9.69240  32
   0 -14  -1 88.8559 9.26922  30
   0 -14  -1 79.2938 10.8014  31
   0 -14  -1 86.1711 9.72708  23
   0  14   1 73.5483 10.0745   9
   0  14   1 71.3131 10.0131   7
   0  14   2 16.0571 7.92372   9
   0  14   2 8.42082 5.50058  46
   0 -14  -2 3.59548 4.90235  34
   0 -14  -2 6.58238 6.34054  35
   0 -14  -2 1.12221 6.58410  39
   0  14   2 0.95705 5.66835  16
   0  14   2 0.90513 5.83605  13
   0 -14  -2 10.9424 5.54687  30
   0 -14  -2 9.38696 6.32947  32
   0 -14  -2 10.2673 8.31484  31
   0 -14  -2 3.53522 5.95958  23
   0  14   2 1.77153 6.18227  17
   0  14   3 26.3894 7.81859   9
   0  14   3 25.8726 7.75569   7
   0  14   3 17.5611 7.08760   3
   0  14   3 16.4251 5.95414  46
   0 -14  -3 29.7951 7.14204  35
   0 -14  -3 22.5790 7.84748  39
   0 -14  -3 18.9338 5.41744  34
   0  14   3 15.2810 6.95129  13
   0  14   3 26.8708 7.28568  16
   0 -14  -3 21.9006 5.76177  30
   0 -14  -3 27.0406 8.72870  31
   0 -14  -3 28.7939 7.16402  32
   0 -14  -3 10.0561 6.14768  23
   0  14   3 15.9005 7.01416  17
   0  14   4 82.7384 10.1754   7
   0  14   4 81.7631 10.1889   9
   0  14   4 90.7136 10.0878   3
   0  14   4 87.1952 9.17225  46
   0 -14  -4 62.2553 7.14501  34
   0 -14  -4 56.7811 9.96251  39
   0 -14  -4 85.5068 9.70049  35
   0  14   4 71.0227 9.44708  16
   0  14   4 82.0649 9.78144  13
   0 -14  -4 66.0381 8.97552  32
   0 -14  -4 85.9001 10.9894  31
   0 -14  -4 64.8242 7.62467  30
   0 -14  -4 71.8776 9.45649  23
   0  14   4 82.3301 9.87764  17
   0  14   5 69.7310 9.90813   9
   0  14   5 66.3796 9.29937   7
   0  14   5 47.1624 7.99220   3
   0  14   5 65.5225 8.76560  46
   0 -14  -5 67.3920 9.93931  39
   0 -14  -5 56.8441 8.74902  35
   0  14   5 64.8995 9.55428  13
   0  14   5 77.3027 9.81119  16
   0 -14  -5 54.4419 10.2551  31
   0 -14  -5 45.0048 8.26442  32
   0 -14  -5 71.3315 9.18046  23
   0  14   5 69.0034 8.49331  22
   0  14   5 48.2100 9.03498  17
   0  14   6 101.964 10.6700   7
   0  14   6 93.9040 10.2304   3
   0  14   6 79.0861 9.78042  46
   0 -14  -6 74.7348 10.5461  39
   0 -14  -6 95.7788 10.2110  35
   0  14   6 90.2342 10.8877  13
   0  14   6 79.6503 10.2310  16
   0 -14  -6 97.9899 9.92232  32
   0 -14  -6 86.1352 11.7680  31
   0 -14  -6 99.1060 11.0472  23
   0  14   6 73.3982 9.27168  22
   0  14   6 98.0113 11.0542  17
   0  14   7 11.4145 6.68649   7
   0  14   7 15.1957 6.31559   3
   0  14   7 11.4272 6.51568  46
   0 -14  -7 8.48157 6.26876  35
   0 -14  -7 5.77624 7.21469  39
   0  14   7 13.3220 6.75825  16
   0  14   7 3.37719 6.67036  13
   0 -14  -7 25.5979 9.32252  31
   0 -14  -7 6.75593 6.09157  32
   0  14   7 9.17641 6.27919  22
   0 -14  -7 7.26744 6.74917  23
   0  14   7 1.10386 7.06422  17
   0  14   8 25.4650 7.12792   7
   0  14   8 16.3531 6.57267   3
   0  14   8 24.4421 7.05765  45
   0  14   8 12.0130 6.77314  46
   0 -14  -8 20.8399 8.09913  39
   0 -14  -8 28.2827 6.88389  35
   0  14   8 15.0279 7.70219  13
   0  14   8 20.1978 7.25581  16
   0 -14  -8 5.61802 8.06717  31
   0 -14  -8 21.6899 6.26867  32
   0 -14  -8 25.6061 7.94643  23
   0  14   8 26.0719 8.53841  17
   0  14   9 69.7579 9.06452   7
   0  14   9 65.4043 8.59529   3
   0  14   9 79.1972 10.1180  46
   0  14   9 67.5351 9.64955  45
   0 -14  -9 80.9219 10.7516  39
   0 -14  -9 60.7045 8.55624  35
   0  14   9 56.6715 9.32395  13
   0 -14  -9 73.0557 8.60337  32
   0 -14  -9 51.1620 10.6193  31
   0 -14  -9 64.0450 9.65305  23
   0  14   9 66.0138 10.6894  17
   0  14  10 6.40600 5.63376   7
   0  14  10 6.40517 5.63303   3
   0  14  10 16.2253 7.36048  45
   0  14  10 17.1773 7.69489  46
   0  14  10 11.4426 6.04416  40
   0 -14 -10 4.58920 6.92497  39
   0 -14 -10 10.4777 5.80338  35
   0  14  10 16.8371 7.78641  16
   0  14  10 9.55721 7.70697  13
   0 -14 -10 6.84238 8.62524  31
   0 -14 -10 13.8807 5.82024  32
   0 -14 -10 14.3287 7.22174  23
   0  14  10 24.6173 9.01550  17
   0 -14 -11 19.2133 7.95204  39
   0  14  11 15.5491 8.01850  13
   0  14  11 13.2926 6.98610  16
   0 -14 -11 13.6311 9.20949  31
   0  14  11 11.5840 7.16453  45
   0  14  11 18.5992 7.84871  46
   0  14  11 14.6060 6.76320  40
   0  14  11 26.9953 8.57588  17
   0 -14 -12-9.00529 9.02394  31
   0  14  12 9.70331 7.37088  16
   0 -14 -12 1.10104 7.15216  39
   0  14  12-1.07711 7.20877  45
   0  14  12-5.33309 7.12561  40
   0  14  12-5.49723 7.62016  46
   0  14  13 18.4582 7.84896  45
   0 -14 -13 25.0041 8.28638  23
   0  15 -10-5.45070 7.60967   6
   0  15 -10 2.80386 6.82247   9
   0 -15   9 28.3283 9.86774  31
   0 -15   9 40.3092 9.17832  30
   0  15  -9 35.9381 8.86884   9
   0 -15   8 58.7083 7.75541  32
   0 -15   8 57.1726 9.73006  30
   0 -15   8 55.3246 8.11915  35
   0  15  -8 65.3443 9.70398  37
   0  15  -8 55.8079 8.55158   3
   0  15  -8 62.9860 10.2509   9
   0  15  -8 53.2981 8.50557   7
   0 -15   7 7.92769 7.35990  39
   0  15  -7 12.9576 7.59558  37
   0 -15   7 5.66895 6.05505  35
   0  15  -7 13.8615 6.78672   7
   0  15  -7-5.41773 7.95653   9
   0  15  -7 7.38265 6.13526   3
   0 -15   7 8.85219 6.05177  32
   0 -15   7 17.6237 8.10107  30
   0 -15   6 47.3620 7.98427  35
   0 -15   6 51.7164 10.2059  39
   0  15  -6 57.7769 9.45645  37
   0  15  -6 60.8006 9.02304   7
   0  15  -6 41.0679 9.65926   9
   0  15  -6 57.8099 8.91136   3
   0 -15   6 42.8116 9.11426  30
   0 -15   6 47.0900 8.17616  32
   0 -15   5 13.9139 7.48869  39
   0  15  -5 23.4051 8.27653  37
   0 -15   5 21.6467 6.83361  35
   0  15  -5 15.7713 7.66262   9
   0  15  -5 14.2949 6.70030   7
   0  15  -5 12.2328 6.78953   3
   0 -15   5 16.0173 7.36355  30
   0 -15   5 17.0380 7.16818  32
   0 -15   4 19.6407 7.03651  35
   0 -15   4 10.3212 7.17600  34
   0  15  -4 26.0099 9.15669  37
   0 -15   4 3.50391 7.53561  39
   0 -15   4 12.7241 6.74607  30
   0 -15   4 6.51908 6.19652  32
   0  15  -4 6.80748 7.26332   9
   0  15  -4 13.7238 6.48625   7
   0  15  -4 12.6480 6.74863   3
   0 -15   3 89.1053 11.3498  39
   0 -15   3 68.1464 9.30870  34
   0  15  -3 107.562 12.3784  37
   0 -15   3 91.1330 10.6817  35
   0  15  -3 89.9535 9.03282  12
   0 -15   3 109.647 11.0972  30
   0 -15   3 78.3265 9.76805  32
   0  15  -3 88.4090 10.5931   7
   0  15  -3 81.7200 11.1945   9
   0  15  -3 101.113 11.1912   3
   0 -15   2 52.2513 8.22767  34
   0 -15   2 58.5970 9.18026  35
   0 -15   2 61.1231 10.0156  39
   0  15  -2 42.8915 7.55118  16
   0 -15   2 56.7949 8.66021  30
   0 -15   2 73.7329 10.8529  31
   0 -15   2 52.5116 8.62390  32
   0  15  -2 58.1009 9.56466   7
   0  15  -2 54.2062 9.41529   9
   0  15  -2 57.9677 9.78439   3
   0  15  -1 3.31719 6.36204   3
   0  15  -1-0.74460 5.29826  17
   0  15  -1-4.51940 7.46220  36
   0 -15   1 1.47204 5.56277  34
   0  15  -1-3.80155 5.05134  13
   0  15  -1-0.85760 5.61333  16
   0 -15   1-1.05617 7.93694  31
   0 -15   1 0.87608 5.77757  30
   0 -15   1 7.38291 6.60917  23
   0  15  -1 1.10826 6.50042   7
   0  15   0-1.11157 6.33265   3
   0  15   0 0.80554 5.62054  17
   0 -15   0-0.69279 5.46886  34
   0  15   0-4.34880 7.41601  36
   0  15   0-1.64562 5.46660  13
   0  15   0 9.99176 5.80874  16
   0 -15   0-2.12364 8.33823  31
   0 -15   0-3.33403 5.89273  30
   0 -15   0 0.85285 6.02950  23
   0  15   0 2.21278 7.61610   9
   0  15   0 3.34234 6.65691   7
   0  15   1 44.4621 8.95387   3
   0  15   1 15.5233 6.31482  17
   0 -15  -1 37.9216 8.44004  35
   0  15   1 25.7453 7.32134  36
   0 -15  -1 27.1775 6.38171  34
   0  15   1 38.7456 7.55953  13
   0  15   1 42.1762 7.99954  16
   0 -15  -1 34.2081 7.10496  30
   0 -15  -1 21.3608 9.10839  31
   0 -15  -1 28.8698 7.48973  32
   0 -15  -1 33.6401 7.69896  23
   0  15   1 32.3087 8.22460   7
   0  15   1 24.9847 8.48576   9
   0  15   2 99.7236 10.6785  17
   0 -15  -2 142.212 13.6052  39
   0  15   2 101.811 10.6475  36
   0 -15  -2 132.229 12.2929  35
   0 -15  -2 111.858 9.30270  34
   0  15   2 118.640 11.3392  13
   0  15   2 128.507 11.8373  16
   0 -15  -2 124.882 10.4482  30
   0 -15  -2 121.000 11.5966  32
   0 -15  -2 143.195 13.7372  31
   0 -15  -2 105.453 11.0269  23
   0  15   2 138.355 13.2050   9
   0  15   3 193.674 14.8577   3
   0  15   3 226.195 15.0902  17
   0 -15  -3 203.183 15.8853  39
   0 -15  -3 219.442 15.2184  35
   0  15   3 192.656 13.0518  36
   0  15   3 208.585 14.9717  16
   0  15   3 203.206 14.7873  13
   0 -15  -3 220.754 16.4049  31
   0 -15  -3 208.114 14.6845  32
   0 -15  -3 195.859 12.5637  30
   0 -15  -3 181.903 14.1108  23
   0  15   3 209.044 15.7368   9
   0  15   3 190.829 14.8865   7
   0  15   4 12.9519 6.95819   7
   0  15   4 10.0122 7.69640   9
   0  15   4 14.0027 7.21012   3
   0  15   4 6.93349 6.17742  46
   0 -15  -4-2.90315 6.66306  35
   0 -15  -4 21.4611 8.09542  39
   0  15   4-4.85633 6.96035  36
   0  15   4 9.29252 7.06009  13
   0  15   4-1.07661 6.83147  16
   0 -15  -4 1.92709 6.06489  32
   0 -15  -4 8.72075 8.95774  31
   0 -15  -4 3.90603 6.81499  23
   0  15   4 8.09439 6.87038  17
   0  15   5 12.7128 6.98783   7
   0  15   5 6.71513 7.76867   9
   0  15   5 1.05775 6.81903   3
   0  15   5-0.83207 5.48905  46
   0 -15  -5-0.94588 6.46788  35
   0 -15  -5 8.35356 7.26023  39
   0  15   5 4.41779 6.29354  16
   0  15   5 9.66464 7.13576  13
   0 -15  -5 14.3368 9.19200  31
   0 -15  -5 5.65081 6.91427  32
   0 -15  -5 9.06742 6.79267  23
   0  15   5-1.05233 6.56877  17
   0  15   6 1.02737 6.24925   7
   0  15   6-2.05152 6.40154   3
   0  15   6 14.2042 6.39743  46
   0 -15  -6-1.83202 6.39135  35
   0 -15  -6-4.76932 7.68509  39
   0  15   6-1.11240 6.76645  13
   0  15   6-1.12565 6.84705  16
   0 -15  -6 0.91206 6.27836  32
   0 -15  -6-3.34920 8.67408  31
   0 -15  -6-1.03263 6.80999  23
   0  15   6 6.54495 7.24722  17
   0  15   7-0.99038 6.62811   7
   0  15   7 0.98966 6.17623   3
   0  15   7 3.75011 6.04276  46
   0 -15  -7-1.18820 7.03473  39
   0 -15  -7-0.87716 6.43845  35
   0  15   7-2.29207 6.72198  16
   0  15   7 2.28476 6.70056  13
   0 -15  -7 3.35433 8.20703  31
   0 -15  -7-1.74403 6.04368  32
   0 -15  -7 2.10960 7.16079  23
   0  15   7-3.36074 7.65847  17
   0  15   8-0.93921 6.50994   7
   0  15   8 5.63107 6.18987   3
   0  15   8-2.93965 6.65276  46
   0 -15  -8 4.71907 7.36315  39
   0 -15  -8 4.14656 6.33930  35
   0  15   8 3.45085 6.87357  16
   0  15   8 11.6590 7.80324  13
   0 -15  -8 0.82356 5.74695  32
   0 -15  -8 2.25877 9.36861  31
   0 -15  -8 2.14923 7.03426  23
   0  15   8 6.86220 7.25606  17
   0  15   9 25.5684 7.40404   7
   0  15   9 26.4462 7.36882   3
   0  15   9 25.3348 7.76660  46
   0 -15  -9 17.4698 7.92706  39
   0 -15  -9 23.9106 6.91547  35
   0  15   9 17.6771 8.18750  13
   0 -15  -9 15.3191 6.16656  32
   0 -15  -9 5.62233 8.51771  31
   0 -15  -9 14.1444 7.95837  23
   0  15   9 24.2774 8.85456  17
   0  15  10 14.5773 6.79667   7
   0  15  10 21.0640 6.41226   3
   0  15  10 25.8833 7.88305  46
   0 -15 -10 9.12833 8.08033  39
   0  15  10 13.5498 7.94446  16
   0  15  10 16.5298 8.25134  13
   0 -15 -10 12.3490 8.87430  31
   0 -15 -10 20.6617 8.59699  23
   0  15  10 9.26917 7.71185  17
   0  15  11 21.9329 7.84643  46
   0 -15 -11 33.2301 8.73686  39
   0  15  11 24.2485 8.27589  16
   0  15  11 24.5416 8.35591  13
   0 -15 -11 23.1344 9.38697  31
   0 -15 -11 33.5059 8.83286  23
   0  15  11 42.4582 9.50906  17
   0 -16   7 91.1198 11.7963  39
   0 -16   7 73.9743 9.01413  35
   0  16  -7 77.3575 11.4229   9
   0  16  -7 92.0897 10.0535   7
   0  16  -7 82.9310 9.94102   3
   0 -16   7 112.520 11.5411  30
   0 -16   7 79.8195 9.40194  32
   0 -16   6-6.84374 8.22009  39
   0 -16   6-6.84775 6.82767  35
   0  16  -6-2.93823 6.60264   7
   0  16  -6 6.67405 7.96605   9
   0  16  -6 0.97868 6.20933   3
   0 -16   6 0.84976 6.23800  32
   0 -16   6-9.02217 7.91399  30
   0 -16   5 0.90495 6.56462  35
   0 -16   5 4.65243 7.78634  39
   0  16  -5 14.8039 8.31025   9
   0  16  -5 10.2887 6.88823   7
   0  16  -5 7.19158 6.36070   3
   0 -16   5 8.98796 6.59993  32
   0 -16   5 0.98655 7.20010  30
   0 -16   4 9.45513 7.14713  35
   0 -16   4 9.43979 8.23400  39
   0  16  -4-1.15476 7.67291   9
   0  16  -4 4.29107 7.28376   7
   0  16  -4-1.07121 6.90546   3
   0 -16   4 0.94005 6.42769  32
   0 -16   4 9.68906 6.80641  30
   0 -16   3 91.7458 10.5509  35
   0 -16   3 97.8166 12.1585  39
   0 -16   3 84.9664 9.78102  34
   0 -16   3 63.0734 9.67450  32
   0 -16   3 77.0756 9.89517  30
   0  16  -3 86.0327 11.4476   9
   0  16  -3 86.9902 11.0127   7
   0  16  -3 76.9525 10.3712   3
   0 -16   2-1.00018 6.49684  35
   0 -16   2 2.40340 7.68481  39
   0 -16   2 3.04560 5.97921  34
   0  16  -2 3.77170 5.92378  12
   0 -16   2-1.82470 6.45023  30
   0 -16   2-1.99183 6.51872  32
   0 -16   2 1.07161 8.37076  31
   0  16  -2 1.12521 6.96348   7
   0  16  -2 5.80689 8.15730   9
   0  16  -2 1.12338 6.89300   3
   0 -16   1 16.5451 6.46196  34
   0  16  -1 17.2214 6.09627  16
   0 -16   1 13.9937 9.26557  31
   0 -16   1 5.23990 6.18274  30
   0  16  -1 5.70668 6.76511   7
   0  16  -1 9.11478 7.46453   3
   0  16   0 22.9977 8.08362   7
   0  16   0 3.42434 7.47890   9
   0 -16   0 10.7799 6.07841  34
   0  16   0 9.17774 6.01675  16
   0 -16   0 10.8238 9.06896  31
   0 -16   0 17.4450 6.93151  30
   0 -16   0 5.96337 6.55630  23
   0  16   0 18.3688 7.91016   3
   0  16   1 128.646 12.9587   3
   0  16   1 110.666 10.6599  17
   0 -16  -1 100.558 11.3017  35
   0  16   1 109.868 11.0357  16
   0  16   1 130.437 11.2866  13
   0 -16  -1 121.582 11.9573  32
   0 -16  -1 95.9238 12.6448  31
   0 -16  -1 108.324 10.1805  30
   0 -16  -1 80.7932 10.1047  23
   0  16   1 90.8855 11.6157   7
   0  16   1 107.523 12.2291   9
   0  16   2 15.5160 6.87086  17
   0 -16  -2 9.72752 7.90868  39
   0 -16  -2 17.3537 7.03869  35
   0  16   2 10.1923 6.53052  16
   0  16   2 16.7723 6.64268  13
   0 -16  -2 4.06569 6.35625  32
   0 -16  -2 12.0661 8.97839  31
   0 -16  -2 17.4791 7.38590  23
   0  16   2 30.6678 8.78958   9
   0  16   3 10.1480 6.98029   3
   0  16   3 8.68736 6.64706  17
   0 -16  -3 4.03468 6.75291  35
   0 -16  -3 7.29775 7.40060  39
   0  16   3 5.29502 6.33022  16
   0  16   3 6.89041 6.09434  13
   0 -16  -3 12.0520 7.10273  32
   0 -16  -3 2.18969 8.55414  31
   0 -16  -3-0.94950 6.58319  23
   0  16   3 10.6126 8.72157   9
   0  16   3 4.51743 7.39427   7
   0  16   4 72.9813 10.4575   3
   0  16   4 60.5575 9.96390  17
   0 -16  -4 77.7045 10.9640  39
   0 -16  -4 70.1554 10.2413  35
   0  16   4 99.3221 11.1911  16
   0  16   4 82.3384 10.4834  13
   0 -16  -4 93.2577 10.9764  32
   0 -16  -4 91.3922 11.7639  31
   0 -16  -4 85.2137 10.8673  23
   0  16   4 66.2901 10.8689   9
   0  16   4 95.2488 11.1008   7
   0  16   5 20.4401 7.67455   3
   0  16   5 35.5919 9.52049  17
   0 -16  -5 20.5272 8.15786  39
   0 -16  -5 24.9650 7.71685  35
   0  16   5 10.6748 6.68448  13
   0  16   5 18.9765 7.21569  16
   0 -16  -5 7.75080 8.66657  31
   0 -16  -5 14.3185 6.81442  32
   0 -16  -5 20.0540 7.85164  23
   0  16   5 26.9381 8.25416   7
   0  16   6 83.4241 10.4643   7
   0  16   6 83.3604 10.4567   3
   0  16   6 82.9071 9.81474  46
   0 -16  -6 80.3984 11.1972  39
   0 -16  -6 93.3639 10.5941  35
   0  16   6 86.0281 10.9400  16
   0  16   6 105.645 11.6717  13
   0 -16  -6 83.3039 11.7419  31
   0 -16  -6 84.5455 9.97383  32
   0 -16  -6 68.4294 10.3260  23
   0  16   6 68.0101 10.2389  17
   0  16   7 6.95146 6.74297   7
   0  16   7-1.98460 6.73777   3
   0  16   7 4.44254 6.40413  46
   0 -16  -7 1.18471 7.45599  39
   0 -16  -7 7.90091 6.48374  35
   0  16   7 6.73551 7.40435  13
   0  16   7 1.13801 7.04385  16
   0 -16  -7 4.40934 8.83774  31
   0 -16  -7 8.71795 6.04359  32
   0 -16  -7 2.07708 7.24749  23
   0  16   7 11.0125 8.08436  17
   0  16   8 9.37551 6.76344   7
   0  16   8 8.43648 6.04997   3
   0  16   8 7.38722 6.49329  46
   0 -16  -8 5.82216 7.57014  39
   0 -16  -8 11.5149 6.50033  35
   0  16   8 18.1919 8.25042  13
   0  16   8 9.12384 7.41470  16
   0 -16  -8 24.1936 9.38188  31
   0 -16  -8 10.6182 6.14602  32
   0 -16  -8 17.7763 7.77351  23
   0  16   8 5.57879 7.99611  17
   0  16   9 9.57098 6.27705   3
   0  16   9 4.74171 6.62359  46
   0 -16  -9 6.81417 8.03461  39
   0  16   9 15.9410 8.41318  13
   0 -16  -9 12.5644 8.09672  23
   0  16   9 16.7613 7.75017  17
   0 -17   4 19.4894 8.52261  39
   0 -17   4 9.19151 6.99466  35
   0  17  -4 12.5787 7.17431   7
   0  17  -4 16.9604 8.74451   9
   0  17  -4 5.23772 7.06961   3
   0 -17   4 10.1331 7.12706  30
   0 -17   4 13.6934 6.78964  32
   0 -17   3 9.34263 8.20908  39
   0 -17   3 12.4262 7.19068  35
   0  17  -3 9.16043 8.46162   9
   0  17  -3 9.74704 7.35958   7
   0  17  -3 19.4758 7.94866   3
   0 -17   3 6.28191 6.67405  30
   0 -17   3 15.1929 7.65738  32
   0 -17   2 33.4857 8.55477  35
   0 -17   2 30.7578 8.88262  39
   0  17  -2 40.2566 10.1049   9
   0  17  -2 32.2798 8.50615   7
   0  17  -2 23.3541 8.25909   3
   0 -17   2 37.2082 8.09328  32
   0 -17   2 16.5726 7.65231  30
   0 -17   2 38.8332 9.97254  31
   0 -17   1 20.2972 8.67481  39
   0 -17   1 34.1419 8.34757  35
   0  17  -1 12.4702 7.38407   7
   0  17  -1 14.7248 7.26398   3
   0 -17   1 17.9700 7.34830  32
   0 -17   1 20.1116 9.16180  31
   0 -17   1 17.5439 7.11250  30
   0  17   0 188.367 13.8144  16
   0 -17   0 212.091 16.3419  31
   0 -17   0 196.570 13.1630  30
   0  17   0 167.168 14.7587   7
   0  17   0 180.350 15.6323   9
   0  17   0 175.035 14.6902   3
   0  17   1 5.73149 7.15614   7
   0  17   1 12.2417 9.01282   9
   0 -17  -1 3.05163 7.00461  35
   0  17   1 3.78308 6.33221  16
   0 -17  -1 5.36100 8.93762  31
   0 -17  -1 3.03382 7.01127  32
   0 -17  -1 10.2297 7.07367  23
   0  17   1 11.4535 7.44200   3
   0  17   2 61.9953 9.17652  17
   0 -17  -2 67.7548 10.0312  35
   0 -17  -2 36.1176 9.41597  39
   0  17   2 79.2197 9.96073  13
   0  17   2 59.6621 9.12535  16
   0 -17  -2 68.3642 9.80858  32
   0 -17  -2 42.0218 11.1185  31
   0 -17  -2 58.5574 9.31897  23
   0  17   2 73.6819 11.7123   9
   0  17   3 29.1383 8.40204   3
   0  17   3 27.6767 8.00089  17
   0 -17  -3 33.8735 8.63564  35
   0 -17  -3 37.2005 9.24895  39
   0  17   3 23.7734 7.84275  16
   0  17   3 16.9278 7.37867  13
   0 -17  -3 5.35947 8.57727  31
   0 -17  -3 26.7421 7.76772  32
   0 -17  -3 17.4115 7.52512  23
   0  17   3 26.9190 7.95988   7
   0  17   4 8.75804 7.11149   3
   0  17   4 2.89415 7.57610  17
   0 -17  -4-3.89310 7.22988  35
   0 -17  -4 3.57379 7.61837  39
   0  17   4-4.25669 6.35897  16
   0  17   4 9.83397 7.21862  13
   0 -17  -4 1.93393 6.83667  32
   0 -17  -4 1.07353 8.69270  31
   0 -17  -4 5.64165 6.81847  23
   0  17   4 5.47826 7.00698   7
   0  17   5 38.1367 8.98378   3
   0  17   5 61.8912 9.92038  17
   0 -17  -5 55.4185 8.71283  35
   0 -17  -5 64.8712 10.9696  39
   0  17   5 49.8834 9.06563  16
   0  17   5 41.7197 8.83079  13
   0 -17  -5 37.5025 10.5987  31
   0 -17  -5 44.7742 8.48942  32
   0 -17  -5 45.0520 9.31274  23
   0  17   5 61.4930 9.80614   7
  -1  17   3 5.52222 6.89535   3
  -1  17   3 11.4794 6.67674  17
   1 -17  -3-1.17420 7.62960  39
  -1  17   3 8.20645 6.76778  16
  -1  17   3 2.69954 6.36474  13
   1 -17  -3 8.53103 7.08493  23
  -1  17   3 12.1520 7.60712   7
   1 -17  -2 90.2315 10.7999  32
  -1  17   2 82.0507 10.5610  16
   1 -17  -2 91.6157 10.8393  23
   1 -17  -2 93.6261 12.1356  39
   1 -17  -2 98.4428 11.2360  35
  -1  17   1 15.9247 8.35836   7
   1 -17  -1 10.7262 7.92773  39
   1 -17  -1 12.0654 7.60922  35
  -1  17   1 12.3139 6.96373  16
   1 -17  -1 9.01027 7.26993  32
   1 -17  -1 16.1391 7.55206  23
  -1  17   1 20.4693 8.10116   3
   1 -17   0 50.1074 10.2580  39
  -1  17   0 40.0758 7.94373  12
  -1  17   0 46.3107 7.97066  16
  -1  17   0 50.1282 9.45368   7
  -1  17   0 55.8075 9.80075   3
   1 -17   0 39.4066 7.86033  30
  -1  17  -1 80.4712 9.65110  12
  -1  17  -1 92.7210 11.3197   7
  -1  17  -1 77.9985 10.9439   3
   1 -17   1 92.9169 10.0077  30
   1 -17   2 17.6139 7.44345  35
   1 -17   2 18.4841 7.52363  32
   1 -17   2 1.74460 6.56172  30
  -1  17  -2 7.78322 7.11637   7
  -1  17  -2 8.89225 7.44461   3
  -1  16   7 5.85648 7.03432   7
  -1  16   7 2.92919 6.62904   3
  -1  16   7-3.58567 6.29674  46
   1 -16  -7 9.14488 7.97634  39
   1 -16  -7 5.97347 6.11143  35
  -1  16   7 1.13680 6.79294  16
  -1  16   7 5.47126 7.48120  13
   1 -16  -7-1.09374 8.45257  31
   1 -16  -7 0.84839 6.15232  32
   1 -16  -7 6.33891 7.61369  23
  -1  16   7 2.14886 7.69445  17
  -1  16   6 7.18538 7.06609   7
  -1  16   6-6.15770 6.71747   3
  -1  16   6-5.17872 6.29716  46
   1 -16  -6-1.16807 7.52875  39
   1 -16  -6-1.81044 6.48239  35
  -1  16   6 4.29777 6.59270  13
  -1  16   6 1.13705 7.32881  16
   1 -16  -6 9.95430 9.04380  31
   1 -16  -6 2.69986 6.44466  32
   1 -16  -6-9.43619 7.96919  23
  -1  16   6-3.16303 7.15776  17
  -1  16   5 100.815 11.5174   3
  -1  16   5 108.745 11.8585  17
   1 -16  -5 111.445 12.6852  39
   1 -16  -5 109.958 11.4865  35
  -1  16   5 111.866 11.7420  13
  -1  16   5 108.459 11.9393  16
   1 -16  -5 101.937 10.9765  32
   1 -16  -5 114.839 13.1037  31
   1 -16  -5 106.888 12.1887  23
  -1  16   5 94.3973 11.8076   7
  -1  16   4 6.64828 7.47253   3
  -1  16   4 12.8566 7.60425  17
   1 -16  -4 1.19928 7.54994  39
   1 -16  -4 8.82151 7.11090  35
  -1  16   4 13.1690 7.50578  16
  -1  16   4 4.03145 6.65045  13
   1 -16  -4 20.4954 7.66742  32
   1 -16  -4 14.2963 9.08178  31
   1 -16  -4-3.05664 7.79093  23
  -1  16   4 7.75766 7.20221   7
  -1  16   3 33.8377 8.58453   3
  -1  16   3 49.9923 9.57576  17
   1 -16  -3 26.5690 8.43095  39
   1 -16  -3 28.1238 8.11508  35
  -1  16   3 33.6552 8.44066  13
  -1  16   3 36.2963 8.70276  16
   1 -16  -3 27.9842 7.87212  32
   1 -16  -3 31.9756 9.70275  31
   1 -16  -3 42.9217 8.60847  23
  -1  16   3 45.1517 9.05962   7
   1 -16  -2-2.03972 6.67555  35
   1 -16  -2 7.29084 7.39154  39
  -1  16   2-1.81902 6.21797  13
  -1  16   2 1.02901 6.36828  16
   1 -16  -2 4.07449 6.46225  32
   1 -16  -2-2.92227 7.32034  23
  -1  16   2 11.5981 7.07950  17
  -1  16   1 12.3638 8.44661   9
  -1  16   1-1.15687 7.21979   7
   1 -16  -1 1.02930 6.98774  35
   1 -16  -1-2.43761 7.73205  39
  -1  16   1 0.98968 6.32894  16
   1 -16  -1 4.89759 6.16934  30
   1 -16  -1-6.16093 6.97092  32
   1 -16  -1 6.62519 7.43237  23
  -1  16   1-1.15598 7.33353   3
  -1  16   0-5.79547 7.47088   7
  -1  16   0 26.3479 9.98329   9
   1 -16   0 4.11887 6.63699  35
   1 -16   0-2.44026 7.42174  39
   1 -16   0-2.56569 6.04632  30
   1 -16   0 5.13618 7.11949  32
  -1  16   0-5.61265 6.48329  16
   1 -16   0 2.74263 7.10314  23
  -1  16   0 1.15738 6.85230   3
  -1  16  -1 30.5378 7.42863  16
  -1  16  -1 40.7171 7.48133  12
   1 -16   1 41.2062 8.46402  30
  -1  16  -1 41.4397 9.25267   3
  -1  16  -1 50.7235 9.58646   7
   1 -16   2 1.00783 7.03203  35
  -1  16  -2-2.39153 6.09309  12
   1 -16   2 3.01051 7.18611  32
   1 -16   2 5.59670 6.84671  30
  -1  16  -2-3.41085 6.97617   3
  -1  16  -2-2.27571 7.50390   7
  -1  16  -2-3.50449 8.57442   9
   1 -16   3-0.95633 7.01957  30
   1 -16   3-0.98182 6.47491  32
   1 -16   3-2.95815 6.97122  35
  -1  16  -3-2.24159 7.11026   3
  -1  16  -3-2.24209 6.57544   7
  -1  16  -3 9.32218 8.60459   9
   1 -16   4 36.3460 8.55730  30
   1 -16   4 20.9415 7.35461  32
   1 -16   4 28.8435 8.74699  39
   1 -16   4 23.8994 7.26442  35
  -1  16  -4 20.6582 7.20983   3
  -1  16  -4 26.1015 8.16066   7
  -1  16  -4 32.3743 9.43829   9
   1 -16   5 18.1989 6.86021  32
   1 -16   5 20.8841 8.18949  30
   1 -16   5 13.3940 8.84117  31
   1 -16   5 18.9695 8.45412  39
   1 -16   5 21.0511 8.02921  35
  -1  16  -5 24.0072 8.08495   3
  -1  16  -5 21.9266 8.34590   7
  -1  16  -5 13.6498 8.21537   9
   1 -16   6 181.694 15.2781  39
   1 -16   6 146.505 12.2083  32
   1 -16   6 157.190 13.5036  30
   1 -16   6 168.269 15.0252  31
  -1  16  -6 142.288 12.8173   3
   1 -16   6 156.893 12.6418  35
  -1  16  -6 150.821 14.1119   9
  -1  16  -6 159.235 13.5272   7
   1 -16   7 43.2064 9.43762  39
  -1  16  -7 50.3222 10.2943   9
  -1  15  10 9.25065 7.22457  46
   1 -15 -10 7.58993 7.10229  39
  -1  15  10 16.1939 8.23520  13
  -1  15  10 6.70537 7.15193  16
   1 -15 -10 10.0448 9.04109  31
   1 -15 -10 9.79522 7.99335  23
  -1  15  10 9.08631 8.18933  17
  -1  15   9 19.8756 6.79651   7
  -1  15   9 22.4972 6.62426   3
  -1  15   9 28.4512 7.72045  46
   1 -15  -9 27.9937 8.40364  39
   1 -15  -9 31.3682 6.90633  35
  -1  15   9 25.5687 8.61845  13
   1 -15  -9 40.4668 10.5135  31
   1 -15  -9 39.3129 6.96306  32
   1 -15  -9 21.9852 8.57754  23
  -1  15   9 20.5406 8.70965  17
  -1  15   8 35.3709 7.75559   7
  -1  15   8 41.9016 7.79448   3
  -1  15   8 58.4991 9.53935  46
   1 -15  -8 45.8688 9.28237  39
   1 -15  -8 61.7554 8.50747  35
  -1  15   8 42.6767 8.76300  13
  -1  15   8 42.6875 9.00824  16
   1 -15  -8 29.4973 9.75877  31
   1 -15  -8 49.2795 7.88919  32
   1 -15  -8 41.6593 9.18452  23
  -1  15   8 41.8776 9.34387  17
  -1  15   7 3.93686 6.77650   7
  -1  15   7 3.93624 6.29450   3
  -1  15   7 2.87187 6.63618  46
   1 -15  -7 1.73573 6.13723  35
   1 -15  -7 1.16530 7.27368  39
  -1  15   7 17.3329 8.38000  16
  -1  15   7 5.67489 6.72110  13
   1 -15  -7-0.86417 6.42057  32
   1 -15  -7 1.12777 8.71632  31
   1 -15  -7 15.2074 7.73050  23
  -1  15   7 10.0232 7.87484  17
  -1  15   6 98.0581 11.2231   7
  -1  15   6 102.212 11.0392   3
  -1  15   6 94.1244 10.5396  46
   1 -15  -6 84.7207 10.0904  35
   1 -15  -6 83.6885 11.4264  39
  -1  15   6 83.7863 10.7122  16
  -1  15   6 76.3226 10.4242  13
   1 -15  -6 90.7089 10.1033  32
   1 -15  -6 110.559 12.7730  31
   1 -15  -6 92.2279 11.4099  23
  -1  15   6 103.078 11.6686  17
  -1  15   5 23.4070 7.58411   7
  -1  15   5 19.1372 7.18089   3
  -1  15   5 19.0481 6.92039  46
   1 -15  -5 8.30316 7.41635  39
   1 -15  -5 13.2593 6.88231  35
  -1  15   5 9.03894 7.12409  16
  -1  15   5 13.9242 7.23412  13
   1 -15  -5 17.9518 6.78103  32
   1 -15  -5 24.5630 9.22860  31
   1 -15  -5 2.10298 6.68585  23
  -1  15   5 33.6206 8.72677  17
  -1  15   4-1.09330 7.21004   7
  -1  15   4 1.09251 7.36441   3
  -1  15   4 7.31203 6.14043  46
   1 -15  -4 11.9216 8.09328  39
   1 -15  -4 0.97386 7.14820  35
  -1  15   4 1.02929 6.83842  13
  -1  15   4-3.29493 6.56249  16
   1 -15  -4-6.62425 8.29673  31
   1 -15  -4-1.94177 7.16918  32
   1 -15  -4-4.12032 6.74225  23
  -1  15   4-1.00963 6.75692  17
  -1  15   3 108.049 11.7371   3
  -1  15   3 112.513 11.4001  17
   1 -15  -3 131.055 12.1948  35
   1 -15  -3 100.402 12.1172  39
  -1  15   3 82.3790 10.0823  13
  -1  15   3 115.118 12.0610  16
   1 -15  -3 126.631 13.2585  31
   1 -15  -3 99.0457 10.9559  32
   1 -15  -3 117.183 10.2640  30
   1 -15  -3 144.958 12.7457  23
  -1  15   3 124.027 13.1640   9
  -1  15   3 111.446 11.9804   7
  -1  15   2 173.022 13.3929  17
   1 -15  -2 160.868 13.3349  35
  -1  15   2 153.997 12.1161  36
   1 -15  -2 185.787 15.3670  39
  -1  15   2 143.018 12.3779  13
  -1  15   2 148.004 12.8171  16
   1 -15  -2 165.114 12.2335  30
   1 -15  -2 186.247 15.5277  31
   1 -15  -2 168.504 13.9300  32
   1 -15  -2 134.418 12.4147  23
  -1  15   2 186.123 14.8335   9
  -1  15   1 162.785 14.1973   9
  -1  15   1 132.601 13.0515   7
  -1  15   1 145.976 13.2859   3
   1 -15  -1 157.188 14.2154  39
   1 -15  -1 120.714 12.1524  35
  -1  15   1 148.166 11.9506  13
  -1  15   1 138.393 12.2187  16
   1 -15  -1 130.538 12.4504  32
   1 -15  -1 133.136 11.4913  30
   1 -15  -1 131.616 12.3485  23
  -1  15   1 141.013 11.8452  17
  -1  15   0 26.0629 8.10366   3
  -1  15   0 34.1406 7.28231  17
   1 -15   0 32.4761 8.61385  35
   1 -15   0 36.0266 8.90442  39
   1 -15   0 25.0218 6.25265  34
  -1  15   0 29.0655 7.25138  16
  -1  15   0 16.1943 6.13851  13
   1 -15   0 32.4194 8.20241  32
   1 -15   0 32.1251 7.48001  30
   1 -15   0 24.9693 8.09985  23
  -1  15   0 23.8503 7.80639   7
  -1  15   0 38.2560 9.49900   9
  -1  15  -1 100.658 11.4036   7
   1 -15   1 78.1871 11.5331  39
   1 -15   1 101.571 9.14765  34
  -1  15  -1 92.4079 10.0585  16
   1 -15   1 105.437 10.6210  30
   1 -15   1 68.7939 9.65232  23
  -1  15  -1 105.020 11.4595   3
   1 -15   2 55.9314 8.15531  34
   1 -15   2 51.8085 9.19608  35
  -1  15  -2 51.7495 7.85670  12
  -1  15  -2 62.3270 8.57086  16
   1 -15   2 77.5633 9.78060  30
   1 -15   2 54.6644 9.17448  32
  -1  15  -2 54.8086 9.88716   3
  -1  15  -2 50.4127 9.26454   7
  -1  15  -2 62.1059 10.9712   9
   1 -15   3 77.3601 10.2700  35
  -1  15  -3 87.0257 9.19599  12
   1 -15   3 102.099 10.8440  30
   1 -15   3 84.9874 10.3668  32
  -1  15  -3 97.3319 11.5910   3
  -1  15  -3 98.1368 11.9311   9
  -1  15  -3 77.4791 10.7448   7
   1 -15   4 15.0479 7.14076  30
   1 -15   4 2.85776 6.28491  32
   1 -15   4 2.86649 6.44356  35
   1 -15   4 15.5931 8.25896  39
  -1  15  -4 3.24089 6.39869   3
  -1  15  -4 4.32589 6.46462   7
  -1  15  -4 9.18707 7.79839   9
   1 -15   5 36.7666 8.72420  30
   1 -15   5 45.0085 8.39718  32
   1 -15   5 43.7821 10.1606  31
   1 -15   5 27.6751 7.49661  35
   1 -15   5 42.9564 9.22291  39
  -1  15  -5 16.7179 7.35589   3
  -1  15  -5 48.1020 9.12660   7
  -1  15  -5 23.8901 8.70204   9
   1 -15   6 92.2204 10.3064  32
   1 -15   6 76.6020 12.0748  31
   1 -15   6 103.354 11.4977  30
   1 -15   6 100.556 10.4927  35
   1 -15   6 100.693 12.0299  39
  -1  15  -6 106.711 11.1882   3
  -1  15  -6 106.612 12.6544   9
  -1  15  -6 101.702 11.1318   7
   1 -15   7 35.0814 9.47376  39
   1 -15   7 31.5581 7.51679  35
  -1  15  -7 45.9109 9.65863   9
  -1  15  -7 36.3167 8.63169   7
  -1  15  -7 27.7082 8.09812   3
   1 -15   7 40.9901 10.0932  31
   1 -15   7 31.4264 9.06599  30
   1 -15   7 33.0261 7.62047  32
   1 -15   8 29.2122 6.97499  35
  -1  15  -8 16.8234 8.44766   9
  -1  15  -8 7.08278 6.32479   7
  -1  15  -8 18.5867 6.82564   3
   1 -15   8 22.9047 6.73377  32
   1 -15   8 21.9632 7.74328  30
   1 -15   8 24.1335 9.42997  31
   1 -15   9 83.5945 8.85417  32
   1 -15   9 79.7229 10.8772  30
   1 -15   9 77.9504 11.2943  31
   1 -15   9 77.2332 8.68067  35
  -1  15  -9 93.7278 11.1795   9
   1 -14 -12 58.8303 9.71113  39
  -1  14  12 50.0039 9.35559  16
   1 -14 -12 62.4107 10.3591  23
  -1  14  12 73.7583 10.7020  46
   1 -14 -11 6.45202 6.98758  39
  -1  14  11 20.1419 8.43282  13
  -1  14  11 1.10449 6.89552  16
   1 -14 -11-2.27953 8.99938  31
  -1  14  11 13.0836 8.14849  46
  -1  14  11 5.81992 7.95978  17
  -1  14  10 6.31726 5.72638   3
  -1  14  10 1.08037 7.07182  46
   1 -14 -10 8.85010 7.51053  39
  -1  14  10 1.19051 7.24193  13
  -1  14  10 2.27094 6.84632  16
   1 -14 -10-3.45409 8.65267  31
  -1  14  10-0.78862 5.57590   7
  -1  14  10 4.67553 7.47523  17
  -1  14   9-5.15074 5.61899   3
  -1  14   9-1.05805 6.87273  46
   1 -14  -9-1.12732 6.79682  39
   1 -14  -9 2.98943 5.71238  35
  -1  14   9 2.36459 6.99985  13
   1 -14  -9 2.30976 8.82721  31
   1 -14  -9-5.20127 6.04615  32
  -1  14   9-1.16011 8.09462  17
  -1  14   9 3.43253 6.29884   7
  -1  14   8 106.960 11.1507   7
  -1  14   8 109.687 10.8034   3
  -1  14   8 110.652 11.4348  46
   1 -14  -8 104.559 10.2238  35
   1 -14  -8 99.1858 11.7419  39
  -1  14   8 105.922 11.7127  13
   1 -14  -8 103.052 13.1545  31
   1 -14  -8 97.7079 10.1841  32
   1 -14  -8 79.3970 10.9583  23
  -1  14   8 115.353 12.7296  17
  -1  14   7 27.7648 7.40666   7
  -1  14   7 31.5716 7.27996   3
  -1  14   7 31.4521 7.88463  46
   1 -14  -7 19.5494 6.86588  35
   1 -14  -7 32.1274 8.56470  39
  -1  14   7 27.2420 8.06914  13
  -1  14   7 23.8347 7.96417  16
   1 -14  -7 29.5753 9.64904  31
   1 -14  -7 34.7664 7.31132  32
   1 -14  -7 23.8109 8.17720  23
  -1  14   7 48.9567 9.60856  17
  -1  14   6 93.6353 10.6702   7
  -1  14   6 125.478 11.3969   3
  -1  14   6 110.285 11.1884  46
   1 -14  -6 100.028 11.7933  39
   1 -14  -6 106.350 10.6545  35
  -1  14   6 128.719 12.5385  13
  -1  14   6 106.416 11.7212  16
   1 -14  -6 106.097 10.5354  32
   1 -14  -6 89.2798 11.6806  31
   1 -14  -6 99.6665 11.4300  23
  -1  14   6 116.545 12.4355  17
  -1  14   5 2.04441 6.27411   7
  -1  14   5 2.04126 6.21025   3
  -1  14   5 2.64401 5.94302  46
   1 -14  -5 16.0946 7.58312  39
   1 -14  -5 0.91592 6.22002  35
  -1  14   5 2.19513 6.06443  16
  -1  14   5 5.29116 6.43891  13
   1 -14  -5 10.9722 6.59094  32
   1 -14  -5 4.37402 8.12410  31
   1 -14  -5 7.22925 6.81259  23
  -1  14   5 13.4894 7.43234  17
  -1  14   4 1.95426 7.26259   9
  -1  14   4 11.4950 7.04875   7
  -1  14   4 21.9115 7.84521   3
  -1  14   4 4.93760 5.74758  46
   1 -14  -4 4.68382 6.31968  35
   1 -14  -4 16.0802 7.29100  39
  -1  14   4 2.53351 5.77899  36
  -1  14   4 6.07938 6.38090  13
  -1  14   4 13.8958 7.00105  16
   1 -14  -4 18.6647 6.02975  30
   1 -14  -4 7.58699 8.42508  31
   1 -14  -4 8.41108 6.16850  32
   1 -14  -4 1.00646 6.54250  23
  -1  14   4 13.9092 6.79684  17
  -1  14   3 144.124 12.8261   9
  -1  14   3 136.993 12.5417   7
  -1  14   3 151.631 12.9263   3
  -1  14   3 158.872 11.6620  46
   1 -14  -3 148.991 13.5862  39
   1 -14  -3 152.265 12.7083  35
  -1  14   3 141.393 10.7106  36
  -1  14   3 138.690 12.0466  13
  -1  14   3 140.812 12.6264  16
   1 -14  -3 140.254 11.1645  30
   1 -14  -3 150.194 13.7239  31
   1 -14  -3 134.901 12.2182  32
   1 -14  -3 153.875 12.8063  23
  -1  14   3 140.621 12.0757  17
  -1  14   2 9.28842 7.26080   9
  -1  14   2 18.2352 6.17820  46
  -1  14   2 13.9566 6.10738  36
   1 -14  -2 14.4923 5.12423  34
   1 -14  -2 12.6076 6.86097  39
   1 -14  -2 7.68959 6.80825  35
  -1  14   2 12.7635 6.37476  13
  -1  14   2 13.9636 6.63959  16
   1 -14  -2 17.2714 6.84024  32
   1 -14  -2 33.6050 9.20032  31
   1 -14  -2 12.4206 6.01346  30
   1 -14  -2 9.53498 6.71007  23
  -1  14   2 20.5471 6.95354  17
  -1  14   1-1.07401 6.47545   3
  -1  14   1-3.36004 5.74275  17
   1 -14  -1-2.29004 6.58819  39
  -1  14   1-3.11833 6.82291  36
   1 -14  -1-1.93263 6.56016  35
   1 -14  -1-5.09767 5.26291  34
  -1  14   1-0.85725 6.13886  13
  -1  14   1 0.95480 5.65298  16
   1 -14  -1 2.45290 5.51161  30
   1 -14  -1-2.90788 6.94122  32
   1 -14  -1 0.92678 6.15740  23
  -1  14   1 5.26944 7.20490   9
  -1  14   1 3.23148 7.10369   7
  -1  14   0-2.15270 6.25384   3
  -1  14   0 5.48563 5.39499  17
  -1  14   0-9.02935 7.65592  36
   1 -14   0 4.30353 4.95377  34
   1 -14   0 2.90981 6.30072  35
   1 -14   0 10.3125 6.52820  39
  -1  14   0 6.34850 5.98142  16
  -1  14   0 7.19772 5.42978  13
   1 -14   0 6.00319 5.90391  30
   1 -14   0-0.97030 6.25442  32
   1 -14   0 5.40346 6.15714  23
  -1  14   0-2.15754 6.61959   7
  -1  14  -1 22.5458 7.75218   3
  -1  14  -1 24.5849 6.15733  17
  -1  14  -1 8.62093 6.75193  36
   1 -14   1 21.8096 8.13004  39
   1 -14   1 15.2503 5.72485  34
  -1  14  -1 16.2345 5.78504  13
  -1  14  -1 19.6590 6.44193  16
   1 -14   1 14.2249 6.22264  30
   1 -14   1 14.8596 6.66182  23
  -1  14  -1 16.1424 7.06091   7
  -1  14  -2 58.1026 9.75708   9
  -1  14  -2 50.3896 8.94219   7
  -1  14  -2 43.0742 8.57071  36
   1 -14   2 60.1478 8.97033  35
   1 -14   2 57.4618 7.77906  34
  -1  14  -2 58.4808 7.81695  16
   1 -14   2 61.1107 8.64361  30
   1 -14   2 52.4170 8.58517  32
   1 -14   2 50.7249 8.61841  23
  -1  14  -2 41.7504 8.32571   3
   1 -14   3 72.5038 9.33916  35
   1 -14   3 83.0828 9.27668  34
  -1  14  -3 101.391 10.9327  36
  -1  14  -3 78.6981 8.59311  16
  -1  14  -3 86.3520 8.89337  12
   1 -14   3 105.273 10.6449  32
   1 -14   3 81.1216 9.94456  30
  -1  14  -3 79.3023 10.2711   3
  -1  14  -3 87.2304 11.4850   9
  -1  14  -3 90.0107 10.5649   7
   1 -14   4 15.6930 6.47330  35
   1 -14   4 21.6359 6.77131  34
  -1  14  -4 25.9684 7.96658  36
  -1  14  -4 22.2214 5.68729  12
   1 -14   4 20.2727 6.54671  32
   1 -14   4 17.6425 7.39393  30
  -1  14  -4 23.8663 7.36449   3
  -1  14  -4 24.9418 7.83644   7
  -1  14  -4 38.7187 9.11227   9
   1 -14   5-8.08829 7.33113  30
   1 -14   5-3.57779 6.64396  32
  -1  14  -5 5.51379 7.05200   9
  -1  14  -5-1.01725 6.34838   7
  -1  14  -5 2.03191 6.01496   3
   1 -14   5 3.58654 6.42084  35
   1 -14   5 2.32547 7.25635  39
  -1  14  -5 13.3239 8.61760  37
   1 -14   6 463.167 22.2141  35
  -1  14  -6 474.003 22.8574  37
   1 -14   6 486.242 24.9075  39
   1 -14   6 440.771 23.0371  30
   1 -14   6 429.286 21.6617  32
   1 -14   6 446.633 23.3354  31
  -1  14  -6 422.437 22.5807   3
  -1  14  -6 444.564 22.9157   7
  -1  14  -6 487.128 24.6454   9
   1 -14   7 124.845 12.8405  31
   1 -14   7 112.754 11.8617  30
   1 -14   7 90.8709 10.0310  32
  -1  14  -7 106.280 11.8977   9
  -1  14  -7 91.2507 10.6545   7
  -1  14  -7 104.349 10.8611   3
  -1  14  -7 93.1216 10.8091  37
   1 -14   7 94.5520 10.0271  35
   1 -14   7 99.8183 12.1782  39
  -1  14  -8 258.187 15.6259  37
   1 -14   8 233.241 14.6870  35
   1 -14   8 246.648 17.4500  39
   1 -14   8 248.720 14.9436  32
   1 -14   8 253.184 17.1801  30
   1 -14   8 241.080 17.0575  31
  -1  14  -8 273.576 17.4505   9
  -1  14  -8 249.266 15.8610   7
  -1  14  -8 250.215 15.6859   3
   1 -14   9 7.76908 5.66330  35
  -1  14  -9 14.0413 7.66695   9
   1 -14   9 3.01735 8.65300  31
   1 -14   9 0.70121 5.11751  32
   1 -14   9-1.06041 7.39998  30
  -1  14 -10 10.4526 6.97679   9
   1 -14  10 3.97059 8.15761  31
   1 -14  10 2.10144 7.23478  30
   1 -14  11 2.91640 8.47300  31
  -1  14 -11-10.6183 12.6609  24
  -1  14 -11 3.32879 7.20876   6
  -1  14 -11 14.9468 7.29442   9
  -1  13  13 0.96409 6.86519  40
  -1  13  13 12.2698 7.46972  46
   1 -13 -13 14.1989 7.62624  39
  -1  13  13 17.4767 7.57271  13
  -1  13  13 6.13127 6.48812  16
   1 -13 -13 4.54757 8.44898  31
   1 -13 -13 21.9997 7.73053  23
  -1  13  13 1.14438 7.32295  17
   1 -13 -12 1.05410 6.63307  39
  -1  13  12-3.33465 6.26498  38
  -1  13  12-3.20145 6.71520  16
   1 -13 -12-8.08766 9.12066  31
   1 -13 -12 2.23590 7.69575  23
  -1  13  12-5.68835 7.40571  40
  -1  13  12-1.13826 7.45039  45
  -1  13  12 11.2518 7.53035  46
  -1  13  11 163.519 14.5892  45
  -1  13  11 152.004 13.5904  46
  -1  13  11 134.862 12.1637  40
   1 -13 -11 134.007 13.0128  39
  -1  13  11 169.477 14.0050  16
  -1  13  11 141.145 13.8615  13
   1 -13 -11 140.410 14.0590  31
   1 -13 -11 150.290 13.6630  23
  -1  13  11 165.588 14.4623  17
  -1  13  10 7.65966 5.41877   3
  -1  13  10-1.09732 6.96408  46
  -1  13  10 3.49721 6.18425  40
  -1  13  10 5.36539 7.48983  45
   1 -13 -10 2.19181 6.95511  39
  -1  13  10 4.44554 6.99618  16
  -1  13  10 8.31680 6.97155  13
   1 -13 -10 8.06777 8.71301  31
  -1  13  10 16.0792 5.88800   7
  -1  13  10 12.8237 8.02736  17
  -1  13   9 127.851 11.0590   3
  -1  13   9 132.012 12.5759  46
  -1  13   9 157.467 13.1483  45
  -1  13   9 129.765 11.2728  40
   1 -13  -9 157.709 11.2176  35
   1 -13  -9 132.218 12.9427  39
  -1  13   9 131.677 12.5895  16
  -1  13   9 132.046 13.5586  13
   1 -13  -9 138.035 14.0974  31
   1 -13  -9 131.110 10.5401  32
  -1  13   9 135.293 11.1201   7
  -1  13   9 130.708 13.4525  17
  -1  13   8 1.75031 5.81434   3
  -1  13   8 0.76099 5.20241  40
  -1  13   8-4.09537 6.49518  46
   1 -13  -8-3.08323 5.62361  35
   1 -13  -8 1.10249 6.34341  39
  -1  13   8 1.13852 6.67793  13
   1 -13  -8-0.76900 5.25717  32
   1 -13  -8 1.11944 8.16710  31
  -1  13   8 3.35020 6.96927  17
  -1  13   8-1.74975 5.81249   7
  -1  13   7-2.72896 6.63669   7
  -1  13   7-4.54507 6.38478   3
  -1  13   7-0.97689 6.14720  46
  -1  13   7-6.25282 5.87083  40
   1 -13  -7 12.0777 7.07701  39
   1 -13  -7 1.61545 5.74751  35
  -1  13   7-1.10324 6.99894  13
  -1  13   7-2.18083 6.91759  16
   1 -13  -7-1.61162 5.77054  32
   1 -13  -7 8.80277 8.41039  31
   1 -13  -7-4.18824 7.20776  23
  -1  13   7 1.08210 7.55033  17
  -1  13   6 3.74487 5.69555   7
  -1  13   6 8.41301 6.02579   3
  -1  13   6 7.40339 6.37106  46
   1 -13  -6 5.02813 5.56844  35
   1 -13  -6 2.18455 6.22341  39
  -1  13   6 1.06261 6.05445  16
  -1  13   6-1.06157 5.98774  13
   1 -13  -6 4.18296 6.06696  32
   1 -13  -6-1.07533 7.65215  31
   1 -13  -6 1.02013 6.47232  23
  -1  13   6 4.16358 6.91613  17
  -1  13   5 318.625 18.2800   7
  -1  13   5 364.137 19.3686   3
  -1  13   5 306.174 17.5888  46
  -1  13   5 334.192 15.6298  36
   1 -13  -5 330.167 17.8943  35
   1 -13  -5 307.020 18.9267  39
  -1  13   5 339.135 19.4006  16
  -1  13   5 315.374 18.6942  13
   1 -13  -5 314.835 16.0291  30
   1 -13  -5 343.462 19.8276  31
   1 -13  -5 371.657 18.5807  32
   1 -13  -5 332.769 18.9020  23
  -1  13   5 334.165 19.1135  17
  -1  13   4 12.8297 7.21184   9
  -1  13   4 16.5577 6.62898   7
  -1  13   4 21.3792 6.97497   3
  -1  13   4 21.9181 6.18822  46
  -1  13   4 8.55502 5.39140  36
   1 -13  -4 20.4874 7.02002  39
   1 -13  -4 9.65950 6.34564  35
  -1  13   4 26.1643 6.99049  16
  -1  13   4 16.4731 6.64133  13
   1 -13  -4 11.3355 7.62402  31
   1 -13  -4 13.1774 6.02429  32
   1 -13  -4 11.3911 5.25540  30
   1 -13  -4 26.8190 7.37664  23
  -1  13   4 26.5861 7.35276  17
  -1  13   3 12.8273 5.79594   7
  -1  13   3 14.0979 7.42585   9
  -1  13   3 11.8140 6.64367   3
  -1  13   3 15.7770 5.52334  46
   1 -13  -3 8.57877 6.75502  39
   1 -13  -3 7.11556 6.13066  35
   1 -13  -3 10.6724 4.51258  34
  -1  13   3 9.21816 5.74663  36
  -1  13   3 10.7016 6.32707  16
  -1  13   3 4.60308 5.55931  13
   1 -13  -3 2.01286 7.16812  31
   1 -13  -3 16.3167 5.86513  30
   1 -13  -3 15.1265 6.17481  32
   1 -13  -3 12.0788 6.53352  23
  -1  13   3 10.8250 5.73127  17
  -1  13   2 273.181 16.9047   9
  -1  13   2 250.867 14.3771  46
  -1  13   2 256.420 14.5394  36
   1 -13  -2 293.280 16.4126  35
   1 -13  -2 271.069 17.2651  39
   1 -13  -2 233.878 12.7167  34
  -1  13   2 283.527 16.3636  16
  -1  13   2 226.669 15.0244  13
   1 -13  -2 289.803 16.4811  32
   1 -13  -2 275.704 15.0550  30
   1 -13  -2 260.745 17.0848  31
   1 -13  -2 281.215 16.3646  23
  -1  13   2 233.034 15.0902  17
  -1  13   1 82.1439 10.2498   9
  -1  13   1 88.1436 10.4213   7
  -1  13   1 90.9463 10.4927   3
  -1  13   1 88.7339 8.43467  46
   1 -13  -1 101.258 11.3805  39
  -1  13   1 85.4867 8.93826  36
   1 -13  -1 90.9737 9.62957  35
   1 -13  -1 78.4648 7.63463  34
  -1  13   1 93.1166 9.29945  13
  -1  13   1 82.4036 9.33157  16
   1 -13  -1 84.6999 9.84931  32
   1 -13  -1 79.4982 8.79408  30
   1 -13  -1 100.705 10.1943  23
  -1  13   1 90.3893 9.18931  17
  -1  13   0 324.050 18.2890   7
  -1  13   0 262.271 16.8872   3
  -1  13   0 302.595 14.2847  46
   1 -13   0 278.404 16.4718  35
   1 -13   0 302.287 14.7306  34
   1 -13   0 271.900 17.6275  39
  -1  13   0 302.078 16.2210  36
  -1  13   0 262.703 15.2760  13
  -1  13   0 275.995 16.2150  16
   1 -13   0 283.691 16.1478  30
   1 -13   0 316.359 17.2884  32
   1 -13   0 266.320 15.9675  23
  -1  13   0 270.726 15.3983  17
  -1  13  -1 77.9456 9.52981   3
  -1  13  -1 74.2035 8.26521  17
   1 -13   1 83.3900 10.1946  39
   1 -13   1 65.4385 7.79904  34
  -1  13  -1 67.3304 8.97372  36
  -1  13  -1 88.5193 8.50357  13
  -1  13  -1 80.4877 8.78416  16
   1 -13   1 97.2266 9.73659  30
   1 -13   1 82.8003 9.23896  23
  -1  13  -1 88.1449 10.2418   7
  -1  13  -2 13.9177 6.56966   3
  -1  13  -2 21.6099 5.31390  17
   1 -13   2 18.7241 6.55828  35
  -1  13  -2 3.42415 6.52031  36
  -1  13  -2 27.6603 8.66683  37
   1 -13   2 14.4219 5.84480  34
  -1  13  -2 15.9265 5.93928  16
  -1  13  -2 11.6826 5.14094  13
   1 -13   2 14.1089 6.04327  30
   1 -13   2 15.1628 6.15441  32
   1 -13   2 9.67126 6.24252  23
  -1  13  -2 21.3800 7.48491   9
  -1  13  -2 11.9558 6.68124   7
   1 -13   3 12.3486 6.19997  35
   1 -13   3 4.39363 5.31530  34
  -1  13  -3 11.5984 6.63155  36
  -1  13  -3 17.5239 7.99039  37
  -1  13  -3 6.30471 4.79518  16
   1 -13   3 6.37459 5.78219  30
   1 -13   3 10.5882 5.73648  32
  -1  13  -3 3.08315 6.68002   9
  -1  13  -3 12.8333 6.65875   7
  -1  13  -3 5.91000 5.99639   3
  -1  13  -4 12.0322 7.12909  37
   1 -13   4-3.89713 5.92425  34
   1 -13   4 4.33892 5.46062  35
  -1  13  -4-5.54165 7.47845  36
  -1  13  -4 2.00021 4.65212  12
  -1  13  -4 2.55607 4.51777  16
   1 -13   4 0.93786 6.09198  30
   1 -13   4 1.73617 5.68196  32
  -1  13  -4 1.03371 6.50468   9
  -1  13  -4-0.97267 5.75875   7
  -1  13  -4-2.91156 6.05681   3
  -1  13  -5 37.2943 8.29145   9
  -1  13  -5 35.3647 7.66138   7
  -1  13  -5 35.3241 8.42552  36
   1 -13   5 36.2954 7.62584  34
   1 -13   5 33.0318 7.07590  35
  -1  13  -5 41.1750 8.38964  37
   1 -13   5 26.4092 8.38696  39
  -1  13  -5 39.0321 6.38688  12
   1 -13   5 45.6545 7.69240  32
   1 -13   5 31.8421 7.61480  30
  -1  13  -5 68.5004 9.21418  25
  -1  13  -5 29.5861 7.53347   3
   1 -13   6 39.4324 7.58520  35
   1 -13   6 54.3554 9.45532  39
  -1  13  -6 63.0717 9.17695  37
  -1  13  -6 51.6014 9.04681   9
  -1  13  -6 38.9779 7.98969   7
   1 -13   6 41.8222 7.57223  32
   1 -13   6 52.8215 8.78234  30
   1 -13   6 61.2629 10.2693  31
  -1  13  -6 54.6721 8.35350   3
   1 -13   7 52.8908 9.11524  30
   1 -13   7 47.9103 7.66097  32
   1 -13   7 46.8681 9.56900  31
  -1  13  -7 42.1077 7.72418   7
  -1  13  -7 36.7986 8.85838   9
  -1  13  -7 52.8212 8.30339   3
  -1  13  -7 51.6083 8.54582  37
   1 -13   7 44.0911 7.30318  35
   1 -13   7 49.1825 9.71022  39
  -1  13  -8 77.1515 9.19897  37
   1 -13   8 37.2335 7.43801  35
   1 -13   8 39.2707 9.19712  39
   1 -13   8 47.2901 9.43390  31
   1 -13   8 58.8984 9.74282  30
   1 -13   8 43.0044 7.26113  32
  -1  13  -8 41.8098 7.81821   7
  -1  13  -8 58.1979 9.87266   9
  -1  13  -8 58.0116 8.22908   3
   1 -13   9 36.4063 6.66564  32
   1 -13   9 64.3613 10.5219  31
   1 -13   9 52.2569 9.48022  30
  -1  13  -9 49.3873 7.75486  37
   1 -13   9 38.6928 6.74975  35
  -1  13  -9 47.9091 8.91248   9
  -1  13  -9 26.3148 6.67714   7
  -1  13  -9 24.7262 6.42670   3
   1 -13  10 45.6172 6.75299  35
   1 -13  10 40.9606 6.63305  32
   1 -13  10 42.6858 9.92341  31
  -1  13 -10 34.6038 8.05197   9
  -1  13 -10 17.4881 11.3324  24
   1 -13  11 119.593 12.5216  31
  -1  13 -11 122.336 11.7642   9
  -1  13 -11 106.616 12.0918   6
  -1  13 -11 77.3344 13.1503  24
   1 -13  11 106.935 11.1963  29
   1 -13  11 109.287 11.3835  27
   1 -13  12 25.6089 8.19840  30
  -1  13 -12 17.5920 7.49524   6
  -1  13 -12 23.9843 11.6312  24
   1 -13  12 30.5773 7.76688  29
   1 -13  12 21.2989 7.51243  27
   1 -13  13 4.94392 6.80651  30
   1 -13  13-3.80545 6.72594  29
  -1  13 -13-1.99188 11.6280  24
   1 -13  13 4.81681 6.44728  27
  -1  13 -13-5.30897 7.25886   6
  -1  12  14-4.80431 7.74161  45
  -1  12  14-2.07817 6.59207  40
   1 -12 -14-1.19262 7.62684  14
  -1  12  14-0.96257 6.15569  16
  -1  12  14 2.29361 7.73055  13
   1 -12 -14-4.92772 6.35245  39
   1 -12 -14 1.09040 6.80512  23
  -1  12  14-3.37916 7.85939  17
  -1  12  13 50.2891 10.2285  45
  -1  12  13 45.5277 9.37749  46
  -1  12  13 28.7265 8.38627  40
  -1  12  13 38.7437 9.19420  13
  -1  12  13 40.5641 8.49020  16
   1 -12 -13 49.2382 10.3494  14
   1 -12 -13 38.9021 8.99545  39
  -1  12  13 22.5272 8.12032  38
   1 -12 -13 48.8202 9.27525  23
  -1  12  13 47.2876 9.31701  17
   1 -12 -12 32.2408 9.53753  14
  -1  12  12 50.1999 8.98344  16
  -1  12  12 26.9505 7.95432  40
  -1  12  12 47.6181 9.24434  46
  -1  12  12 38.7627 9.75830  45
   1 -12 -12 43.3781 8.84737  23
   1 -12 -12 36.6407 8.67006  39
  -1  12  12 30.9729 7.97794  38
  -1  12  11 127.165 9.70235   3
  -1  12  11 103.503 12.1033  45
  -1  12  11 115.841 11.6567  40
  -1  12  11 136.021 13.1722  46
   1 -12 -11 107.867 11.4218  39
   1 -12 -11 143.325 13.8959  14
  -1  12  11 121.913 12.2178  16
   1 -12 -11 123.396 12.2802  23
  -1  12  11 117.015 9.49456   7
  -1  12  10 95.0839 8.97477   7
  -1  12  10 87.8597 8.52840   3
  -1  12  10 86.0801 10.0088  40
  -1  12  10 80.5440 11.0544  45
  -1  12  10 74.8301 10.5561  46
   1 -12 -10 61.3778 9.39050  39
   1 -12 -10 80.5842 7.91739  35
  -1  12  10 71.7072 10.4230  13
  -1  12  10 75.7414 10.3563  16
   1 -12 -10 78.8698 8.11440  32
   1 -12 -10 79.9784 11.3517  31
   1 -12 -10 72.4857 10.3499  23
  -1  12  10 89.6473 11.3219  17
  -1  12   9 1.54944 5.07087   3
  -1  12   9-2.06076 6.53669  45
  -1  12   9-2.08857 6.62489  46
  -1  12   9 1.69459 5.75212  40
   1 -12  -9-0.67973 4.77430  35
   1 -12  -9 2.10424 6.22913  39
  -1  12   9-1.12606 6.41524  13
  -1  12   9 1.05640 5.89676  16
   1 -12  -9 1.35791 4.86206  32
   1 -12  -9-1.10072 8.50619  31
  -1  12   9 7.73142 7.06310  17
  -1  12   9 3.09927 5.37008   7
  -1  12   8 73.0521 8.50913   7
  -1  12   8 57.5890 7.93167   3
  -1  12   8 60.8996 8.98680  45
  -1  12   8 72.8787 9.33962  46
  -1  12   8 62.6587 7.90291  40
   1 -12  -8 54.2158 9.17984  39
   1 -12  -8 50.3377 7.12663  35
  -1  12   8 45.7866 8.47241  13
   1 -12  -8 68.8722 7.76232  32
   1 -12  -8 51.4666 10.0069  31
  -1  12   8 66.8230 9.13012  22
  -1  12   8 80.1421 10.4811  17
  -1  12   7 51.2124 7.60323   7
  -1  12   7 54.4864 8.11461   3
  -1  12   7 53.6585 7.29102  40
  -1  12   7 43.1188 7.82187  45
  -1  12   7 44.5247 8.16418  46
   1 -12  -7 48.3657 8.32798  39
   1 -12  -7 55.5224 7.68096  35
  -1  12   7 42.7698 8.40539  16
  -1  12   7 49.2172 8.51234  13
   1 -12  -7 40.6421 9.52955  31
   1 -12  -7 50.9342 7.27855  32
  -1  12   7 49.6476 7.82625  22
  -1  12   7 46.2039 8.94445  17
  -1  12   6 352.304 18.4056   7
  -1  12   6 365.561 18.5942   3
  -1  12   6 339.172 16.5410  40
  -1  12   6 321.900 17.6219  45
  -1  12   6 355.487 18.7091  46
   1 -12  -6 362.819 17.8947  35
   1 -12  -6 339.228 19.3434  39
  -1  12   6 358.347 19.6062  13
  -1  12   6 302.120 18.5060  16
   1 -12  -6 326.552 15.5781  30
   1 -12  -6 355.218 17.7247  32
   1 -12  -6 317.680 19.3853  31
  -1  12   6 327.619 18.0008  22
   1 -12  -6 331.165 18.7693  23
  -1  12   6 359.957 19.3433  17
  -1  12   5-2.63458 5.70444   7
  -1  12   5 10.6280 6.38613   9
  -1  12   5 4.38307 6.15715   3
  -1  12   5-2.29383 4.23458  40
  -1  12   5-5.02257 5.68289  46
   1 -12  -5-2.37606 5.06492  35
   1 -12  -5 6.01416 6.25554  39
  -1  12   5-2.87675 5.72964  16
  -1  12   5-1.91013 5.75827  13
   1 -12  -5-6.90460 7.82691  31
   1 -12  -5 0.79199 5.18392  32
   1 -12  -5-2.40446 4.86726  30
  -1  12   5 0.78452 5.09595  22
   1 -12  -5-2.76917 5.56529  23
  -1  12   5 1.87165 5.98452  17
  -1  12   4 209.477 14.0320   7
  -1  12   4 210.294 14.1359   9
  -1  12   4 236.577 14.7042   3
  -1  12   4 209.617 13.4816  46
  -1  12   4 208.467 11.3577  40
   1 -12  -4 235.911 15.4703  39
   1 -12  -4 202.096 10.5500  34
   1 -12  -4 233.805 14.0610  35
  -1  12   4 223.590 14.4927  16
  -1  12   4 223.818 14.6068  13
   1 -12  -4 180.490 14.0576  31
   1 -12  -4 226.162 13.9612  32
   1 -12  -4 216.789 12.3759  30
   1 -12  -4 223.987 14.4078  23
  -1  12   4 226.594 13.2558  22
  -1  12   4 231.606 14.5194  17
  -1  12   3 8.98505 5.89180   7
  -1  12   3 12.8991 6.01065   9
  -1  12   3 15.2470 5.56177   3
  -1  12   3 12.2615 5.24206  46
   1 -12  -3 4.90985 5.77065  39
   1 -12  -3 10.5933 5.50440  35
   1 -12  -3 12.8976 4.38832  34
  -1  12   3 12.5281 6.08543  16
  -1  12   3 13.7285 5.54183  13
   1 -12  -3 15.9639 5.15253  30
   1 -12  -3 8.98011 5.06467  32
   1 -12  -3 10.2686 7.10428  31
  -1  12   3 15.4189 5.11027  22
   1 -12  -3 19.8202 6.25876  23
  -1  12   3 10.9234 5.67518  17
  -1  12   2 62.1556 8.93261   9
  -1  12   2 69.5198 7.54253  46
   1 -12  -2 64.7854 8.04947  35
   1 -12  -2 59.5173 8.75192  39
   1 -12  -2 55.4771 6.33123  34
  -1  12   2 61.5903 8.19744  13
  -1  12   2 67.8915 8.52716  16
   1 -12  -2 70.1643 9.19379  31
   1 -12  -2 75.5842 8.46108  32
   1 -12  -2 81.5846 8.32635  30
   1 -12  -2 68.3701 8.63288  23
  -1  12   2 69.8376 8.43413  17
  -1  12   1 96.7979 10.0709   9
  -1  12   1 96.4473 10.1924   7
  -1  12   1 94.4592 9.69059   3
  -1  12   1 104.816 8.36707  46
   1 -12  -1 92.3676 7.80473  34
   1 -12  -1 110.265 9.94328  35
   1 -12  -1 129.188 11.4031  39
  -1  12   1 102.780 9.75809  16
  -1  12   1 99.6216 9.05360  13
   1 -12  -1 110.465 9.69036  32
   1 -12  -1 105.858 9.35913  30
   1 -12  -1 99.4858 9.65774  23
  -1  12   1 104.926 9.29569  17
  -1  12   0 6.38262 6.01733   7
  -1  12   0 14.5631 6.35474   3
  -1  12   0 6.54227 4.37625  46
   1 -12   0 14.0361 5.00138  34
   1 -12   0 7.76317 6.20965  39
   1 -12   0 13.1685 5.47269  35
  -1  12   0 5.47803 4.80705  16
  -1  12   0 12.0974 5.03597  13
   1 -12   0 10.7187 5.48256  32
   1 -12   0-0.75790 5.15016  30
   1 -12   0 4.71711 5.15079  23
  -1  12   0 5.57076 4.59774  17
  -1  12  -1 134.811 11.4903   7
  -1  12  -1 162.762 12.1758   3
  -1  12  -1 119.910 8.38911  46
  -1  12  -1 159.060 12.3000  37
   1 -12   1 132.578 9.59720  34
  -1  12  -1 128.727 10.5660  36
   1 -12   1 122.714 11.1760  39
  -1  12  -1 137.680 10.4081  16
  -1  12  -1 121.647 9.62646  13
   1 -12   1 125.802 10.6016  30
   1 -12   1 112.628 10.2356  23
  -1  12  -1 130.035 9.72083  17
  -1  12  -2 5.43485 5.26429   3
  -1  12  -2 7.14699 4.34726  17
  -1  12  -2 10.5945 6.95006  37
  -1  12  -2-0.80046 6.08557  36
   1 -12   2 4.08138 5.46454  35
   1 -12   2 3.88013 4.88946  34
  -1  12  -2 2.09594 4.60935  16
  -1  12  -2 7.30373 4.57584  13
   1 -12   2 6.54189 5.63066  32
   1 -12   2 4.88767 5.60916  30
   1 -12   2 2.25087 5.57476  23
  -1  12  -2 0.92623 6.06400   9
  -1  12  -2 7.25919 5.80424   7
  -1  12  -3 661.069 28.2486   3
  -1  12  -3 634.019 24.6896  17
   1 -12   3 680.200 26.5197  34
   1 -12   3 596.252 26.9217  35
  -1  12  -3 623.702 27.2669  37
  -1  12  -3 664.767 27.7822  36
  -1  12  -3 648.485 24.8521  13
  -1  12  -3 687.933 26.0647  16
   1 -12   3 637.028 27.2610  32
   1 -12   3 712.803 28.2693  30
   1 -12   3 633.736 26.5411  23
  -1  12  -3 683.186 28.5508   7
  -1  12  -3 609.853 28.1416   9
  -1  12  -4-0.89358 5.38775   7
  -1  12  -4-0.94539 6.89747   9
  -1  12  -4 8.68254 6.93744  37
  -1  12  -4-5.20492 6.70392  36
   1 -12   4 0.73744 5.51003  34
   1 -12   4-1.59744 5.10793  35
  -1  12  -4-2.38147 4.15435  16
  -1  12  -4 3.73472 4.37219  12
   1 -12   4 0.80014 4.95193  32
   1 -12   4 6.15047 5.48356  30
  -1  12  -4-0.89164 5.61087   3
  -1  12  -5-3.51369 6.04698   7
  -1  12  -5-0.95080 6.40932   9
   1 -12   5-2.34489 5.23123  35
  -1  12  -5-0.90129 6.24677  36
  -1  12  -5 10.0748 6.57852  37
   1 -12   5-2.35787 5.83826  34
   1 -12   5 5.09857 5.86730  39
  -1  12  -5 2.66792 3.89315  16
  -1  12  -5-0.58267 4.19908  12
   1 -12   5-0.78188 5.15651  32
   1 -12   5 0.90675 5.79870  30
  -1  12  -5 6.13548 5.82345   3
  -1  12  -6 494.115 23.3610   3
   1 -12   6 519.964 25.0653  39
   1 -12   6 525.158 22.7943  35
  -1  12  -6 471.695 22.5098  37
   1 -12   6 509.276 23.2731  34
  -1  12  -6 515.690 20.8534  12
   1 -12   6 529.515 22.8685  32
   1 -12   6 518.901 24.1695  31
   1 -12   6 528.110 24.4757  30
  -1  12  -6 517.479 22.0548  25
  -1  12  -6 505.163 23.6981   7
  -1  12  -6 502.370 24.2572   9
   1 -12   7 3.67182 5.19191  35
  -1  12  -7-0.95860 6.99374  36
   1 -12   7 3.15322 6.55958  39
  -1  12  -7-0.74453 6.05832  37
  -1  12  -7 2.49501 5.48476   7
  -1  12  -7-3.79813 6.62533   9
   1 -12   7 0.96784 6.23825  30
   1 -12   7 6.45980 7.47218  31
   1 -12   7 2.93215 5.21608  32
  -1  12  -7-1.90343 5.23819  25
   1 -12   7 0.80124 4.91640  29
  -1  12  -7 4.17457 5.46491   3
  -1  12  -8 84.3866 8.89222   3
  -1  12  -8 99.3076 11.1916  36
   1 -12   8 88.1242 8.78179  35
  -1  12  -8 88.2923 8.92387  37
   1 -12   8 104.497 11.4199  39
   1 -12   8 121.553 11.7895  31
   1 -12   8 109.535 9.18486  32
   1 -12   8 94.0746 10.3537  30
   1 -12   8 101.228 10.1941  27
   1 -12   8 93.0954 9.78640  29
  -1  12  -8 92.9966 10.5085   9
  -1  12  -8 108.451 9.99742   7
  -1  12  -9 17.2936 5.92539   7
  -1  12  -9 19.3826 6.83357   9
   1 -12   9 14.1248 7.46658  30
   1 -12   9 18.0665 7.94012  31
   1 -12   9 27.3951 6.01243  32
  -1  12  -9 17.0237 8.16350  36
   1 -12   9 13.7572 5.48226  35
  -1  12  -9 13.9488 5.72445  37
   1 -12   9 22.2382 7.00297  29
   1 -12   9 11.7159 6.22372  27
  -1  12  -9 16.5288 5.73214   3
   1 -12  10 38.3013 6.40015  35
   1 -12  10 39.9434 8.04567  29
   1 -12  10 59.2797 8.75945  27
   1 -12  10 42.2357 6.57870  10
  -1  12 -10 37.4666 8.31312   9
   1 -12  10 43.4508 9.18431  31
   1 -12  10 38.0773 6.04938  32
   1 -12  11 23.3719 6.71889  27
  -1  12 -11-2.11104 11.6069  24
   1 -12  11 17.3159 7.20188  29
  -1  12 -11 16.1580 6.44340   9
  -1  12 -11 1.10318 7.06926   6
   1 -12  11 20.7772 6.20671  10
   1 -12  11 20.5117 7.89535  30
   1 -12  11 28.2917 9.00761  31
   1 -12  12 58.1767 8.92487  29
  -1  12 -12 38.5202 11.9442  24
   1 -12  12 62.9442 9.39083  27
  -1  12 -12 46.0153 9.14816   6
   1 -12  12 72.3445 10.0524  30
   1 -12  13 1.99599 6.67929  29
   1 -12  13 2.02273 6.71955  27
  -1  12 -13-1.01122 10.9004  24
  -1  12 -13-5.39068 7.72076   6
   1 -12  13-5.99028 7.41617  30
  -1  12 -14 2.97591 6.68666  14
   1 -12  14-1.92515 7.19192  30
  -1  12 -14 11.5901 11.4365  24
   1 -12  14-1.00771 7.17044  27
   1 -12  14 0.99462 6.70453  29
  -1  12 -14-3.12432 7.16898   6
  -1  11  15 3.69391 7.28994  45
  -1  11  15 1.08892 6.79568  40
  -1  11  15-3.32632 7.25732  46
  -1  11  15 0.87712 5.95460  16
  -1  11  15-1.10901 7.03549  13
   1 -11 -15 1.89907 6.21506  39
   1 -11 -15-1.06741 7.19521  23
  -1  11  15-3.26757 7.28937  17
  -1  11  14 16.2582 7.22397  40
  -1  11  14 17.2611 8.21148  45
  -1  11  14 22.8585 8.40881  13
  -1  11  14 27.1678 7.37904  16
  -1  11  14 5.01419 6.89038  38
   1 -11 -14 17.7563 6.90686  39
   1 -11 -14 38.1283 8.61874  23
  -1  11  14 25.8341 8.01298  17
  -1  11  13 14.8433 7.36387  40
  -1  11  13 23.0849 8.49111  45
  -1  11  13 20.7925 7.80137  13
  -1  11  13 15.6079 7.00205  16
  -1  11  13 8.56385 6.84726  38
   1 -11 -13 14.1114 7.09595  39
   1 -11 -13 10.9316 6.89557  23
  -1  11  13 36.3106 8.97026  17
  -1  11  12 19.3479 7.20731  40
  -1  11  12 12.2893 6.92225  46
  -1  11  12 9.44440 7.43647  45
  -1  11  12 13.8608 7.16007  38
   1 -11 -12 9.14108 6.34772  39
  -1  11  12 6.00622 6.15166  16
  -1  11  12 16.1100 7.59630  13
   1 -11 -12 8.66179 6.82159  23
  -1  11  12 15.8157 8.19860  17
  -1  11  11 129.113 9.22596   3
  -1  11  11 135.615 12.0021  40
  -1  11  11 112.139 12.0725  45
  -1  11  11 133.843 12.6819  46
   1 -11 -11 115.361 11.3787  39
  -1  11  11 106.578 11.2839  16
   1 -11 -11 129.558 13.1169  14
   1 -11 -11 145.342 12.7379  23
  -1  11  11 109.908 9.00059   7
  -1  11  10 2.01169 4.80208   3
  -1  11  10-6.37807 6.44179  40
  -1  11  10-8.40070 6.71530  46
  -1  11  10 3.22812 6.54539  45
   1 -11 -10 0.58166 4.44599  35
   1 -11 -10-1.00229 5.93420  39
  -1  11  10-0.99711 5.56592  16
   1 -11 -10-1.10795 6.62018  14
   1 -11 -10-2.31692 4.78214  32
   1 -11 -10-1.03059 6.21369  23
  -1  11  10 1.07083 6.16139  22
  -1  11  10-1.34060 4.94978   7
  -1  11   9 2.12081 4.86958   7
  -1  11   9 4.94494 5.21934   3
  -1  11   9-4.04860 6.67725  45
  -1  11   9 13.0586 6.82167  46
  -1  11   9 6.78186 5.91762  40
   1 -11  -9 4.99219 4.74638  35
   1 -11  -9 9.86089 6.10503  39
   1 -11  -9 4.25974 6.91966  14
  -1  11   9 3.19755 6.01374  13
  -1  11   9 10.8504 6.10697  16
   1 -11  -9 6.84831 4.84046  32
  -1  11   9 9.11465 6.16278  22
   1 -11  -9 7.96395 5.84169  23
  -1  11   9 17.7716 7.24746  17
  -1  11   8 2.22202 5.06488   7
  -1  11   8 8.14689 4.92195   3
  -1  11   8 4.72439 6.18567  45
  -1  11   8 2.86235 5.95555  46
  -1  11   8-2.34570 5.42037  40
   1 -11  -8 1.93238 6.03088  39
   1 -11  -8 3.94656 4.62141  35
   1 -11  -8 9.20175 6.89288  14
  -1  11   8 7.16201 6.27896  13
   1 -11  -8 1.96940 4.70241  32
  -1  11   8 5.70511 5.98442  22
  -1  11   8 11.0349 7.13910  17
  -1  11   7 3.81439 5.40331   7
  -1  11   7 12.9489 5.07116   3
  -1  11   7 13.5459 5.57865  40
  -1  11   7 14.4224 5.68153  46
  -1  11   7 5.25193 5.56260  45
   1 -11  -7 14.2180 6.11815  39
   1 -11  -7 10.2531 5.14714  35
  -1  11   7 16.6341 6.36420  13
   1 -11  -7 6.79018 7.04137  31
   1 -11  -7 8.52467 4.15277  30
   1 -11  -7 21.8830 5.60118  32
  -1  11   7 10.6302 5.71908  22
  -1  11   7 11.5124 6.83428  17
  -1  11   6 63.0554 7.70672   7
  -1  11   6 57.4747 7.43087   3
  -1  11   6 58.7269 7.90123  45
  -1  11   6 43.1051 6.23662  40
  -1  11   6 46.5588 7.21993  46
   1 -11  -6 54.1591 7.35239  35
   1 -11  -6 49.1973 8.06215  39
   1 -11  -6 46.5536 4.87511  34
  -1  11   6 63.2588 8.58477  13
  -1  11   6 58.9580 8.40915  16
   1 -11  -6 54.9657 7.27758  32
   1 -11  -6 63.6834 9.02725  31
   1 -11  -6 54.6642 6.22408  30
  -1  11   6 51.6294 7.45261  22
  -1  11   6 54.6912 8.35294  17
  -1  11   5 143.502 10.7197   9
  -1  11   5 125.630 10.4416   7
  -1  11   5 153.791 11.1367   3
  -1  11   5 132.227 10.1853  45
  -1  11   5 149.605 9.62281  40
  -1  11   5 136.871 10.5500  46
   1 -11  -5 125.824 7.62607  34
   1 -11  -5 138.314 10.4003  35
   1 -11  -5 145.769 11.5911  39
  -1  11   5 145.382 11.4332  13
  -1  11   5 145.717 11.5049  16
   1 -11  -5 118.573 11.4087  31
   1 -11  -5 141.444 10.4329  32
   1 -11  -5 127.667 9.15402  30
  -1  11   5 137.715 10.5545  22
   1 -11  -5 151.825 11.6749  23
  -1  11   5 150.134 11.5435  17
  -1  11   4-2.27159 5.06791   9
  -1  11   4 2.39951 5.27510   7
   1 -11  -4 3.48709 3.27698  11
  -1  11   4 3.19351 4.94119   3
  -1  11   4 0.50358 3.91316  40
  -1  11   4 3.98030 4.75092  45
  -1  11   4-0.73423 4.50557  46
   1 -11  -4 0.89626 5.25731  39
   1 -11  -4 6.88569 3.62111  34
   1 -11  -4 1.45571 4.46646  35
  -1  11   4 0.83437 5.07565  13
  -1  11   4 1.68207 5.24908  16
   1 -11  -4-1.75310 6.62522  31
   1 -11  -4 7.04877 4.61313  30
   1 -11  -4 6.57501 4.70917  32
   1 -11  -4 2.44841 5.13597  23
  -1  11   4 1.36963 4.48279  22
  -1  11   4-3.26830 5.14186  17
  -1  11   3 35.5064 6.67827   7
  -1  11   3 44.7056 7.65003   9
   1 -11  -3 33.6409 4.06828  11
  -1  11   3 51.5683 7.52931   3
  -1  11   3 33.2149 6.02131  46
  -1  11   3 31.9779 4.68086  40
   1 -11  -3 42.4451 7.05607  39
   1 -11  -3 28.6258 5.94416  35
   1 -11  -3 42.1953 5.13696  34
  -1  11   3 33.8249 6.26252  13
  -1  11   3 34.7822 6.36867  16
   1 -11  -3 28.0995 7.36505  31
   1 -11  -3 31.6785 5.96548  32
   1 -11  -3 31.1402 5.74509  30
  -1  11   3 40.7083 5.82280  22
   1 -11  -3 39.3130 6.92907  23
  -1  11   3 36.1779 6.61456  17
  -1  11   2 179.285 12.5467   9
  -1  11   2 196.660 11.8201  46
   1 -11  -2 202.149 12.6611  35
   1 -11  -2 204.926 10.6981  34
   1 -11  -2 189.199 13.4090  39
  -1  11   2 199.319 12.7040  13
  -1  11   2 217.204 13.4087  16
   1 -11  -2 211.780 12.6977  32
   1 -11  -2 215.434 14.0550  31
   1 -11  -2 214.863 12.1686  30
   1 -11  -2 232.842 13.5458  23
  -1  11   2 203.224 11.3041  22
  -1  11   2 203.017 12.6941  17
  -1  11   1 205.479 13.4269   9
  -1  11   1 232.867 12.0293  46
   1 -11  -1 205.610 12.7663  35
   1 -11  -1 215.583 11.2848  34
   1 -11  -1 230.221 14.3666  39
  -1  11   1 215.642 13.0472  16
  -1  11   1 203.066 12.5337  13
   1 -11  -1 226.407 13.2414  32
   1 -11  -1 210.470 12.4527  30
   1 -11  -1 228.161 13.3194  23
  -1  11   1 226.442 11.2750  22
  -1  11   1 200.749 12.3321  17
  -1  11   0 623.083 26.6957   7
  -1  11   0 674.067 27.1341   3
  -1  11   0 647.364 24.1487  46
   1 -11   0 662.246 24.3350  34
   1 -11   0 646.641 26.3907  35
   1 -11   0 651.390 27.5956  39
  -1  11   0 608.775 26.3425  37
  -1  11   0 666.769 26.1970  16
  -1  11   0 594.366 24.9726  13
   1 -11   0 630.424 26.2634  32
   1 -11   0 602.662 25.4637  30
   1 -11   0 648.374 26.0208  23
  -1  11   0 643.992 25.2751  17
  -1  11  -1 265.550 15.5555   9
  -1  11  -1 255.578 15.1878   7
  -1  11  -1 295.847 15.8343   3
  -1  11  -1 263.217 12.5716  46
   1 -11   1 270.063 13.5036  34
   1 -11   1 254.444 15.5793  39
  -1  11  -1 261.504 15.1434  37
  -1  11  -1 278.727 14.3870  16
  -1  11  -1 273.068 13.9060  13
   1 -11   1 283.290 14.8608  30
   1 -11   1 271.103 14.5630  23
  -1  11  -1 269.395 13.6628  17
  -1  11  -2 448.111 21.0814   7
  -1  11  -2 409.215 20.7509   9
  -1  11  -2 457.092 21.1195   3
  -1  11  -2 458.037 17.4661  46
   1 -11   2 430.104 19.0449  34
  -1  11  -2 420.772 20.3961  37
  -1  11  -2 458.679 20.6382  36
  -1  11  -2 442.308 19.3929  16
  -1  11  -2 450.354 18.8796  13
   1 -11   2 432.587 20.4054  30
   1 -11   2 468.427 20.1676  23
  -1  11  -2 458.678 20.0574  25
  -1  11  -2 449.649 18.7186  17
  -1  11  -3 34.7904 6.86837   3
  -1  11  -3 30.2600 4.93350  17
   1 -11   3 40.2969 6.10262  34
  -1  11  -3 19.2384 6.05041  36
   1 -11   3 22.6079 5.71141  35
  -1  11  -3 32.3640 6.89409  37
  -1  11  -3 33.0608 5.60366  16
  -1  11  -3 33.9876 5.17196  13
   1 -11   3 32.9369 6.08474  32
   1 -11   3 35.8082 6.33978  30
  -1  11  -3 46.1165 7.50469  25
   1 -11   3 32.1783 5.98871  23
  -1  11  -3 29.9879 6.59530   7
  -1  11  -3 33.5883 7.15577   9
  -1  11  -4 14.4306 5.63987   3
  -1  11  -4 11.5601 3.88772  17
   1 -11   4 5.48151 4.88582  34
  -1  11  -4 13.5029 5.95887  37
  -1  11  -4 6.42549 5.76039  36
   1 -11   4 9.34827 4.96023  35
  -1  11  -4 11.3474 4.00266  16
  -1  11  -4 6.82019 3.65868  13
   1 -11   4 6.48325 5.13558  32
   1 -11   4 11.3080 5.75609  30
  -1  11  -4 31.9041 6.56552  25
  -1  11  -4 10.1928 5.85566   9
  -1  11  -4 18.4711 5.57503   7
  -1  11  -5-2.57339 5.74077   9
  -1  11  -5-0.79469 4.87609   7
   1 -11   5 2.07542 3.20187  10
   1 -11   5-2.78328 5.69261  39
  -1  11  -5-2.80579 5.21034  37
   1 -11   5 4.95841 4.94239  35
   1 -11   5-0.73266 5.04344  34
  -1  11  -5 1.94760 3.50870  16
  -1  11  -5-1.60625 3.80979  12
   1 -11   5-0.83758 5.09478  30
   1 -11   5-1.41917 4.67955  32
  -1  11  -5-0.60600 4.70846  25
  -1  11  -5 2.37764 5.18752   3
  -1  11  -6 215.126 13.7460   3
   1 -11   6 233.572 15.1652  39
  -1  11  -6 232.175 13.5159  37
   1 -11   6 261.126 13.7667  35
   1 -11   6 217.288 13.7709  34
  -1  11  -6 211.238 11.5082  12
   1 -11   6 241.926 14.7991  30
   1 -11   6 253.355 13.9310  29
   1 -11   6 237.017 13.4048  32
   1 -11   6 209.862 13.1721  27
  -1  11  -6 202.354 12.0367  25
  -1  11  -6 217.467 14.3938   9
  -1  11  -6 241.280 14.1911   7
   1 -11   6 239.980 11.3185  10
  -1  11  -7 17.4574 5.42306   7
   1 -11   7 24.1367 4.95301  10
  -1  11  -7 15.5496 6.20558   9
   1 -11   7 16.0959 5.61078  35
  -1  11  -7 20.4895 5.84407  37
  -1  11  -7 17.1157 6.94080  36
   1 -11   7 16.5184 7.31843  39
  -1  11  -7 12.4688 4.27050  12
   1 -11   7 27.7795 6.67437  30
   1 -11   7 18.7786 5.31691  32
   1 -11   7 14.4754 7.11331  31
   1 -11   7 18.2807 5.64583  29
   1 -11   7 10.0414 5.07947  27
  -1  11  -7 14.2884 4.72521  25
  -1  11  -7 17.4155 5.51237   3
   1 -11   8 203.790 14.7263  39
  -1  11  -8 210.779 12.7301  37
   1 -11   8 198.856 12.3418  35
  -1  11  -8 253.740 15.6490  36
  -1  11  -8 203.333 12.8562   7
  -1  11  -8 227.061 14.3843   9
   1 -11   8 230.052 12.3096  10
   1 -11   8 233.068 12.8327  32
   1 -11   8 208.172 14.5380  31
   1 -11   8 207.844 14.2104  30
   1 -11   8 205.443 13.4878  29
  -1  11  -8 211.174 12.1004  25
   1 -11   8 215.837 13.9298  27
  -1  11  -8 214.755 13.2024   3
  -1  11  -9 116.450 11.4907  36
  -1  11  -9 85.4607 8.26452  37
   1 -11   9 87.6090 8.13964  35
  -1  11  -9 82.5721 9.36397   9
  -1  11  -9 86.7096 8.71583   7
   1 -11   9 115.209 9.05827  10
   1 -11   9 108.369 11.2696  31
   1 -11   9 91.6098 8.29396  32
  -1  11  -9 97.6856 8.21212  25
   1 -11   9 97.0244 10.0244  27
   1 -11   9 81.9119 9.44924  29
  -1  11  -9 87.3933 8.62489   3
   1 -11  10 253.222 15.8807  31
   1 -11  10 213.878 12.1066  32
   1 -11  10 230.764 14.8004  29
  -1  11 -10 212.308 15.2469  36
  -1  11 -10 221.414 12.6282  37
   1 -11  10 227.154 12.3847  35
   1 -11  10 220.891 14.8495  27
  -1  11 -10 201.430 13.9322   9
   1 -11  10 210.597 13.1400  10
  -1  11 -11 12.7896 5.82636  21
  -1  11 -11 27.3866 8.49865  36
   1 -11  11 12.4280 6.59543  29
  -1  11 -11-11.1540 11.8751  24
   1 -11  11 22.2764 7.16529  27
   1 -11  11 15.7064 6.27889  10
  -1  11 -11 18.0413 6.85428   6
  -1  11 -11 14.3660 5.87460   9
   1 -11  11 19.7806 7.82559  31
   1 -11  11 19.6457 7.13612  30
  -1  11 -12-4.05456 10.8343  24
   1 -11  12-4.02466 6.43430  27
   1 -11  12 4.96648 6.04198  29
   1 -11  12-2.52360 6.24845  10
  -1  11 -12-1.06759 7.04051   6
   1 -11  12 2.96461 6.80252  30
  -1  11 -13 71.0862 12.7901  24
   1 -11  13 80.5715 10.1593  27
   1 -11  13 74.4540 10.0697  29
  -1  11 -13 65.9618 9.79829   6
   1 -11  13 79.7956 9.85059  10
   1 -11  13 55.9357 9.20891  30
  -1  11 -14 6.16873 7.41509  14
   1 -11  14 15.4977 7.16714  29
   1 -11  14 8.36989 6.48180  27
  -1  11 -14 13.6184 11.3883  24
   1 -11  14 11.0126 6.82358  10
  -1  11 -14 6.29088 6.97252   6
   1 -11  14 15.3573 7.38323  30
  -1  11 -15 61.6397 9.81617  14
   1 -11  15 59.9664 9.02573  30
   1 -11  15 72.9533 10.1129  27
  -1  11 -15 93.6806 13.9882  24
   1 -11  15 62.7904 9.71349  29
  -1  11 -15 64.6254 10.0758   6
   1 -11  15 59.5259 9.21884  10
  -1  10  16 10.7412 7.03465  46
  -1  10  16 7.41917 8.45684  45
  -1  10  16 5.59470 6.98719  40
  -1  10  16 1.05255 6.78838  13
   1 -10 -16 8.15054 6.32341  39
   1 -10 -16 10.3163 6.70537  23
  -1  10  16 16.5529 7.64314  17
  -1  10  15 294.685 20.2444  45
  -1  10  15 348.924 20.0194  40
  -1  10  15 340.991 19.9584  46
  -1  10  15 343.071 19.8517  13
  -1  10  15 305.539 17.3766  16
  -1  10  15 300.579 17.5323  38
   1 -10 -15 281.991 17.7768  39
   1 -10 -15 336.995 19.4654  23
  -1  10  15 310.114 19.2468  17
  -1  10  14 11.1369 7.78677  45
  -1  10  14-2.22497 6.58668  46
  -1  10  14 9.90229 7.25611  40
  -1  10  14 2.23303 6.96811  13
  -1  10  14-2.68614 6.28913  16
   1 -10 -14 1.93934 6.15173  39
  -1  10  14 0.85725 5.94158  38
   1 -10 -14 1.06759 6.71807  23
  -1  10  14 1.09650 6.95627  17
  -1  10  13 1.20457 7.19818  45
  -1  10  13-2.13192 7.23733  40
  -1  10  13 1.84755 5.86130  16
  -1  10  13 15.6212 7.57564  13
   1 -10 -13 6.83504 6.53561  39
  -1  10  13-0.86246 6.25467  38
   1 -10 -13 11.6135 7.01513  23
  -1  10  13 1.09672 7.28712  17
  -1  10  12 1.16024 6.86931  45
  -1  10  12 0.85634 5.51963  38
   1 -10 -12 1.93931 6.10174  39
  -1  10  12-0.93389 5.82829  16
  -1  10  12 2.19972 6.26604  13
   1 -10 -12 4.13473 6.23234  23
  -1  10  12 1.07972 6.56780  17
  -1  10  11 151.686 9.95029   3
  -1  10  11 165.696 13.8184  45
  -1  10  11 185.113 13.5086  40
   1 -10 -11 150.902 12.8502  39
  -1  10  11 164.807 12.5402  16
  -1  10  11 156.508 13.3645  22
   1 -10 -11 137.382 12.2432  23
  -1  10  11 158.678 10.0189   7
  -1  10  10 120.697 9.17034   3
  -1  10  10 140.788 11.4211  40
  -1  10  10 130.268 12.2452  45
   1 -10 -10 122.087 8.71312  35
   1 -10 -10 123.211 11.1559  39
  -1  10  10 110.724 10.9653  16
   1 -10 -10 114.627 8.48803  32
   1 -10 -10 128.836 11.3764  23
  -1  10  10 113.266 11.3180  22
  -1  10  10 127.922 9.15873   7
  -1  10   9 106.093 8.71267   7
  -1  10   9 102.277 8.49925   3
  -1  10   9 103.868 9.73194  40
  -1  10   9 105.332 10.8524  45
   1 -10  -9 105.590 8.32505  35
   1 -10  -9 92.9725 9.71164  39
  -1  10   9 124.381 11.4552  13
  -1  10   9 112.587 10.2444  16
   1 -10  -9 90.2772 7.91065  32
   1 -10  -9 125.276 10.8161  23
  -1  10   9 94.9172 10.1129  22
  -1  10   9 113.207 11.0564  17
  -1  10   8 112.967 8.97490   7
  -1  10   8 114.769 8.99414   3
  -1  10   8 114.225 10.3504  45
  -1  10   8 108.387 9.70328  40
   1 -10  -8 119.842 8.93316  35
   1 -10  -8 113.294 10.3781  39
  -1  10   8 113.458 10.4159  16
  -1  10   8 116.697 10.8398  13
   1 -10  -8 106.266 7.64242  30
   1 -10  -8 109.266 8.66664  32
  -1  10   8 114.830 10.6049  22
   1 -10  -8 115.155 10.3363  23
  -1  10   8 112.556 10.9591  17
  -1  10   7 92.2776 8.14896   7
  -1  10   7 87.3264 8.24107   3
  -1  10   7 90.3489 8.42091  40
  -1  10   7 86.1478 9.13116  45
   1 -10  -7 68.0168 8.28908  39
   1 -10  -7 84.5710 5.66295  34
   1 -10  -7 92.3885 7.93811  35
   1 -10  -7 114.332 10.5035  14
  -1  10   7 95.3885 9.69004  13
   1 -10  -7 98.0812 7.95160  32
   1 -10  -7 85.6856 6.83880  30
  -1  10   7 88.9398 9.28188  22
  -1  10   7 99.6361 9.74440  17
  -1  10   6 728.049 26.8842   7
  -1  10   6 664.123 26.3095   3
  -1  10   6 680.851 27.2479  45
  -1  10   6 647.255 25.5347  40
   1 -10  -6 636.851 25.5726  35
   1 -10  -6 618.849 22.2491  34
   1 -10  -6 657.513 27.5984  39
  -1  10   6 637.603 27.2894  16
   1 -10  -6 662.298 27.9757  14
  -1  10   6 633.678 27.5638  13
   1 -10  -6 649.508 24.3207  30
   1 -10  -6 692.629 25.9465  32
  -1  10   6 631.857 26.7112  22
  -1  10   6 666.016 27.8284  17
  -1  10   5 48.7628 6.84226   9
  -1  10   5 32.2718 5.94791   7
  -1  10   5 35.7319 6.22822   3
  -1  10   5 30.1779 5.31425  40
  -1  10   5 30.7766 5.95732  45
   1 -10  -5 31.0271 6.47953  39
   1 -10  -5 31.0610 4.13650  34
   1 -10  -5 35.0930 5.86811  35
  -1  10   5 26.7609 5.98819  16
  -1  10   5 31.3584 6.21634  13
   1 -10  -5 32.0216 5.44303  32
   1 -10  -5 28.8201 5.06261  30
   1 -10  -5 45.0436 7.49437  31
  -1  10   5 32.5949 5.92404  22
  -1  10   5 25.9836 6.28544  17
  -1  10   4 132.496 10.1066   9
  -1  10   4 157.335 10.5242   7
  -1  10   4 161.270 10.5527   3
  -1  10   4 135.093 9.48618  45
  -1  10   4 136.007 8.69486  40
  -1  10   4 123.228 9.44694  46
   1 -10  -4 122.293 10.3783  39
   1 -10  -4 141.013 7.69283  34
   1 -10  -4 145.110 9.89179  35
  -1  10   4 129.428 10.1301  16
  -1  10   4 128.660 10.0186  13
   1 -10  -4 124.986 9.30342  32
   1 -10  -4 117.328 8.68426  30
   1 -10  -4 132.572 10.8395  31
  -1  10   4 132.027 9.61779  22
   1 -10  -4 140.632 10.4156  23
  -1  10   4 153.298 10.7197  17
   1 -10  -3 163.252 7.98748  11
  -1  10   3 152.770 10.6791   7
  -1  10   3 164.662 11.0613   9
  -1  10   3 169.573 11.0568   3
  -1  10   3 153.690 9.90016  45
  -1  10   3 157.056 8.83996  40
  -1  10   3 190.598 11.0234  46
   1 -10  -3 152.397 11.1307  39
   1 -10  -3 170.134 8.78308  34
   1 -10  -3 164.352 10.5976  35
  -1  10   3 148.820 10.7143  16
  -1  10   3 152.351 10.7782  13
   1 -10  -3 157.390 10.5262  32
   1 -10  -3 167.184 11.8386  31
   1 -10  -3 158.164 9.81411  30
  -1  10   3 171.035 10.2198  22
   1 -10  -3 162.527 10.9872  23
  -1  10   3 154.652 10.7087  17
  -1  10   2 333.695 16.6256   9
   1 -10  -2 334.954 12.4946  11
  -1  10   2 334.435 15.6083  46
  -1  10   2 334.574 13.7088  40
   1 -10  -2 367.735 17.8684  39
   1 -10  -2 339.897 16.2709  35
   1 -10  -2 315.225 14.0526  34
  -1  10   2 344.440 16.7338  16
  -1  10   2 338.428 16.3882  13
   1 -10  -2 347.697 16.4139  32
   1 -10  -2 356.631 16.0223  30
   1 -10  -2 355.765 17.4741  31
   1 -10  -2 354.300 16.8315  23
  -1  10   2 383.374 15.6958  22
  -1  10   2 311.407 15.8474  17
   1 -10  -1 251.489 9.30692  11
  -1  10   1 268.712 12.9430  46
   1 -10  -1 286.758 14.2327  35
   1 -10  -1 240.638 11.9144  34
  -1  10   1 241.980 14.0300  37
   1 -10  -1 271.969 14.7888  39
  -1  10   1 262.033 13.6002  13
  -1  10   1 263.638 13.9066  16
   1 -10  -1 279.096 14.1402  32
   1 -10  -1 259.806 13.2790  30
   1 -10  -1 284.001 14.2377  23
  -1  10   1 264.458 12.2870  22
  -1  10   1 245.262 13.3555  17
  -1  10   0 31.7591 5.59357   7
  -1  10   0 21.6130 5.14344   3
  -1  10   0 22.1653 4.22344  46
   1 -10   0 26.9532 5.76491  39
  -1  10   0 37.4423 6.34573  37
   1 -10   0 26.2438 5.17480  35
   1 -10   0 24.6436 4.49007  34
  -1  10   0 24.4394 4.87963  13
  -1  10   0 21.3947 4.72869  16
   1 -10   0 25.0682 5.00897  32
   1 -10   0 22.3237 4.87095  30
   1 -10   0 31.7954 5.70411  23
  -1  10   0 24.5224 3.74775  22
  -1  10   0 18.7782 4.61753  17
  -1  10  -1 28.8720 6.17084   7
  -1  10  -1 18.0510 5.41345   9
  -1  10  -1 27.3730 5.55470   3
  -1  10  -1 22.3268 4.35561  46
   1 -10   1 22.5297 4.55153  34
  -1  10  -1 34.0681 6.39848  37
   1 -10   1 28.6174 6.11802  39
  -1  10  -1 23.2081 4.99062  16
  -1  10  -1 25.8663 4.71360  13
   1 -10   1 20.6135 5.19012  30
  -1  10  -1 40.7601 7.05978  25
   1 -10   1 33.0008 5.49881  23
  -1  10  -1 21.6051 4.80327  17
  -1  10  -2 195.782 12.2541   9
  -1  10  -2 185.146 11.9982   7
  -1  10  -2 191.991 11.9243   3
  -1  10  -2 152.312 8.88809  42
  -1  10  -2 196.400 9.46872  46
  -1  10  -2 181.015 11.5173  37
   1 -10   2 194.232 10.7488  34
   1 -10   2 188.151 12.3290  39
  -1  10  -2 206.730 11.1619  16
  -1  10  -2 185.867 10.3220  13
   1 -10   2 179.550 11.4390  30
   1 -10   2 209.381 11.6073  23
  -1  10  -2 202.261 11.6804  25
  -1  10  -2 208.967 10.5429  17
   1 -10   3 497.526 16.5955  10
  -1  10  -3 480.930 21.3765   9
  -1  10  -3 511.051 21.6846   7
  -1  10  -3 502.106 21.5192   3
  -1  10  -3 387.880 17.5635  42
  -1  10  -3 488.905 17.5959  46
   1 -10   3 486.827 20.1482  34
  -1  10  -3 525.102 21.6744  36
  -1  10  -3 480.999 20.7473  37
   1 -10   3 498.431 20.8333  35
  -1  10  -3 479.501 18.8680  13
  -1  10  -3 471.292 19.4323  16
   1 -10   3 523.254 21.5662  30
   1 -10   3 518.741 21.0341  32
   1 -10   3 493.394 20.3358  23
  -1  10  -3 484.231 20.0593  25
  -1  10  -3 480.424 18.8803  17
  -1  10  -4 14.2545 4.93383   7
   1 -10   4 20.9501 3.38557  10
  -1  10  -4 16.5603 5.38149   9
  -1  10  -4 14.9415 4.92543   3
  -1  10  -4 11.6742 4.33029  42
   1 -10   4 26.2628 5.40428  34
  -1  10  -4 19.5156 5.51096  37
   1 -10   4 23.0231 5.15317  35
  -1  10  -4 22.4567 4.06255  13
  -1  10  -4 18.3459 4.09430  16
   1 -10   4 17.3294 4.87886  32
   1 -10   4 14.5271 5.12830  30
   1 -10   4 18.5493 4.96994  27
  -1  10  -4 16.4740 5.03254  25
   1 -10   4 17.1434 4.65626  29
  -1  10  -4 19.1640 3.99992  17
  -1  10  -4 16.1347 3.28920  20
  -1  10  -5 209.321 12.3825   7
   1 -10   5 202.304 9.66514  10
  -1  10  -5 180.568 12.1981   9
  -1  10  -5 201.111 12.2032   3
  -1  10  -5 195.230 11.6961  37
   1 -10   5 191.867 11.4821  35
   1 -10   5 188.525 11.8424  34
  -1  10  -5 199.274 9.47246  13
  -1  10  -5 206.815 10.1953  16
  -1  10  -5 220.884 10.7462  12
   1 -10   5 178.978 11.1811  29
   1 -10   5 202.058 11.6488  32
   1 -10   5 189.002 12.4852  30
   1 -10   5 183.917 11.2071  27
  -1  10  -5 186.718 10.8062  25
  -1  10  -5 197.660 9.32927  20
  -1  10  -5 196.610 9.35998  17
  -1  10  -6 146.868 10.3810   3
   1 -10   6 159.631 11.8779  39
   1 -10   6 132.231 10.4029  34
   1 -10   6 145.022 9.85305  35
  -1  10  -6 146.150 10.0189  37
  -1  10  -6 136.008 11.1956  36
  -1  10  -6 152.937 8.19300  16
  -1  10  -6 152.978 8.90279  12
   1 -10   6 139.708 9.68936  32
   1 -10   6 150.428 10.1610  29
   1 -10   6 143.953 10.9432  30
  -1  10  -6 137.292 9.27856  25
   1 -10   6 141.144 10.0357  27
   1 -10   6 153.704 9.01238  10
  -1  10  -6 144.324 10.8213   9
  -1  10  -6 147.186 10.3696   7
  -1  10  -7 20.9645 5.31767   7
   1 -10   7 25.9688 5.21274  10
  -1  10  -7 24.8414 6.31511   9
   1 -10   7 20.9629 4.86388  35
   1 -10   7 18.5674 6.16903  34
  -1  10  -7 18.3345 6.43409  36
  -1  10  -7 14.1270 4.81103  37
   1 -10   7 17.7166 6.16961  39
  -1  10  -7 20.7163 4.32476  12
   1 -10   7 20.9181 6.60447  31
   1 -10   7 22.2434 6.11375  30
   1 -10   7 26.9595 5.30059  32
   1 -10   7 19.5885 5.72972  27
   1 -10   7 22.8888 5.73736  29
  -1  10  -7 18.0972 4.67391  25
  -1  10  -7 26.9921 5.49774   3
  -1  10  -8 8.62463 6.78278  36
   1 -10   8 13.8022 4.80701  35
  -1  10  -8 9.72258 4.68485  37
   1 -10   8 28.3566 6.68381  39
  -1  10  -8 6.20811 5.46300   9
  -1  10  -8 16.9951 5.00974   7
   1 -10   8 12.0959 4.58587  10
   1 -10   8 16.0688 6.79910  31
   1 -10   8 10.9064 4.47519  32
   1 -10   8 14.8088 5.52262  27
   1 -10   8 16.1405 5.58538  29
  -1  10  -8 7.15495 4.47167  25
  -1  10  -8 15.0122 5.08470   3
  -1  10  -9 69.4085 7.22570  37
  -1  10  -9 78.4422 9.55619  36
   1 -10   9 73.4577 7.06805  35
   1 -10   9 54.3467 7.05495  10
  -1  10  -9 73.3579 7.03912   7
  -1  10  -9 58.4787 7.60451   9
   1 -10   9 66.4599 9.37340  31
   1 -10   9 65.6731 6.58884  32
  -1  10  -9 81.5601 7.21086  25
   1 -10   9 49.5878 7.48049  29
   1 -10   9 63.5057 8.13545  27
  -1  10  -9 62.7472 6.89081   3
   1 -10  10 6.03775 4.09523  35
  -1  10 -10-1.75261 4.36599  37
  -1  10 -10-1.83161 6.80327  36
  -1  10 -10 1.74590 4.19489   7
   1 -10  10 3.00964 5.55676  10
  -1  10 -10 3.78664 5.14224   9
   1 -10  10 1.81435 5.93858  30
   1 -10  10 3.50652 4.17590  32
   1 -10  10 23.3254 8.02759  31
  -1  10 -10 5.00999 4.13605  25
   1 -10  10 5.34245 5.46429  27
   1 -10  10-0.88081 5.72220  29
  -1  10 -10 5.23959 4.45083   3
  -1  10 -11 296.979 15.6119  21
   1 -10  11 288.017 13.2470  32
   1 -10  11 290.913 17.4294  31
   1 -10  11 280.901 16.9539  29
   1 -10  11 296.712 17.1254  30
  -1  10 -11 311.104 17.9153  36
   1 -10  11 292.875 13.4174  35
  -1  10 -11 251.751 17.8280  24
   1 -10  11 311.401 17.6631  27
  -1  10 -11 286.405 15.5613   9
   1 -10  11 276.499 16.1788  10
  -1  10 -11 274.794 17.3115   6
  -1  10 -12 303.697 16.1815  21
  -1  10 -12 320.862 18.3902  36
   1 -10  12 345.421 18.5825  30
   1 -10  12 290.694 17.9312  29
  -1  10 -12 301.493 18.4007   6
   1 -10  12 310.034 17.6149  10
  -1  10 -12 291.736 15.7274   9
   1 -10  12 318.764 18.4052  27
  -1  10 -12 285.933 19.3232  24
   1 -10  13 25.4667 7.65548  30
  -1  10 -13 24.2602 11.2596  24
   1 -10  13 27.8929 7.81845  27
   1 -10  13 42.0361 8.47474  29
   1 -10  13 32.1039 8.03238  10
  -1  10 -13 39.3259 8.22178   6
   1 -10  14-1.87020 6.56797  30
   1 -10  14-6.92772 7.56446  10
  -1  10 -14-3.09763 6.55042   6
  -1  10 -14 11.5228 10.5794  24
   1 -10  14 3.16201 6.68657  29
   1 -10  14 1.06041 6.50656  27
  -1  10 -14-1.04064 6.49442  14
   1 -10  15 0.91154 6.44775  30
   1 -10  15 15.2401 7.98122  10
  -1  10 -15 11.1271 6.87035   6
  -1  10 -15 4.16913 6.72119  14
   1 -10  15 4.24758 6.90079  29
   1 -10  15 3.21819 6.86313  27
  -1  10 -15 31.6067 11.9384  24
   1 -10  16 52.1480 9.35633  10
  -1  10 -16 70.7769 10.1646   6
   1 -10  16 39.4214 8.86916  27
   1 -10  16 51.6868 9.14569  29
  -1  10 -16 36.8986 9.48669  14
  -1   9  17 38.3028 8.52582  40
  -1   9  17 28.5370 8.19116  46
   1  -9 -17 35.2513 9.49830  14
  -1   9  17 17.1865 7.83448  33
   1  -9 -17 29.6147 7.69499  23
  -1   9  17 35.5409 8.17928  17
  -1   9  16 12.5499 7.75925  40
  -1   9  16 19.0720 7.93021  46
  -1   9  16 4.13239 6.67499  13
   1  -9 -16 12.3236 8.20075  14
  -1   9  16 20.7246 7.62939  38
   1  -9 -16 23.4982 7.11240  39
   1  -9 -16 19.3887 7.50469  23
  -1   9  16 19.2922 7.46747  17
  -1   9  15 2.48132 7.41328  45
  -1   9  15-6.76727 7.03909  40
  -1   9  15-1.07836 7.05850  46
  -1   9  15-5.32199 6.86079  13
  -1   9  15 5.58500 5.71382  16
  -1   9  15-4.28056 6.79354  38
   1  -9 -15-6.51258 7.53342  39
   1  -9 -15-1.03451 6.72005  23
  -1   9  15-1.04525 7.38994  17
  -1   9  14 32.9716 8.45675  40
  -1   9  14 26.8806 8.13870  46
  -1   9  14 41.3873 9.04121  45
  -1   9  14 42.9004 8.25527  13
  -1   9  14 52.8036 8.04923  16
  -1   9  14 31.1500 7.50688  38
   1  -9 -14 15.0282 7.20531  39
   1  -9 -14 40.1800 8.48030  23
  -1   9  14 29.4904 8.01963  17
  -1   9  13-2.34785 6.62075  45
  -1   9  13-1.05205 6.28621  40
  -1   9  13-1.06179 6.51514  13
  -1   9  13 7.72771 5.70472  16
  -1   9  13 8.57096 5.77763  38
   1  -9 -13-4.66426 7.24806  39
   1  -9 -13 1.00865 6.13548  23
  -1   9  13 1.04291 6.82636  17
  -1   9  12 13.9626 6.12893  40
  -1   9  12 12.3423 6.89299  45
   1  -9 -12 6.40974 6.60732  39
  -1   9  12 15.0601 6.57901  38
  -1   9  12 10.3792 6.80206  13
  -1   9  12 9.48294 5.94410  16
   1  -9 -12 9.78367 6.01276  23
  -1   9  12 21.8494 7.52795  22
  -1   9  12 10.1888 6.67760  17
  -1   9  11 11.2237 4.14780   7
  -1   9  11 20.5352 4.54797   3
  -1   9  11 15.8552 6.81916  40
  -1   9  11 19.1010 7.01248  45
   1  -9 -11 5.34457 6.31343  39
  -1   9  11 36.1243 7.55411  13
  -1   9  11 18.7842 6.09198  16
  -1   9  11 14.5205 6.75196  22
   1  -9 -11 7.52479 6.12616  23
  -1   9  11 15.7514 6.74507  17
  -1   9  10 403.603 17.5864   3
  -1   9  10 404.385 20.5428  40
  -1   9  10 411.168 21.5804  45
   1  -9 -10 410.945 20.4569  39
   1  -9 -10 420.020 17.0933  35
  -1   9  10 406.459 20.2485  16
   1  -9 -10 420.000 17.0577  32
   1  -9 -10 452.006 21.3124  23
  -1   9  10 413.384 21.3503  22
  -1   9  10 413.733 17.7375   7
  -1   9   9 8.95909 4.33431   3
  -1   9   9 12.9765 5.74152  45
  -1   9   9 20.0093 6.12259  40
   1  -9  -9 11.6268 5.31669  39
   1  -9  -9 0.98924 3.99284  35
  -1   9   9 9.80697 5.02072  16
   1  -9  -9 10.3701 4.14217  32
  -1   9   9 5.48283 5.51511  22
   1  -9  -9 11.9836 5.60821  23
  -1   9   9 7.28470 3.99508   7
  -1   9   8-1.74449 4.08431   7
  -1   9   8 4.06691 3.97189   3
  -1   9   8 5.85991 5.04227  40
  -1   9   8-0.85747 5.21577  45
   1  -9  -8-0.51919 3.92405  35
   1  -9  -8-0.80166 4.74627  39
   1  -9  -8 2.29920 2.81464  34
  -1   9   8 2.61091 4.90832  13
  -1   9   8-2.36693 4.67116  16
   1  -9  -8-2.07054 3.38608  30
   1  -9  -8-0.51944 3.76653  32
   1  -9  -8 0.81136 4.84794  23
  -1   9   8 0.84902 4.83689  22
  -1   9   8 0.85328 5.58505  17
  -1   9   7 107.342 8.56658   7
  -1   9   7 106.499 8.53629   3
  -1   9   7 137.730 9.58172  40
  -1   9   7 105.662 9.49548  45
   1  -9  -7 128.121 10.0959  39
   1  -9  -7 117.956 6.36675  34
   1  -9  -7 134.283 8.70955  35
  -1   9   7 106.708 9.52134  13
   1  -9  -7 99.9974 7.39779  30
   1  -9  -7 135.615 8.62620  32
   1  -9  -7 128.996 10.0686  23
  -1   9   7 114.547 9.80642  22
   1  -9  -7 111.483 5.83158  18
  -1   9   7 96.5104 9.33027  17
  -1   9   6 127.718 9.10923   9
  -1   9   6 135.183 9.25546   7
  -1   9   6 125.854 8.88678   3
  -1   9   6 134.810 9.22753  40
  -1   9   6 131.096 9.88838  45
   1  -9  -6 120.054 8.50658  35
   1  -9  -6 125.056 6.66903  34
   1  -9  -6 132.793 10.1244  39
  -1   9   6 113.467 9.70190  13
   1  -9  -6 115.529 8.40394  32
   1  -9  -6 124.455 7.91853  30
  -1   9   6 151.163 10.4290  22
  -1   9   6 129.253 10.0770  17
   1  -9  -6 114.390 5.80267  18
  -1   9   5 318.986 14.9531   9
  -1   9   5 320.669 15.2199   7
  -1   9   5 316.395 15.0641   3
  -1   9   5 320.404 15.4426  45
  -1   9   5 294.216 14.1494  40
   1  -9  -5 325.421 16.1982  39
   1  -9  -5 315.996 12.2606  34
   1  -9  -5 286.063 14.2420  35
  -1   9   5 310.563 15.9502  13
  -1   9   5 287.223 15.2536  16
   1  -9  -5 325.443 14.7599  32
   1  -9  -5 283.813 13.3922  30
  -1   9   5 307.631 15.2419  22
   1  -9  -5 298.721 10.8341  18
  -1   9   5 316.907 15.9799  17
  -1   9   4 20.5587 4.76174   9
  -1   9   4 24.7812 5.04393   7
  -1   9   4 24.1141 4.85850   3
  -1   9   4 20.0773 4.78670  45
  -1   9   4 16.9765 3.96524  40
   1  -9  -4 19.0116 5.16413  39
   1  -9  -4 15.3688 3.38419  34
   1  -9  -4 16.9834 4.40644  35
  -1   9   4 18.7438 4.66940  16
  -1   9   4 27.1854 5.19255  13
   1  -9  -4 19.6616 5.45198  31
   1  -9  -4 17.6468 4.40670  32
   1  -9  -4 16.7637 4.18943  30
  -1   9   4 16.0840 4.48191  22
  -1   9   4 9.31047 4.35181  17
  -1   9   3 41.0501 6.02653   9
  -1   9   3 42.0784 4.74441  40
  -1   9   3 38.5430 5.25231  45
   1  -9  -3 43.4222 5.47587  35
   1  -9  -3 39.9479 5.81450  39
   1  -9  -3 38.6599 4.28943  34
  -1   9   3 20.9410 4.58619  13
  -1   9   3 46.7341 5.88969  16
   1  -9  -3 40.3110 5.43898  32
   1  -9  -3 39.1889 6.46269  31
   1  -9  -3 32.0720 4.87507  30
  -1   9   3 40.1500 5.18064  22
   1  -9  -3 28.7307 5.36363  23
  -1   9   3 42.1974 5.69324  17
  -1   9   2 37.9352 5.86551   9
   1  -9  -2 46.3765 4.02435  11
  -1   9   2 49.0149 5.30028  45
  -1   9   2 49.8920 4.53302  40
  -1   9   2 40.7978 5.26069  46
   1  -9  -2 48.1222 6.11636  39
   1  -9  -2 50.4945 4.79784  34
   1  -9  -2 37.8346 5.48471  35
  -1   9   2 47.6354 5.82083  16
  -1   9   2 48.0340 6.01377  13
   1  -9  -2 60.0895 6.22603  32
   1  -9  -2 59.5641 5.89331  30
   1  -9  -2 60.2137 7.15133  31
  -1   9   2 52.2833 5.40377  22
   1  -9  -2 50.4719 6.33434  23
  -1   9   2 38.8538 5.90654  17
   1  -9  -1 440.877 14.8759  11
  -1   9   1 487.661 18.2882  46
  -1   9   1 423.419 15.8486  40
   1  -9  -1 433.429 16.9178  34
   1  -9  -1 467.162 19.0244  35
  -1   9   1 452.019 19.2275  37
   1  -9  -1 437.315 19.6178  39
  -1   9   1 405.099 18.1018  13
  -1   9   1 440.998 18.8027  16
   1  -9  -1 450.602 18.8959  32
   1  -9  -1 464.238 18.6387  30
  -1   9   1 407.535 16.9760  22
   1  -9  -1 480.251 19.2804  23
  -1   9   1 441.941 18.3684  17
   1  -9   0 98.7746 4.21469  11
  -1   9   0 100.793 6.87326  46
   1  -9   0 109.017 7.84359  35
   1  -9   0 98.3632 6.78356  34
  -1   9   0 105.989 8.41568  37
   1  -9   0 87.2014 7.83506  39
  -1   9   0 103.574 7.78055  16
  -1   9   0 111.227 7.75866  13
   1  -9   0 94.9935 7.64399  30
   1  -9   0 112.767 7.88306  32
   1  -9   0 88.9931 7.50406  23
  -1   9   0 103.218 6.29595  22
  -1   9   0 114.710 7.76649  17
  -1   9  -1 13.8584 4.12031   9
  -1   9  -1 12.3322 3.47833  42
  -1   9  -1 18.6457 3.55547  46
   1  -9   1 17.3303 4.15715  34
  -1   9  -1 17.0887 4.90250  37
   1  -9   1 26.9700 5.39946  39
  -1   9  -1 11.4364 3.91406  16
  -1   9  -1 13.2856 3.87229  13
   1  -9   1 17.6848 4.36301  30
   1  -9   1 13.1361 4.47991  23
  -1   9  -1 33.0982 5.97893  25
  -1   9  -1 18.3067 3.01891  22
  -1   9  -1 18.5592 4.12352  17
  -1   9  -2 60.6512 6.51403   9
   1  -9   2 55.6028 3.56114  10
  -1   9  -2 38.8580 4.58105  42
  -1   9  -2 60.5538 4.84677  46
  -1   9  -2 54.3078 6.25348  37
   1  -9   2 63.5383 6.76822  39
   1  -9   2 61.5400 5.79139  34
  -1   9  -2 56.3649 5.54126  16
  -1   9  -2 50.5031 5.07303  13
   1  -9   2 61.2470 6.49522  30
  -1   9  -2 67.3716 6.86174  25
   1  -9   2 56.6821 5.98113  23
  -1   9  -2 48.2281 3.77248  20
  -1   9  -2 55.7756 5.21460  17
   1  -9   3 162.687 7.38726  10
  -1   9  -3 146.061 10.1667   9
  -1   9  -3 164.596 7.81234  46
  -1   9  -3 126.412 7.89043  42
   1  -9   3 169.132 9.91913  35
   1  -9   3 153.653 9.55449  34
  -1   9  -3 155.956 9.94228  37
  -1   9  -3 176.402 8.82558  13
  -1   9  -3 177.023 9.23474  16
   1  -9   3 171.600 10.0966  32
   1  -9   3 177.616 10.6374  30
   1  -9   3 162.573 9.33395  29
  -1   9  -3 154.944 9.40046  25
   1  -9   3 157.128 9.68018  23
   1  -9   3 154.789 9.15157  27
  -1   9  -3 152.693 8.42027  17
  -1   9  -3 157.597 7.45079  20
  -1   9  -4 238.145 13.0156   9
   1  -9   4 250.268 10.3274  10
  -1   9  -4 229.290 12.4468   7
  -1   9  -4 245.036 12.7986   3
  -1   9  -4 234.105 9.47409  46
   1  -9   4 237.859 12.2123  35
  -1   9  -4 232.824 12.2413  37
   1  -9   4 257.196 12.7054  34
  -1   9  -4 222.760 10.8629  16
  -1   9  -4 223.346 10.3705  13
   1  -9   4 242.241 13.0780  30
   1  -9   4 224.770 11.7569  29
   1  -9   4 231.815 12.1488  32
  -1   9  -4 224.442 11.4971  25
   1  -9   4 231.852 8.28234  26
   1  -9   4 208.633 11.6870  23
   1  -9   4 233.792 11.8879  27
  -1   9  -4 213.869 10.2137  17
  -1   9  -5 14.7828 4.41937   3
  -1   9  -5 7.70281 2.85447  17
   1  -9   5 6.65131 4.12630  35
   1  -9   5 14.0376 4.92494  34
  -1   9  -5 8.19420 4.32107  37
  -1   9  -5 10.0837 2.95170  13
  -1   9  -5 8.53502 3.66520  12
  -1   9  -5 8.68749 3.11558  16
   1  -9   5 16.1609 4.17273  32
   1  -9   5 9.51039 4.87232  30
   1  -9   5 12.9095 4.46224  29
   1  -9   5 13.0906 4.45433  27
  -1   9  -5 2.90568 3.87227  25
   1  -9   5 11.3739 3.58554  10
  -1   9  -5 8.03671 4.74278   9
  -1   9  -5 6.17008 4.07828   7
  -1   9  -6 86.6685 7.39855   3
   1  -9   6 85.2130 8.58572  39
  -1   9  -6 84.3740 8.35703  36
  -1   9  -6 87.3098 7.38397  37
   1  -9   6 87.6735 8.14037  34
   1  -9   6 70.0134 6.70890  35
  -1   9  -6 75.6135 6.06686  12
  -1   9  -6 81.3561 5.62195  16
   1  -9   6 81.1056 6.99252  32
   1  -9   6 88.7804 8.23620  30
   1  -9   6 88.7057 7.52575  29
  -1   9  -6 83.9381 6.88187  25
   1  -9   6 71.1598 7.09632  27
  -1   9  -6 83.4221 7.97164   9
   1  -9   6 87.6448 6.78980  10
  -1   9  -6 83.7825 7.45829   7
  -1   9  -7 151.854 9.89544   3
   1  -9   7 150.192 11.2659  39
  -1   9  -7 155.700 11.4072  36
   1  -9   7 145.548 9.30838  35
   1  -9   7 171.987 11.2220  34
  -1   9  -7 154.325 9.69357  37
  -1   9  -7 159.235 8.43049  12
   1  -9   7 155.302 9.66394  32
   1  -9   7 155.127 10.9457  30
   1  -9   7 151.502 10.2965  29
   1  -9   7 158.339 11.0761  31
  -1   9  -7 164.887 9.62942  25
   1  -9   7 153.208 10.7375  27
  -1   9  -7 174.178 10.3539   7
  -1   9  -7 135.518 10.2704   9
   1  -9   7 149.219 9.56429  10
  -1   9  -8 278.751 13.8045   3
   1  -9   8 292.968 16.0098  39
  -1   9  -8 259.514 13.2085  37
   1  -9   8 288.021 13.3132  35
  -1   9  -8 294.801 16.1088  36
  -1   9  -8 270.461 11.7240  12
   1  -9   8 273.830 15.0477  31
   1  -9   8 289.608 13.3402  32
   1  -9   8 266.862 14.6455  29
   1  -9   8 267.597 14.7186  27
  -1   9  -8 276.212 14.6559   9
   1  -9   8 297.667 14.4958  10
  -1   9  -8 250.950 13.3829   7
  -1   9  -9 170.320 9.78145  37
  -1   9  -9 138.480 11.4440  36
   1  -9   9 148.416 9.06382  35
   1  -9   9 141.696 10.3501  10
  -1   9  -9 148.961 10.3770   9
  -1   9  -9 140.954 9.11486   7
   1  -9   9 133.232 11.3087  33
   1  -9   9 145.319 10.9494  29
   1  -9   9 162.486 11.7551  31
   1  -9   9 151.969 9.02561  32
   1  -9   9 133.890 10.6151  27
  -1   9  -9 147.440 9.42587   3
  -1   9 -10 63.5742 6.47861  37
   1  -9  10 44.4132 5.33478  35
  -1   9 -10 61.4133 8.33600  36
  -1   9 -10 52.0840 6.73177   9
  -1   9 -10 48.3149 5.62340   7
   1  -9  10 34.3689 6.63210  10
   1  -9  10 66.5347 8.60916  31
   1  -9  10 53.3719 7.78724  30
   1  -9  10 48.2862 5.47539  32
   1  -9  10 51.9943 7.90359  33
   1  -9  10 30.3988 6.77682  29
   1  -9  10 50.0194 7.48833  27
  -1   9 -10 44.2169 5.39141   3
  -1   9 -11 345.967 16.5613  21
   1  -9  11 352.882 18.0895  30
   1  -9  11 310.489 17.7558  33
   1  -9  11 341.692 18.0837  31
   1  -9  11 349.727 18.3565  29
   1  -9  11 305.475 13.6605  32
   1  -9  11 321.552 13.7413  35
  -1   9 -11 327.121 17.9214  36
  -1   9 -11 309.258 14.7144  37
  -1   9 -11 328.279 18.9061  24
   1  -9  11 304.816 17.5931  27
  -1   9 -11 322.334 15.9541   9
  -1   9 -11 339.955 18.6097   6
   1  -9  11 317.635 17.4182  10
  -1   9 -12-3.45757 5.97465  21
   1  -9  12-1.92975 5.92036  33
   1  -9  12 0.88192 5.63975  30
  -1   9 -12 0.88792 5.54129  36
   1  -9  12 1.91969 5.73516  29
  -1   9 -12-3.65394 9.56768  24
   1  -9  12 0.96345 5.80881  27
  -1   9 -12-3.14412 4.77956   9
   1  -9  12 3.63990 6.34925  10
  -1   9 -12 0.96686 5.77709   6
  -1   9 -13 637.132 26.5939  21
   1  -9  13 686.719 29.5583  33
   1  -9  13 636.817 28.1337  30
   1  -9  13 680.000 29.6473  29
  -1   9 -13 662.389 29.4982  24
   1  -9  13 680.451 29.7782  27
  -1   9 -13 648.848 29.3463   6
   1  -9  13 662.025 29.4733  10
   1  -9  14 58.0571 8.79734  30
   1  -9  14 28.0712 7.61772  33
  -1   9 -14 32.9949 8.40849   6
   1  -9  14 36.0966 8.58859  10
  -1   9 -14 56.6998 11.9883  24
   1  -9  14 44.3495 8.53946  27
   1  -9  14 36.8279 8.33931  29
  -1   9 -14 33.1486 8.04083  14
   1  -9  15 14.0412 6.41957  33
   1  -9  15 5.28957 6.43772  30
   1  -9  15 6.43040 7.02024  10
  -1   9 -15 7.95314 6.75457   6
   1  -9  15 5.41754 6.71092  27
   1  -9  15 5.39910 6.63130  29
  -1   9 -15 13.7145 7.65457  14
   1  -9  16-2.95237 6.34314  33
   1  -9  16 2.16817 7.04179  29
   1  -9  16-1.09192 7.03792  27
  -1   9 -16 2.11244 7.06876  14
   1  -9  16-5.47207 7.37724  10
  -1   9 -16 1.93880 7.32669   6
   1  -9  17 16.0699 7.63176  29
   1  -9  17 6.47359 7.22988  27
  -1   9 -17 16.5860 7.61760  14
   1  -9  17 12.0122 7.82843  10
  -1   8  18 153.479 12.8487  46
  -1   8  18 149.475 14.4506  45
   1  -8 -18 177.202 15.8726  14
  -1   8  18 168.735 12.8519  13
   1  -8 -18 147.144 12.9399  23
  -1   8  18 178.971 13.2882  17
  -1   8  17 1.21776 7.40746  45
  -1   8  17-2.99095 6.95647  46
  -1   8  17-4.91411 6.53249  38
  -1   8  17 1.90139 6.40858  13
   1  -8 -17 2.46493 7.75548  14
  -1   8  17 3.89925 6.61793  33
   1  -8 -17-0.97333 6.27369  23
  -1   8  17-6.54400 7.18515  17
  -1   8  16 3.41776 7.40047  40
  -1   8  16 1.02846 6.62927  46
   1  -8 -16-3.56122 7.35049  39
  -1   8  16-8.55520 6.50299  38
  -1   8  16-0.99627 6.57056  13
   1  -8 -16-3.70032 8.07363  14
  -1   8  16-5.02200 6.67341  33
   1  -8 -16-0.99496 6.36307  23
  -1   8  16-0.97913 7.14384  17
  -1   8  15 238.169 16.5357  46
  -1   8  15 265.062 17.5191  40
  -1   8  15 250.042 16.0102  38
   1  -8 -15 270.747 16.2453  39
  -1   8  15 266.467 14.9257  16
   1  -8 -15 210.517 17.0110  14
  -1   8  15 261.350 16.5419  13
   1  -8 -15 261.236 16.3609  23
  -1   8  15 237.663 16.3015  17
  -1   8  14 3.23222 6.61165  40
  -1   8  14 5.16979 5.85036  38
   1  -8 -14-6.26632 7.76865  39
   1  -8 -14 16.3792 8.10921  14
  -1   8  14 10.1568 6.12457  13
  -1   8  14 2.31054 5.33893  16
  -1   8  14 3.44955 4.79258  29
  -1   8  14 1.76564 4.74296  27
   1  -8 -14 8.84434 6.67219  23
  -1   8  14 0.99738 6.27692  17
  -1   8  13 64.5137 9.80155  45
  -1   8  13 62.6332 9.62226  40
   1  -8 -13 45.6892 8.15977  39
  -1   8  13 60.7021 8.24590  38
   1  -8 -13 73.7360 10.4051  14
  -1   8  13 65.8693 9.22230  13
  -1   8  13 61.2395 8.08449  16
  -1   8  13 61.9951 6.90514  29
   1  -8 -13 54.3453 8.37892  23
  -1   8  13 55.0879 6.72760  27
   1  -8 -13 61.3269 6.54152  18
  -1   8  13 54.8934 8.78417  17
  -1   8  12 33.2096 8.03461  45
  -1   8  12 24.0942 6.98024  40
   1  -8 -12 13.6392 6.02808  39
  -1   8  12 19.4649 6.47348  38
  -1   8  12 27.1086 6.74641  13
   1  -8 -12 29.6076 7.97705  14
  -1   8  12 29.0269 6.45277  16
   1  -8 -12 13.7531 6.21989  23
  -1   8  12 29.0774 7.56254  22
   1  -8 -12 29.7757 5.17051  18
  -1   8  12 23.7593 6.88421  17
  -1   8  11 44.1496 5.09173   7
  -1   8  11 42.5378 5.19647   3
  -1   8  11 53.3824 8.34597  45
  -1   8  11 44.0684 7.82026  40
   1  -8 -11 43.4706 7.45248  39
  -1   8  11 46.3731 7.09202  16
  -1   8  11 57.6827 8.21985  13
  -1   8  11 49.9713 7.93101  22
   1  -8 -11 48.1070 7.57945  23
   1  -8 -11 50.5275 5.53539  18
  -1   8  11 43.8112 7.76085  17
  -1   8  10 121.571 8.14494   7
  -1   8  10 129.415 8.14724   3
  -1   8  10 123.584 10.6988  40
  -1   8  10 137.203 11.3082  45
   1  -8 -10 128.047 10.3918  39
   1  -8 -10 113.815 7.44476  35
  -1   8  10 143.192 10.3635  16
  -1   8  10 135.573 10.8463  13
   1  -8 -10 120.688 7.45948  32
   1  -8 -10 113.574 9.82448  23
  -1   8  10 121.141 10.7440  22
   1  -8 -10 112.669 7.50092  18
  -1   8  10 132.962 11.0662  17
  -1   8   9 33.8870 5.03278   7
  -1   8   9 26.6052 4.63616   3
  -1   8   9 27.4273 5.84963  40
  -1   8   9 40.0626 6.92473  45
   1  -8  -9 15.0571 5.71781  39
   1  -8  -9 23.9761 3.47947  34
   1  -8  -9 35.0814 4.67258  35
  -1   8   9 30.8076 5.81928  16
   1  -8  -9 34.2445 4.66232  32
   1  -8  -9 28.9802 4.17628  30
   1  -8  -9 39.1126 6.48032  23
  -1   8   9 26.4677 6.35867  22
   1  -8  -9 24.1419 3.90215  18
  -1   8   8 240.540 12.2085   7
  -1   8   8 247.693 12.2492   3
  -1   8   8 248.676 13.6505  40
  -1   8   8 236.141 9.92626  43
  -1   8   8 250.299 14.5091  45
   1  -8  -8 246.373 9.94556  34
   1  -8  -8 251.748 11.8412  35
   1  -8  -8 236.815 13.8381  39
  -1   8   8 236.855 13.5630  16
   1  -8  -8 253.591 11.8783  32
   1  -8  -8 238.070 11.1539  30
   1  -8  -8 244.819 13.9953  23
  -1   8   8 247.741 14.2419  22
   1  -8  -8 257.953 10.7100  18
  -1   8   7 337.738 14.9794   7
  -1   8   7 320.489 14.7736   3
  -1   8   7 349.593 16.8860  45
  -1   8   7 334.608 15.8871  40
   1  -8  -7 301.758 12.2145  34
   1  -8  -7 317.491 16.1512  39
   1  -8  -7 323.057 14.3972  35
  -1   8   7 341.586 17.0142  13
  -1   8   7 334.381 16.0983  16
   1  -8  -7 345.305 14.6377  32
   1  -8  -7 324.047 13.7680  30
   1  -8  -7 331.900 16.3250  23
  -1   8   7 320.074 16.4308  22
   1  -8  -7 355.437 12.8003  18
  -1   8   7 320.860 16.5410  17
  -1   8   6 656.771 24.3561   7
  -1   8   6 673.827 24.4675   3
  -1   8   6 663.212 24.8101  40
  -1   8   6 673.515 25.9079  45
   1  -8  -6 629.796 25.4537  39
   1  -8  -6 666.066 21.5883  34
   1  -8  -6 647.095 23.8781  35
  -1   8   6 646.180 25.9129  13
   1  -8  -6 631.036 23.7685  32
   1  -8  -6 588.087 22.7846  30
   1  -8  -6 648.261 25.4967  23
  -1   8   6 653.062 25.5990  22
   1  -8  -6 609.476 21.1837  18
  -1   8   6 655.189 25.8660  17
  -1   8   5 9.53726 4.27016   7
  -1   8   5 7.52134 4.46340   9
  -1   8   5 7.40301 3.69104   3
  -1   8   5 6.02939 3.53063  40
  -1   8   5 1.20971 3.93027  45
   1  -8  -5 2.90152 3.28464  35
   1  -8  -5 1.31747 2.63656  34
   1  -8  -5 0.63225 4.04453  39
  -1   8   5 1.84954 3.65157  16
  -1   8   5 1.29553 3.94159  13
   1  -8  -5 6.20175 3.10879  30
   1  -8  -5 4.86277 3.50578  32
  -1   8   5 3.01675 4.03927  22
  -1   8   5 3.80306 3.82297  17
   1  -8  -5 3.11778 2.16014  18
  -1   8   4 6.08842 4.15025   9
  -1   8   4 5.44364 3.72331  45
  -1   8   4 4.43339 3.27576  40
   1  -8  -4 1.46826 3.22970  35
   1  -8  -4 7.33757 4.09386  39
   1  -8  -4 4.38885 2.68201  34
  -1   8   4 2.41692 3.57923  13
  -1   8   4 2.35418 3.79521  16
   1  -8  -4 2.46761 3.30494  32
   1  -8  -4 1.68914 3.30067  30
  -1   8   4 4.90034 3.67208  22
   1  -8  -4 5.74744 2.15744  18
  -1   8   4 2.95622 3.56659  17
  -1   8   3 52.8583 5.88110   9
  -1   8   3 57.3335 5.80041  45
  -1   8   3 65.6511 5.30843  40
   1  -8  -3 68.7132 6.02471  35
   1  -8  -3 63.2424 4.74550  34
   1  -8  -3 64.9811 6.67818  39
  -1   8   3 67.3135 6.55193  13
  -1   8   3 64.4755 6.11374  16
   1  -8  -3 62.2347 5.98379  32
   1  -8  -3 50.2136 6.43120  31
   1  -8  -3 57.7885 5.42269  30
  -1   8   3 75.5522 6.36170  22
  -1   8   3 67.4711 6.37254  17
   1  -8  -3 64.4216 3.80414  18
  -1   8   2 79.8790 6.89602   9
  -1   8   2 85.2663 5.62988  40
  -1   8   2 98.1764 6.67218  45
   1  -8  -2 97.1222 6.91230  35
   1  -8  -2 81.2165 7.08645  39
   1  -8  -2 84.5768 5.48644  34
  -1   8   2 87.2760 6.94324  13
  -1   8   2 85.9341 6.88741  16
   1  -8  -2 77.3936 7.23713  31
   1  -8  -2 76.0469 6.18818  30
   1  -8  -2 95.3127 6.89629  32
   1  -8  -2 91.7456 7.16232  23
  -1   8   2 101.009 6.75640  22
  -1   8   2 85.3432 6.83445  17
   1  -8  -1 171.433 7.24205  11
  -1   8   1 170.814 8.85330  45
  -1   8   1 168.062 9.10570  46
  -1   8   1 182.726 8.08510  40
   1  -8  -1 173.831 10.3405  39
   1  -8  -1 180.238 8.65054  34
   1  -8  -1 162.173 9.38975  35
  -1   8   1 181.707 10.1178  37
  -1   8   1 178.595 9.91754  16
  -1   8   1 179.733 9.76593  13
   1  -8  -1 189.785 9.86443  32
   1  -8  -1 189.891 9.85404  30
  -1   8   1 184.345 9.04860  22
   1  -8  -1 165.968 9.62118  23
  -1   8   1 164.916 9.52568  17
   1  -8   0 755.043 23.0574  11
  -1   8   0 717.119 23.8886  40
  -1   8   0 763.431 25.9028  46
   1  -8   0 762.672 25.6656  34
   1  -8   0 784.661 27.2220  35
   1  -8   0 754.247 27.8237  39
  -1   8   0 737.094 26.9329  37
  -1   8   0 746.609 26.5109  13
  -1   8   0 793.012 27.0458  16
   1  -8   0 743.749 26.9782  32
   1  -8   0 757.050 26.8810  30
   1  -8   0 744.470 26.9110  23
  -1   8   0 705.184 24.9645  22
  -1   8   0 712.012 26.5193  25
  -1   8   0 740.132 26.3980  17
   1  -8   1 3.02512 1.47456  10
  -1   8  -1 2.70270 3.37447   9
  -1   8  -1 2.64525 2.93893  42
  -1   8  -1 5.07121 2.80567  46
   1  -8   1 6.38638 3.71372  39
   1  -8   1-0.38701 2.99196  34
  -1   8  -1 5.36860 3.97219  37
  -1   8  -1 2.86402 2.93115  13
  -1   8  -1 1.34824 2.89793  16
   1  -8   1 0.49876 3.70579  30
  -1   8  -1 2.62751 2.09739  22
  -1   8  -1 17.5174 4.81279  25
   1  -8   1 1.89842 3.20035  23
  -1   8  -1 2.43026 1.82016  20
  -1   8  -1 2.80086 3.05947  17
  -1   8  -2 469.277 18.7686   9
   1  -8   2 453.925 15.0883  10
  -1   8  -2 420.027 15.9495  42
  -1   8  -2 449.840 16.2769  46
   1  -8   2 441.945 18.9238  39
  -1   8  -2 425.114 17.7844  37
   1  -8   2 463.911 17.5077  34
  -1   8  -2 444.384 17.3991  16
  -1   8  -2 456.844 17.0643  13
   1  -8   2 454.134 18.2886  30
   1  -8   2 403.003 16.7798  29
   1  -8   2 430.227 17.0204  27
   1  -8   2 463.310 18.0414  23
  -1   8  -2 446.187 17.5485  25
  -1   8  -2 453.485 15.2404  20
  -1   8  -2 437.585 16.8452  17
   1  -8   3 880.690 27.3044  10
  -1   8  -3 839.705 30.3171   9
  -1   8  -3 707.308 27.3754  42
  -1   8  -3 870.042 27.3259  46
   1  -8   3 857.298 29.6662  35
   1  -8   3 873.346 29.5384  34
  -1   8  -3 820.615 29.3778  37
  -1   8  -3 869.105 28.1996  13
  -1   8  -3 838.675 28.5975  16
   1  -8   3 884.658 29.8418  32
   1  -8   3 816.792 28.8755  29
   1  -8   3 824.308 30.1434  30
  -1   8  -3 834.147 28.8994  25
   1  -8   3 827.747 28.9855  27
   1  -8   3 824.481 29.3863  23
  -1   8  -3 867.181 28.1108  17
   1  -8   4 272.577 10.9805  10
  -1   8  -4 266.236 13.1062   9
  -1   8  -4 257.231 9.84689  46
  -1   8  -4 246.282 11.9993  37
   1  -8   4 252.953 12.1626  35
   1  -8   4 247.544 12.3819  34
  -1   8  -4 269.831 10.7245  13
  -1   8  -4 232.804 10.7885  16
   1  -8   4 264.222 12.3315  32
   1  -8   4 246.802 11.8541  29
   1  -8   4 251.291 12.8124  30
   1  -8   4 241.530 11.8856  27
   1  -8   4 254.853 8.98947  26
  -1   8  -4 246.866 11.6627  25
   1  -8   4 230.064 11.8755  23
  -1   8  -4 238.354 10.3913  17
   1  -8   5 598.138 20.6738  10
  -1   8  -5 570.030 22.3885   9
  -1   8  -5 558.557 21.7211   7
  -1   8  -5 590.445 22.0583   3
  -1   8  -5 547.565 18.1595  46
  -1   8  -5 553.194 22.5482  36
   1  -8   5 559.324 21.2796  35
  -1   8  -5 556.979 21.1817  37
   1  -8   5 588.589 22.2416  34
  -1   8  -5 561.157 19.1685  13
  -1   8  -5 526.773 19.5297  16
  -1   8  -5 543.269 20.0920  12
   1  -8   5 520.476 21.9877  30
   1  -8   5 550.441 21.4603  29
   1  -8   5 546.484 21.2272  32
   1  -8   5 566.532 21.6649  27
  -1   8  -5 576.740 20.8575  25
  -1   8  -5 536.928 18.9761  17
  -1   8  -6 77.5657 7.08694   9
  -1   8  -6 76.5297 6.55583   7
   1  -8   6 81.2694 6.42065  10
  -1   8  -6 66.9793 6.31066   3
   1  -8   6 80.9773 7.58147  39
   1  -8   6 77.0335 6.29692  35
  -1   8  -6 64.5636 7.32763  36
   1  -8   6 70.8928 7.20860  34
  -1   8  -6 57.3705 5.94630  37
  -1   8  -6 63.8351 4.74628  16
  -1   8  -6 75.4191 4.55986  13
  -1   8  -6 81.3201 5.48459  12
   1  -8   6 70.8353 6.24646  32
   1  -8   6 75.4301 6.81378  29
   1  -8   6 77.4289 7.41286  30
   1  -8   6 69.3018 6.46376  27
  -1   8  -6 66.4756 4.34031  17
  -1   8  -7 169.062 9.60299   3
   1  -8   7 152.848 10.6340  39
  -1   8  -7 150.408 10.6985  36
  -1   8  -7 163.160 9.27904  37
   1  -8   7 151.613 8.96103  35
   1  -8   7 172.103 10.7566  34
  -1   8  -7 174.147 8.29615  12
   1  -8   7 174.142 9.32650  32
   1  -8   7 155.714 10.5276  31
   1  -8   7 153.769 10.1353  29
   1  -8   7 170.515 10.8799  33
   1  -8   7 138.433 9.63525  27
   1  -8   7 154.371 9.73418  10
  -1   8  -7 163.890 9.50743   7
  -1   8  -7 171.938 10.3738   9
  -1   8  -8 118.191 8.05696   3
   1  -8   8 125.561 9.93986  39
  -1   8  -8 138.489 10.4316  36
   1  -8   8 119.833 7.80036  35
  -1   8  -8 120.558 6.74968  12
   1  -8   8 117.417 9.52752  31
   1  -8   8 120.030 7.83459  32
   1  -8   8 129.202 9.49574  29
   1  -8   8 129.760 9.87947  33
   1  -8   8 115.547 9.14877  27
   1  -8   8 133.416 9.19157  10
  -1   8  -8 113.557 8.58652   9
  -1   8  -8 129.300 8.29197   7
   1  -8   9 35.5938 4.71366  35
  -1   8  -9 38.4816 6.95933  36
  -1   8  -9 27.0113 4.98476   9
  -1   8  -9 29.3568 4.59706   7
   1  -8   9 27.8599 5.78168  10
   1  -8   9 32.6871 5.88771  30
   1  -8   9 31.3934 4.56131  32
   1  -8   9 18.7817 6.66471  31
   1  -8   9 26.4406 6.10465  33
   1  -8   9 30.9509 5.69951  29
   1  -8   9 27.9865 5.96785  27
  -1   8  -9 32.1776 4.78032   3
  -1   8 -10 7.85426 5.18000  36
   1  -8  10 0.38172 3.18177  35
  -1   8 -10 5.95403 3.98511   9
   1  -8  10-0.75862 5.73383  10
  -1   8 -10 2.21108 3.22676   7
   1  -8  10 2.95157 5.48133  31
   1  -8  10 2.28431 3.18818  32
   1  -8  10 1.64200 4.90584  33
   1  -8  10 3.03181 4.96139  30
  -1   8 -10-0.79197 8.70232  24
   1  -8  10 3.99950 4.95053  29
   1  -8  10-1.59866 5.38842  27
  -1   8 -10 0.44240 3.04584   3
  -1   8 -11 87.8645 8.20654  21
   1  -8  11 101.812 9.86001  33
   1  -8  11 95.4175 9.82805  31
   1  -8  11 94.1301 6.22559  32
   1  -8  11 94.5808 9.04752  30
  -1   8 -11 89.9943 9.02907  36
   1  -8  11 81.5608 6.05935  35
  -1   8 -11 90.6959 10.6811  24
   1  -8  11 95.8410 9.33735  29
   1  -8  11 113.880 9.95662  27
  -1   8 -11 92.7560 9.57764   6
   1  -8  11 79.3970 9.13670  10
  -1   8 -11 83.5070 7.46675   9
  -1   8 -12 123.227 9.72570  21
   1  -8  12 120.405 11.0154  29
   1  -8  12 122.325 10.4825  30
   1  -8  12 124.403 10.6294  33
  -1   8 -12 126.910 10.5150  36
  -1   8 -12 124.895 12.7989  24
   1  -8  12 143.429 11.7632  27
  -1   8 -12 114.854 10.6347   6
   1  -8  12 138.839 11.6952  10
  -1   8 -12 113.106 8.59169   9
  -1   8 -13 285.926 15.3203  21
   1  -8  13 325.010 18.2387  29
   1  -8  13 329.133 17.1275  30
   1  -8  13 277.144 16.7711  33
  -1   8 -13 291.286 18.1948  24
   1  -8  13 270.572 16.8446  27
   1  -8  13 277.709 17.4253  10
  -1   8 -13 284.281 16.9576   6
  -1   8 -14 4.07827 6.36444  14
  -1   8 -14 1.42035 7.00907  21
   1  -8  14-1.67964 6.01563  30
   1  -8  14 6.73419 6.34591  33
   1  -8  14 5.17488 6.29706  27
   1  -8  14 15.5444 6.93681  29
  -1   8 -14 7.99401 9.38636  24
  -1   8 -14 7.65140 7.10571   6
   1  -8  14 3.15094 6.66458  10
   1  -8  15 3.35206 5.84867  30
   1  -8  15-0.97522 6.33600  33
  -1   8 -15 8.41991 7.19647  14
   1  -8  15 3.22401 6.87367  27
   1  -8  15 2.15189 7.04372  29
   1  -8  15 3.31244 7.06214  10
  -1   8 -15 7.72507 6.36952   6
   1  -8  16 33.9748 7.98581  33
  -1   8 -16 26.7606 8.17534  14
   1  -8  16 48.3565 9.14917  27
   1  -8  16 46.2181 8.67602  29
   1  -8  16 39.8569 9.11246  10
  -1   8 -16 53.4000 8.66978   6
   1  -8  17 56.8219 9.10898  33
  -1   8 -17 53.4420 10.1284  14
   1  -8  17 75.7708 10.1305  29
   1  -8  17 58.3877 9.56289  27
   1  -8  17 69.1775 10.8220  10
   1  -8  18 7.19913 6.48739  33
  -1   8 -18 12.5766 8.14511  14
   1  -8  18 5.38215 6.60737  29
   1  -8  18 6.47857 6.90738  27
   1  -8  18 1.13791 7.45028  10
   1  -7 -18 25.7112 9.02867  14
  -1   7  18 23.5169 8.10310  33
   1  -7 -18 29.1295 7.38535  23
  -1   7  18 32.7148 8.67119  45
  -1   7  18 36.8424 8.62444  40
  -1   7  18 32.9017 7.59506  46
  -1   7  17-0.95902 6.60188  46
  -1   7  17-8.35970 8.71307  45
   1  -7 -17-6.76889 7.40532  39
  -1   7  17 4.24647 6.66959  38
  -1   7  17 4.54885 6.30562  13
   1  -7 -17-4.94953 8.34115  14
  -1   7  17-3.92452 6.75408  33
   1  -7 -17-2.83943 6.86326  23
  -1   7  17 2.68372 6.20030  17
  -1   7  16 16.6786 6.95476  46
  -1   7  16 25.1096 8.07594  45
   1  -7 -16 14.6953 6.66315  39
  -1   7  16 26.0614 7.42452  38
   1  -7 -16 17.1187 8.19911  14
  -1   7  16 10.4022 6.39472  13
  -1   7  16 14.9834 7.12585  33
   1  -7 -16 14.3764 6.96824  23
  -1   7  16 24.1684 7.31728  17
  -1   7  15 76.3877 10.3626  40
  -1   7  15 94.7946 11.5050  45
   1  -7 -15 93.5357 10.2451  39
  -1   7  15 100.769 9.98416  38
  -1   7  15 87.1976 9.74306  13
   1  -7 -15 85.3910 11.4546  14
  -1   7  15 92.1187 8.36928  16
  -1   7  15 77.8423 7.92223  29
   1  -7 -15 94.1922 10.2391  23
  -1   7  15 80.3897 8.20017  27
   1  -7 -15 75.6437 10.7760  21
   1  -7 -15 93.2784 8.34942  18
  -1   7  15 68.7394 9.34217  17
  -1   7  14-2.09314 6.58559  40
  -1   7  14 0.85411 5.54795  38
   1  -7 -14 5.11220 6.29155  39
  -1   7  14-3.80586 6.08450  13
  -1   7  14-2.79285 4.93623  16
   1  -7 -14 3.40306 7.13797  14
  -1   7  14-0.60785 4.29741  29
  -1   7  14 1.85620 4.43077  27
   1  -7 -14 2.12848 6.75144  21
  -1   7  14-6.53957 6.11484  17
   1  -7 -14 6.69318 4.72762  18
  -1   7  13 60.2458 9.25910  40
   1  -7 -13 51.2482 7.94372  39
  -1   7  13 68.3745 8.61098  38
   1  -7 -13 65.4588 9.77107  14
  -1   7  13 71.5956 9.08164  13
  -1   7  13 59.3210 7.47515  16
  -1   7  13 45.0645 6.38795  29
  -1   7  13 64.3614 7.25126  27
   1  -7 -13 47.9272 8.81529  21
  -1   7  13 50.2149 8.32704  17
   1  -7 -13 62.6232 6.83784  18
  -1   7  12 287.183 14.8956  16
  -1   7  12 264.181 16.0144  13
   1  -7 -12 290.649 17.5188  14
  -1   7  12 256.853 16.7362  45
  -1   7  12 289.551 16.6659  40
   1  -7 -12 287.962 17.1364  21
  -1   7  12 272.655 16.0204  17
   1  -7 -12 273.742 13.4988  18
  -1   7  12 281.134 15.9333  38
   1  -7 -12 260.264 15.3824  39
  -1   7  11 38.9404 4.24874   3
  -1   7  11 27.3894 6.33757  40
  -1   7  11 43.6903 7.65219  45
   1  -7 -11 34.7591 6.47610  39
  -1   7  11 31.9134 6.36399  38
   1  -7 -11 34.6771 7.20523  14
  -1   7  11 39.3457 6.90728  13
  -1   7  11 42.8618 6.34500  16
   1  -7 -11 41.4448 5.27568  18
   1  -7 -11 34.6115 7.27100  21
  -1   7  11 38.6212 6.98268  17
  -1   7  11 38.1918 4.26965   7
  -1   7  10 531.917 19.4284   7
  -1   7  10 505.963 19.2501   3
  -1   7  10 544.773 23.3439  40
  -1   7  10 486.845 23.3586  45
   1  -7 -10 512.031 17.9552  34
   1  -7 -10 519.802 22.4867  39
   1  -7 -10 521.483 18.7945  35
  -1   7  10 515.014 21.8918  16
  -1   7  10 538.403 23.4645  13
   1  -7 -10 551.194 24.3675  14
   1  -7 -10 528.980 18.7823  32
  -1   7  10 538.722 23.7635  22
   1  -7 -10 493.186 23.4256  21
   1  -7 -10 515.931 19.7966  18
  -1   7  10 536.746 23.3568  17
  -1   7   9 41.3128 4.72750   7
  -1   7   9 40.8682 4.80329   3
  -1   7   9 35.6712 6.23086  45
  -1   7   9 33.1688 3.55312  43
  -1   7   9 56.2501 6.79548  40
   1  -7  -9 37.4809 4.39571  35
   1  -7  -9 35.8256 6.14497  39
   1  -7  -9 40.5514 3.88074  34
   1  -7  -9 35.3525 6.53951  14
  -1   7   9 44.9308 5.99670  16
   1  -7  -9 40.7492 4.41735  32
  -1   7   9 39.5884 6.41553  22
   1  -7  -9 27.9322 6.23712  21
   1  -7  -9 45.8163 4.77070  18
  -1   7   8 611.599 22.4394   7
  -1   7   8 624.672 22.4414   3
  -1   7   8 638.211 24.7697  40
  -1   7   8 575.393 24.9695  45
  -1   7   8 602.532 20.4646  43
   1  -7  -8 631.790 22.0694  35
   1  -7  -8 618.612 20.4685  34
   1  -7  -8 561.292 24.0543  39
  -1   7   8 608.917 24.2705  16
   1  -7  -8 633.429 22.0873  32
  -1   7   8 612.272 25.1821  22
   1  -7  -8 614.405 21.5671  18
  -1   7   7 170.032 9.34333   7
  -1   7   7 181.874 9.41381   3
  -1   7   7 164.692 10.8386  45
  -1   7   7 191.461 10.7554  40
   1  -7  -7 164.375 10.5768  39
   1  -7  -7 175.877 7.71950  34
   1  -7  -7 164.631 8.82915  35
  -1   7   7 188.222 10.7155  16
   1  -7  -7 168.824 8.93209  32
  -1   7   7 177.266 11.0416  22
   1  -7  -7 178.292 10.7832  23
   1  -7  -7 175.741 8.29564  18
  -1   7   6 543.138 20.6764   7
  -1   7   6 536.470 17.9977   5
  -1   7   6 586.092 20.9404   3
  -1   7   6 592.202 21.8091  40
  -1   7   6 546.773 22.2583  45
   1  -7  -6 539.299 21.8956  39
   1  -7  -6 540.848 20.2382  35
   1  -7  -6 552.794 18.4667  34
  -1   7   6 515.370 21.9621  13
   1  -7  -6 584.619 20.5124  32
   1  -7  -6 549.451 21.8268  23
  -1   7   6 520.339 21.8616  22
   1  -7  -6 527.928 18.7259  18
  -1   7   6 555.007 22.2372  17
  -1   7   5 27.3945 4.61331   9
  -1   7   5 28.8116 4.40608   7
  -1   7   5 23.5062 2.61472   5
  -1   7   5 30.9997 4.47125   3
  -1   7   5 28.9884 4.47800  40
  -1   7   5 22.1297 4.61858  45
   1  -7  -5 25.5406 4.10890  35
   1  -7  -5 17.5417 4.61967  39
   1  -7  -5 22.1380 3.01657  34
  -1   7   5 21.8247 4.51474  13
   1  -7  -5 23.6682 3.84650  32
  -1   7   5 25.7808 4.68550  22
   1  -7  -5 26.5016 4.82237  23
   1  -7  -5 19.7223 2.88833  18
  -1   7   5 20.2314 4.60172  17
  -1   7   4 3799.73 117.528   9
  -1   7   4 4043.94 117.598  40
  -1   7   4 3913.24 118.425  45
   1  -7  -4 3875.85 117.472  35
   1  -7  -4 3827.89 118.644  39
   1  -7  -4 3906.26 115.332  34
  -1   7   4 3871.05 118.697  13
  -1   7   4 4018.96 118.606  16
   1  -7  -4 3922.30 117.565  32
   1  -7  -4 3781.30 116.838  30
  -1   7   4 3899.28 118.340  22
  -1   7   4 3965.50 118.690  17
   1  -7  -4 3928.09 114.951  18
  -1   7   3 390.425 16.1809   9
  -1   7   3 386.527 16.1511  45
  -1   7   3 417.025 15.5300  40
   1  -7  -3 389.737 15.8979  35
   1  -7  -3 392.696 14.2262  34
   1  -7  -3 388.583 16.7121  39
  -1   7   3 390.425 16.5211  13
  -1   7   3 413.304 16.6816  16
   1  -7  -3 379.862 15.5396  30
   1  -7  -3 410.223 16.1032  32
  -1   7   3 419.679 16.3613  22
  -1   7   3 415.367 16.6597  17
   1  -7  -3 398.394 13.6014  18
  -1   7   2 120.170 7.80089   9
  -1   7   2 123.170 7.50367  45
  -1   7   2 130.672 6.91431  40
   1  -7  -2 136.216 6.66034  34
   1  -7  -2 147.305 8.16254  35
  -1   7   2 133.189 8.37641  37
   1  -7  -2 121.574 8.14173  39
  -1   7   2 136.179 8.11935  16
  -1   7   2 125.394 7.97196  13
   1  -7  -2 134.689 7.60197  30
   1  -7  -2 132.718 8.67444  31
   1  -7  -2 138.900 7.97137  32
  -1   7   2 123.531 7.34169  22
   1  -7  -2 144.749 5.96656  18
  -1   7   2 143.788 8.17603  17
  -1   7   1 722.034 26.1603  45
  -1   7   1 764.735 25.4081  40
   1  -7  -1 791.868 27.9928  39
   1  -7  -1 778.822 25.7943  34
   1  -7  -1 773.486 27.1986  35
  -1   7   1 809.912 27.6407  37
  -1   7   1 786.217 27.1821  13
  -1   7   1 796.342 27.4092  16
   1  -7  -1 762.981 26.9294  30
   1  -7  -1 816.221 27.4329  32
  -1   7   1 813.004 26.5369  22
   1  -7  -1 802.641 27.4680  23
  -1   7   1 781.420 27.0909  17
   1  -7   0 9.86767 1.83316  11
   1  -7   0 7.10836 1.17800  10
  -1   7   0 10.6525 2.87399  46
  -1   7   0 8.23552 2.09216  40
   1  -7   0 5.06195 3.08719  35
  -1   7   0 8.04665 3.31713  37
   1  -7   0 6.66308 2.63939  34
   1  -7   0 10.7210 3.52016  39
  -1   7   0 9.87419 3.02337  13
  -1   7   0 10.1471 3.11187  16
   1  -7   0 12.3448 3.38975  30
   1  -7   0 7.21654 2.99154  32
  -1   7   0 9.65159 4.19175  25
   1  -7   0 5.00052 3.03142  23
  -1   7   0 11.6094 2.63234  22
  -1   7   0 10.0278 3.24583  17
   1  -7   1 1299.42 38.6615  10
  -1   7  -1 1330.61 42.3817   9
   1  -7   1 1298.25 37.9882  11
  -1   7  -1 1266.96 39.7275  42
  -1   7  -1 1239.51 40.4140  46
  -1   7  -1 1282.77 41.8100  37
   1  -7   1 1347.26 42.8726  39
   1  -7   1 1293.53 40.9103  34
  -1   7  -1 1274.59 41.3777  16
  -1   7  -1 1291.71 41.0763  13
   1  -7   1 1286.98 41.9116  30
   1  -7   1 1290.49 41.7549  23
  -1   7  -1 1249.11 39.6653  22
  -1   7  -1 1239.60 41.2254  25
  -1   7  -1 1276.34 40.9654  17
  -1   7  -1 1282.51 38.9258  20
   1  -7   2 88.5546 4.64543  10
  -1   7  -2 87.0844 6.68077   9
  -1   7  -2 77.4802 5.05311  46
  -1   7  -2 78.0317 5.23915  42
   1  -7   2 89.7277 6.82695  39
   1  -7   2 89.8255 6.00684  34
  -1   7  -2 81.2314 6.25592  37
  -1   7  -2 88.4666 5.86718  16
  -1   7  -2 88.3358 5.60684  13
   1  -7   2 86.3322 5.71391  29
   1  -7   2 91.2345 6.75961  30
   1  -7   2 92.1611 6.39236  23
   1  -7   2 89.6030 5.75354  27
  -1   7  -2 102.601 6.38889  25
  -1   7  -2 90.5233 5.64243  17
  -1   7  -2 96.5955 4.73796  20
   1  -7   3 363.722 12.9999  10
  -1   7  -3 351.206 12.7097  46
  -1   7  -3 366.323 14.4769  37
   1  -7   3 358.238 14.5747  35
   1  -7   3 351.447 14.4371  34
  -1   7  -3 357.034 13.6773  16
  -1   7  -3 328.782 13.1020  13
   1  -7   3 343.673 14.9363  30
   1  -7   3 347.335 14.4990  32
   1  -7   3 330.902 13.8901  29
  -1   7  -3 352.879 13.9763  25
   1  -7   3 354.323 14.4186  23
   1  -7   3 344.306 14.0705  27
  -1   7  -3 336.820 13.1147  17
   1  -7   4 196.950 8.79545  10
  -1   7  -4 183.431 7.59475  46
   1  -7   4 185.319 9.48639  35
  -1   7  -4 188.896 9.37878  37
   1  -7   4 201.316 10.0816  34
  -1   7  -4 170.421 8.23212  16
  -1   7  -4 204.444 8.28525  13
   1  -7   4 184.524 9.44235  32
   1  -7   4 192.997 9.59151  29
   1  -7   4 195.885 10.3639  30
   1  -7   4 182.148 7.10453  26
   1  -7   4 178.312 9.39610  23
   1  -7   4 182.251 9.35581  27
  -1   7  -4 167.976 8.85008  25
  -1   7  -4 195.800 8.15183  17
   1  -7   5 273.731 11.7967  10
  -1   7  -5 284.674 12.5733   7
  -1   7  -5 291.353 12.6270   3
  -1   7  -5 272.686 9.77188  46
  -1   7  -5 295.883 13.5919  36
   1  -7   5 292.633 13.0571  34
   1  -7   5 268.154 12.0309  35
  -1   7  -5 260.568 10.6719  16
  -1   7  -5 269.715 10.3057  13
  -1   7  -5 265.539 11.2394  12
   1  -7   5 276.430 13.2665  33
   1  -7   5 272.473 13.0673  30
   1  -7   5 264.452 12.4007  29
   1  -7   5 277.600 12.1340  32
   1  -7   5 271.197 12.5068  27
   1  -7   5 261.953 9.21838  26
  -1   7  -5 270.915 10.2713  17
  -1   7  -6 46.6234 4.98371   3
  -1   7  -6 36.7657 3.01657  17
   1  -7   6 35.0338 4.28855  35
   1  -7   6 52.9070 5.75479  34
   1  -7   6 34.1581 5.24641  39
  -1   7  -6 43.5746 5.62618  36
  -1   7  -6 40.1971 3.34725  16
  -1   7  -6 42.6466 4.05148  12
  -1   7  -6 39.0124 3.13050  13
   1  -7   6 46.4091 5.57902  33
   1  -7   6 39.6227 4.47532  32
   1  -7   6 41.3001 5.02104  29
   1  -7   6 53.0101 5.37639  27
   1  -7   6 45.7828 5.06512  10
  -1   7  -6 44.4732 4.91333   7
  -1   7  -7 145.949 8.21024   3
   1  -7   7 133.519 9.27901  39
  -1   7  -7 134.861 9.50325  36
   1  -7   7 133.720 7.65624  35
  -1   7  -7 133.135 5.82121  16
  -1   7  -7 141.833 7.04475  12
   1  -7   7 125.255 9.18867  33
   1  -7   7 133.672 9.19361  31
   1  -7   7 122.937 7.51533  32
   1  -7   7 133.155 8.94482  29
   1  -7   7 123.807 8.63297  27
   1  -7   7 137.962 8.68139  10
  -1   7  -7 143.040 8.66756   9
  -1   7  -7 135.381 8.09586   7
  -1   7  -8 549.639 20.3754   3
   1  -7   8 575.444 23.1084  39
   1  -7   8 529.039 19.8250  35
  -1   7  -8 529.791 22.3530  36
  -1   7  -8 543.430 18.8716  12
   1  -7   8 583.793 22.5386  31
   1  -7   8 552.898 22.4170  29
   1  -7   8 548.855 22.7398  33
   1  -7   8 533.219 19.8750  32
   1  -7   8 522.651 23.2173  28
   1  -7   8 551.571 22.4067  27
   1  -7   8 509.009 21.7664  10
  -1   7  -8 573.145 20.5023   7
  -1   7  -8 549.829 21.2938   9
   1  -7   9 3.31136 4.50302  10
  -1   7  -9 10.3596 3.81029   9
  -1   7  -9 3.59060 2.93911   7
   1  -7   9 7.68434 3.23071  35
  -1   7  -9 14.3740 4.48719  36
  -1   7  -9 10.5411 2.70191  12
   1  -7   9 7.01712 4.04524  33
   1  -7   9 11.0448 4.44865  30
   1  -7   9 9.43177 3.27971  32
   1  -7   9 8.82747 5.33394  31
   1  -7   9 16.4990 6.01717  28
   1  -7   9 8.25469 4.70941  29
   1  -7   9 5.48935 4.10759  27
  -1   7  -9 11.1638 3.33230   3
  -1   7 -10 668.469 23.8038   3
  -1   7 -10 720.297 26.4989  21
   1  -7  10 722.036 27.3413  30
   1  -7  10 686.118 23.4238  32
   1  -7  10 589.126 26.9047  29
   1  -7  10 679.985 27.1873  31
   1  -7  10 641.872 27.2598  33
  -1   7 -10 690.134 27.3869  36
   1  -7  10 678.758 23.3989  35
   1  -7  10 718.461 28.7443  28
  -1   7 -10 666.833 27.7888  24
   1  -7  10 684.878 27.7756  27
  -1   7 -10 691.691 25.4039   9
  -1   7 -10 692.835 27.9470   6
  -1   7 -10 702.174 23.9528   7
   1  -7  10 717.484 27.8809  10
  -1   7 -11 4.98573 4.49102  21
   1  -7  11 0.71068 4.79051  30
   1  -7  11-0.82246 2.53771  32
   1  -7  11-0.79336 4.60931  33
   1  -7  11 0.55206 2.59353  35
  -1   7 -11-1.49025 4.24498  36
   1  -7  11 3.29438 5.18252  29
   1  -7  11 1.64092 5.28823  27
   1  -7  11 9.07720 6.23681  28
  -1   7 -11-3.03452 7.30904  24
  -1   7 -11-3.19381 5.26561   6
   1  -7  11-4.92335 5.80119  10
  -1   7 -11-0.50165 3.81291   9
  -1   7 -12 12.4678 5.08005  21
  -1   7 -12 13.0503 5.10922  36
   1  -7  12 4.19110 4.92587  33
   1  -7  12 4.43913 5.03186  30
  -1   7 -12 15.0715 8.06438  24
   1  -7  12 11.5739 5.92274  29
   1  -7  12 18.0070 6.98382  28
   1  -7  12 15.0836 5.59144  27
  -1   7 -12 5.26907 4.30817   9
  -1   7 -12 14.2803 5.71074   6
   1  -7  12 17.1268 6.74178  10
  -1   7 -13 156.366 12.5235  14
  -1   7 -13 160.885 11.1448  21
   1  -7  13 166.243 12.3982  33
   1  -7  13 165.240 12.6268  29
   1  -7  13 163.271 11.6940  30
   1  -7  13 178.858 13.1323  27
  -1   7 -13 171.878 13.7804  24
  -1   7 -13 152.357 11.9777   6
   1  -7  13 177.341 13.4274  10
  -1   7 -14 81.5497 10.0677  14
  -1   7 -14 65.3659 8.20471  21
   1  -7  14 79.5391 9.29740  33
   1  -7  14 83.4074 9.01011  30
   1  -7  14 77.5706 9.41924  27
   1  -7  14 99.0253 10.5405  29
  -1   7 -14 96.2144 12.2196  24
   1  -7  14 65.1504 9.19882  10
  -1   7 -14 70.9895 9.43058   6
  -1   7 -15-5.19989 6.80735  14
  -1   7 -15-2.18202 5.20890  21
   1  -7  15 0.93872 6.14459  33
   1  -7  15-3.17177 6.54319  27
   1  -7  15-1.06041 6.39367  29
  -1   7 -15 0.92725 5.88279   6
   1  -7  15-6.68162 7.66602  10
   1  -7  16 229.668 15.3005  33
   1  -7  16 232.477 16.1222  29
  -1   7 -16 228.099 16.2203  14
   1  -7  16 219.741 16.1533  27
   1  -7  16 227.632 16.8953  10
  -1   7 -16 225.344 15.3099   6
   1  -7  17 96.5921 10.3896  33
  -1   7 -17 121.107 12.4671  14
   1  -7  17 93.2854 11.3445  27
   1  -7  17 94.6959 11.5538  29
   1  -7  17 109.184 12.8433  10
   1  -7  18 45.2911 8.44808  33
   1  -7  18 49.5474 9.45943  27
   1  -7  18 52.9277 9.34708  29
   1  -7  18 52.3031 10.2848  10
  -1   7 -18 55.2686 10.2119  14
   1  -6 -19 16.8334 8.68259  14
   1  -6 -19 22.4929 6.99743  23
  -1   6  19 12.8447 7.28798  40
  -1   6  19 16.3960 8.13841  45
  -1   6  19 26.5729 7.33244  46
  -1   6  18 6.69753 6.67882  38
   1  -6 -18-7.39265 8.06587  14
  -1   6  18 8.57274 6.86560  33
   1  -6 -18 4.41935 6.20973  23
  -1   6  18 8.69722 5.94750  46
  -1   6  18 8.84406 7.91787  40
  -1   6  18 3.42296 7.52591  45
  -1   6  17 12.2163 7.64870  40
  -1   6  17 11.5817 7.35132  45
  -1   6  17 7.27407 6.51571  46
  -1   6  17 9.54200 6.37176  38
   1  -6 -17 7.45540 6.90792  39
  -1   6  17 17.9744 6.61882  13
   1  -6 -17 9.84416 7.87273  14
  -1   6  17 0.98232 6.94901  33
   1  -6 -17 2.73400 6.23492  23
   1  -6 -17 8.23404 5.94466  18
   1  -6 -17 9.69011 6.94386  21
  -1   6  17 5.89327 6.07168  17
  -1   6  16 9.18460 7.46277  45
  -1   6  16 10.9126 7.41371  40
  -1   6  16 17.5112 6.95334  38
   1  -6 -16 1.67758 6.41737  39
   1  -6 -16 9.62819 7.88257  14
  -1   6  16 8.85973 6.14692  13
  -1   6  16 9.86121 6.70051  33
  -1   6  16 6.68789 5.03380  29
  -1   6  16 9.47761 5.72741  27
   1  -6 -16 16.0635 7.22424  21
  -1   6  16 20.0297 7.09176  17
   1  -6 -16 5.88921 5.66487  18
  -1   6  15 124.232 12.1754  45
  -1   6  15 93.7450 10.2337  38
   1  -6 -15 122.138 11.1243  39
  -1   6  15 114.318 11.6238  33
   1  -6 -15 113.326 12.4814  14
  -1   6  15 111.649 10.7922  13
  -1   6  15 125.716 9.13299  16
  -1   6  15 116.841 9.24663  29
  -1   6  15 115.294 9.54116  27
  -1   6  15 99.1818 10.1163  17
   1  -6 -15 119.665 9.88267  18
   1  -6 -15 112.013 11.7844  21
  -1   6  14 49.3025 9.00483  45
  -1   6  14 38.7456 7.20821  38
   1  -6 -14 33.8768 7.18019  39
   1  -6 -14 50.4310 9.16521  14
  -1   6  14 49.4256 7.64455  13
  -1   6  14 24.6813 5.17260  16
  -1   6  14 52.0425 7.01060  29
  -1   6  14 35.5107 6.32419  27
  -1   6  14 43.3292 7.47642  17
   1  -6 -14 41.2337 8.30206  21
   1  -6 -14 41.1856 6.96870  18
  -1   6  13 82.2191 9.47156  40
   1  -6 -13 67.3508 8.56419  39
  -1   6  13 91.5875 9.14740  38
  -1   6  13 78.8938 9.15033  13
   1  -6 -13 56.5245 9.09108  14
  -1   6  13 71.6844 7.26235  16
  -1   6  13 89.7393 7.78001  29
  -1   6  13 61.8241 7.12043  27
  -1   6  13 86.2448 9.50976  22
  -1   6  13 69.8871 8.60126  17
   1  -6 -13 62.8958 7.28774  18
   1  -6 -13 75.5438 9.54722  21
  -1   6  12 332.826 17.5701  40
   1  -6 -12 333.945 16.8101  39
  -1   6  12 318.809 16.6601  38
  -1   6  12 301.859 16.6860  13
  -1   6  12 312.747 15.2933  16
   1  -6 -12 316.238 18.0822  14
  -1   6  12 299.465 14.7255  29
  -1   6  12 306.291 14.9091  27
  -1   6  12 334.205 18.0232  22
   1  -6 -12 318.870 17.7088  21
   1  -6 -12 310.525 14.9092  18
  -1   6  12 339.273 17.3050  17
  -1   6  11 119.298 6.11750   3
  -1   6  11 111.151 9.75036  40
  -1   6  11 105.116 5.67873  43
  -1   6  11 96.2767 9.12992  38
   1  -6 -11 104.687 9.25348  39
  -1   6  11 127.403 9.90026  13
   1  -6 -11 71.4445 9.02227  14
  -1   6  11 110.011 8.42450  16
  -1   6  11 104.678 5.89776   7
   1  -6 -11 96.8027 9.49400  21
   1  -6 -11 94.4349 7.60911  18
  -1   6  11 106.641 9.37514  17
  -1   6  10 29.9049 3.83073   3
  -1   6  10 28.9530 5.83307  40
  -1   6  10 22.9267 5.85357  45
  -1   6  10 35.8269 3.50819  43
   1  -6 -10 29.7049 3.54039  35
   1  -6 -10 32.4944 5.87157  39
  -1   6  10 30.3642 5.28252  16
   1  -6 -10 20.2566 5.71981  14
  -1   6  10 27.2508 5.69594  13
   1  -6 -10 28.0646 3.36308  32
  -1   6  10 41.1832 6.46184  17
   1  -6 -10 30.5257 6.45866  21
   1  -6 -10 25.5682 4.60289  18
  -1   6  10 33.6017 3.81805   7
  -1   6   9 128.617 7.18653   7
  -1   6   9 129.939 7.09736   3
  -1   6   9 125.421 6.34674  43
  -1   6   9 114.676 9.46683  45
  -1   6   9 146.039 9.72015  40
   1  -6  -9 136.090 6.94163  35
   1  -6  -9 129.665 9.41193  39
  -1   6   9 122.737 9.40529  13
  -1   6   9 119.523 8.64290  16
   1  -6  -9 119.515 9.72688  14
   1  -6  -9 132.651 6.80573  32
  -1   6   9 129.733 9.85986  22
   1  -6  -9 124.472 7.69602  18
  -1   6   9 142.007 10.0518  17
   1  -6  -9 126.818 9.91527  21
  -1   6   8 5.30100 2.80782   7
  -1   6   8 2.46973 2.81759   3
  -1   6   8 9.17348 4.35395  40
  -1   6   8 7.52403 4.37641  45
  -1   6   8 6.29059 2.57523  43
   1  -6  -8 6.62042 3.03005  35
   1  -6  -8 6.24396 4.36495  39
  -1   6   8 4.36129 3.67756  16
   1  -6  -8 6.10898 4.54490  14
   1  -6  -8 0.94949 2.70234  32
  -1   6   8 5.34066 3.88114  22
   1  -6  -8 6.69897 4.14811  21
   1  -6  -8 3.54993 3.04364  18
  -1   6   7 577.134 19.0406   5
  -1   6   7 599.564 20.9520   7
  -1   6   7 613.438 20.9819   3
  -1   6   7 545.880 19.4188  43
   1  -6  -7 583.929 18.0364  41
  -1   6   7 598.568 22.7306  40
  -1   6   7 610.042 23.4643  45
   1  -6  -7 557.334 19.1421  34
   1  -6  -7 611.427 20.6407  35
   1  -6  -7 577.801 22.5414  39
  -1   6   7 591.073 22.4018  16
   1  -6  -7 549.444 23.1128  14
   1  -6  -7 550.371 20.3011  32
  -1   6   7 590.092 23.2055  22
   1  -6  -7 583.686 23.4415  21
   1  -6  -7 590.547 20.3652  18
  -1   6   6 1.85440 2.73912   7
  -1   6   6 1.48065 2.54862   3
  -1   6   6 2.34118 1.75111   5
   1  -6  -6 1.71828 1.19672  41
  -1   6   6 0.48842 3.29271  40
  -1   6   6 2.79806 3.71831  45
   1  -6  -6 1.44501 2.16911  34
   1  -6  -6 2.36741 2.67027  35
   1  -6  -6 1.98595 3.46458  39
  -1   6   6 2.74500 3.39789  13
  -1   6   6 0.48938 3.27556  16
   1  -6  -6 0.56726 3.56990  14
   1  -6  -6 2.04553 2.50292  32
  -1   6   6 1.65025 3.19631  22
   1  -6  -6 2.42282 2.38635  18
  -1   6   6 2.15035 3.57199  17
   1  -6  -6 1.14066 3.64755  21
  -1   6   5 46.7426 4.91202   9
  -1   6   5 51.8054 4.64295   7
  -1   6   5 41.5550 3.17897   5
  -1   6   5 49.4382 4.59366   3
   1  -6  -5 46.7481 2.22436  41
  -1   6   5 51.6297 5.41200  45
  -1   6   5 58.1948 5.19409  40
   1  -6  -5 48.9545 4.41354  35
   1  -6  -5 44.4669 5.11940  39
   1  -6  -5 47.0398 3.48245  34
  -1   6   5 46.4745 5.18668  13
   1  -6  -5 43.4023 4.25308  32
  -1   6   5 53.9162 5.33033  22
   1  -6  -5 51.1142 5.20031  23
  -1   6   5 56.3590 5.41625  17
   1  -6  -5 47.1163 3.76082  18
  -1   6   4 185.491 9.33324   9
  -1   6   4 195.570 9.37991  40
  -1   6   4 191.250 9.94567  45
   1  -6  -4 203.947 7.91405  34
   1  -6  -4 193.156 10.0119  39
   1  -6  -4 199.362 9.25167  35
  -1   6   4 204.176 10.2127  13
   1  -6  -4 188.782 9.10454  32
   1  -6  -4 205.418 10.0148  23
  -1   6   4 198.007 9.91444  22
   1  -6  -4 177.812 7.75543  18
  -1   6   4 202.376 10.0685  17
  -1   6   3 10.2081 3.07833   9
  -1   6   3 6.48138 2.66336  40
  -1   6   3 8.68567 2.99591  45
   1  -6  -3 8.41477 2.78071  35
   1  -6  -3 11.5246 2.33068  34
   1  -6  -3 11.1022 3.39891  39
  -1   6   3 8.65638 3.16203  16
  -1   6   3 9.75470 3.16173  13
   1  -6  -3 9.17763 2.77029  32
  -1   6   3 9.74082 2.76764  22
  -1   6   3 9.53898 3.16370  17
   1  -6  -3 8.73635 2.03898  18
  -1   6   2 544.797 19.9328   9
  -1   6   2 547.597 19.8242  45
  -1   6   2 561.213 19.1120  40
   1  -6  -2 547.158 18.3906  34
   1  -6  -2 551.405 20.4820  39
   1  -6  -2 575.050 20.0040  35
  -1   6   2 576.695 20.3150  13
  -1   6   2 555.679 20.1356  16
   1  -6  -2 543.903 19.5806  30
   1  -6  -2 557.230 19.9295  32
  -1   6   2 533.865 19.6273  22
  -1   6   2 543.525 20.0539  17
   1  -6  -2 556.712 17.9751  18
  -1   6   1 591.613 19.6575  40
  -1   6   1 588.446 20.4434  45
   1  -6  -1 602.867 21.0139  35
  -1   6   1 583.534 21.0834  37
   1  -6  -1 613.878 21.6547  39
   1  -6  -1 587.960 19.6799  34
  -1   6   1 606.226 21.0461  13
  -1   6   1 622.844 21.1919  16
   1  -6  -1 602.796 20.8638  30
   1  -6  -1 570.636 20.8227  32
  -1   6   1 589.971 20.3440  22
   1  -6  -1 579.608 19.0425  18
  -1   6   1 567.122 20.7224  17
   1  -6   0 298.290 9.53065  10
   1  -6   0 285.116 10.1111  11
  -1   6   0 291.467 10.5960  40
  -1   6   0 326.973 10.9674  42
  -1   6   0 299.271 11.7125  46
  -1   6   0 305.959 11.4342  45
   1  -6   0 287.903 12.6627  39
  -1   6   0 300.822 12.4372  37
   1  -6   0 306.302 12.3478  35
   1  -6   0 279.604 11.2351  34
  -1   6   0 293.413 11.9589  13
  -1   6   0 311.237 12.2798  16
   1  -6   0 279.259 12.0773  30
   1  -6   0 297.856 12.2802  32
  -1   6   0 305.941 12.2682  25
  -1   6   0 294.475 11.2579  22
   1  -6   0 300.936 12.3387  23
  -1   6   0 307.868 11.9744  17
  -1   6  -1-0.38082 2.86189   9
   1  -6   1 0.34820 1.17374  11
   1  -6   1 0.13428 1.42724  10
  -1   6  -1-0.25079 1.94865  46
  -1   6  -1 2.14201 2.24090  42
   1  -6   1-1.63620 2.77702  39
  -1   6  -1 0.34040 2.60189  37
   1  -6   1 1.39315 2.21102  34
  -1   6  -1 0.63270 2.16279  16
  -1   6  -1 1.43265 2.02581  13
   1  -6   1-0.36357 2.55370  30
   1  -6   1 3.08835 1.98895  29
  -1   6  -1-2.13271 2.89411  25
   1  -6   1 0.34106 2.44244  23
  -1   6  -1 0.98159 1.74715  22
   1  -6   1 3.39572 2.06209  27
  -1   6  -1 1.40322 2.06005  17
  -1   6  -1 0.82928 1.41309  20
   1  -6   2 112.349 5.31995  10
  -1   6  -2 113.926 5.58462  46
  -1   6  -2 101.686 6.33670  37
   1  -6   2 113.392 7.05470  39
   1  -6   2 116.123 6.44499  34
  -1   6  -2 107.156 5.81668  13
  -1   6  -2 118.009 6.21126  16
   1  -6   2 113.418 6.07303  29
   1  -6   2 112.964 6.72639  30
  -1   6  -2 116.618 6.28239  25
   1  -6   2 117.709 6.21242  27
   1  -6   2 112.865 6.56752  23
  -1   6  -2 106.967 4.82603  22
  -1   6  -2 116.401 5.90505  17
   1  -6   3 2.91602 2.36666  10
  -1   6  -3 2.70236 1.79486  46
  -1   6  -3 1.32260 2.66490  37
   1  -6   3 1.38719 2.59206  34
   1  -6   3-0.34723 2.54969  35
  -1   6  -3 1.60579 2.04679  16
  -1   6  -3 1.14348 1.88936  13
   1  -6   3 7.24485 3.19454  30
   1  -6   3 3.14571 2.51971  32
  -1   6  -3 0.87981 2.72584  25
   1  -6   3 2.90480 2.37008  27
   1  -6   3 4.47910 2.52654  29
   1  -6   3 3.78493 2.63088  23
  -1   6  -3 3.81271 2.10065  17
   1  -6   4 634.294 21.6403  10
  -1   6  -4 606.740 20.1550  46
   1  -6   4 615.483 22.0133  35
   1  -6   4 664.188 22.6756  34
  -1   6  -4 638.781 21.0028  16
  -1   6  -4 620.406 20.4935  13
   1  -6   4 659.422 22.2638  32
   1  -6   4 646.205 22.3575  29
   1  -6   4 649.057 23.1737  33
   1  -6   4 618.087 22.8123  30
   1  -6   4 616.745 22.2244  27
   1  -6   4 622.928 19.8256  26
  -1   6  -4 642.420 20.5212  17
   1  -6   5 20.9350 3.67384  10
  -1   6  -5 17.6379 3.34303   7
  -1   6  -5 25.4715 3.72403   3
   1  -6   5 17.4993 1.25811  45
  -1   6  -5 23.4767 2.34165  46
  -1   6  -5 23.0346 4.17496  36
   1  -6   5 28.1588 3.57647  35
  -1   6  -5 23.0839 2.99120  12
  -1   6  -5 25.6689 2.67239  16
  -1   6  -5 26.4756 2.47880  13
   1  -6   5 24.0261 4.04922  30
   1  -6   5 24.2527 3.43884  32
   1  -6   5 19.2406 3.54117  33
   1  -6   5 24.2544 4.97623  28
   1  -6   5 24.5996 3.77440  29
   1  -6   5 25.5266 2.16361  26
   1  -6   5 29.4568 4.13774  27
   1  -6   5 19.8395 1.45689  19
  -1   6  -5 22.4500 2.38293  17
  -1   6  -6 65.3856 5.25703   7
   1  -6   6 58.6835 5.59242  10
  -1   6  -6 68.6103 5.20821   3
   1  -6   6 74.4770 6.28654  39
  -1   6  -6 63.9047 3.30279  46
   1  -6   6 69.9663 5.18970  35
  -1   6  -6 70.7641 6.10426  36
  -1   6  -6 71.3028 4.57729  12
  -1   6  -6 63.8190 3.45839  13
  -1   6  -6 64.5397 3.76989  16
   1  -6   6 80.0658 6.18780  29
   1  -6   6 61.8326 5.74518  33
   1  -6   6 66.4929 5.01146  32
   1  -6   6 77.0234 6.04428  27
   1  -6   6 75.7514 6.90074  28
  -1   6  -6 72.2522 3.57066  17
   1  -6   7 1148.22 38.1780  10
  -1   6  -7 1148.38 36.7241   7
  -1   6  -7 1156.36 36.6933   3
   1  -6   7 1158.44 39.0395  39
  -1   6  -7 1176.11 38.8785  36
   1  -6   7 1160.42 36.3441  35
  -1   6  -7 1119.78 33.6929  13
  -1   6  -7 1095.08 33.8708  16
  -1   6  -7 1129.62 35.4401  12
   1  -6   7 1178.24 38.9281  33
   1  -6   7 1182.18 38.6655  29
   1  -6   7 1158.42 36.4019  32
   1  -6   7 1168.10 38.1880  31
   1  -6   7 1130.97 38.4340  27
   1  -6   7 1095.40 39.0753  28
  -1   6  -7 1086.66 33.6424  17
  -1   6  -8 338.560 13.3602   7
   1  -6   8 344.092 15.4423  10
  -1   6  -8 324.002 15.3372  36
   1  -6   8 342.692 13.0895  35
  -1   6  -8 334.255 12.3120  12
   1  -6   8 307.276 15.1838  33
   1  -6   8 330.607 12.9354  32
   1  -6   8 335.705 15.1421  30
   1  -6   8 313.427 15.1825  29
   1  -6   8 341.655 15.2182  31
   1  -6   8 345.250 15.6079  27
   1  -6   8 313.542 15.8477  28
  -1   6  -8 318.663 13.1596   3
  -1   6  -9 16.0887 3.03929   7
  -1   6  -9 13.5575 3.52577   9
   1  -6   9 17.2705 4.93033  10
   1  -6   9 9.41438 2.76436  35
  -1   6  -9 8.65987 3.91025  36
  -1   6  -9 13.6873 2.53272  12
   1  -6   9 16.1447 4.47150  30
   1  -6   9 19.1139 3.12326  32
   1  -6   9 12.5875 4.19812  33
   1  -6   9 8.57746 4.80244  31
   1  -6   9 11.5495 4.43267  27
  -1   6  -9-2.46020 7.25865  24
   1  -6   9 16.1009 4.44910  29
   1  -6   9 15.2371 5.07736  28
  -1   6  -9 13.4524 2.93178   3
  -1   6 -10 162.333 7.90466   3
  -1   6 -10 164.356 10.0100  21
   1  -6  10 198.266 11.8257  29
   1  -6  10 190.601 11.4778  31
   1  -6  10 180.716 10.7041  30
   1  -6  10 163.617 7.59469  32
   1  -6  10 160.223 10.5976  33
  -1   6 -10 158.138 10.4496  36
   1  -6  10 157.188 7.57150  35
  -1   6 -10 154.615 11.2850  24
   1  -6  10 158.579 10.9440  27
   1  -6  10 155.034 11.1540  28
  -1   6 -10 156.088 10.8762   6
  -1   6 -10 186.891 9.34895   9
  -1   6 -10 172.265 7.98900   7
   1  -6  10 171.362 11.3989  10
  -1   6 -11 49.9588 6.28987  21
   1  -6  11 58.8386 6.67692  30
   1  -6  11 55.3772 7.06579  33
   1  -6  11 56.3066 3.88546  32
   1  -6  11 57.7940 4.01376  35
  -1   6 -11 51.6872 6.45731  36
   1  -6  11 53.6053 7.11018  27
  -1   6 -11 40.4266 8.08933  24
   1  -6  11 42.1138 6.58983  29
   1  -6  11 51.7590 7.45654  28
  -1   6 -11 48.7445 5.21597   9
  -1   6 -11 52.1673 7.02309   6
   1  -6  11 59.8919 7.87230  10
  -1   6 -12 26.0984 5.19699  21
   1  -6  12 25.4546 5.46460  30
   1  -6  12 26.4393 6.11075  33
   1  -6  12 25.4962 5.96722  29
   1  -6  12 19.4709 5.53914  27
   1  -6  12 29.4236 6.54709  28
  -1   6 -12 19.1251 8.04476  24
   1  -6  12 29.0134 7.11475  10
  -1   6 -12 21.0752 5.80219   6
  -1   6 -12 17.2983 3.99893   9
  -1   6 -13 837.541 30.9154  21
  -1   6 -13 783.012 32.7526  14
   1  -6  13 796.577 31.9907  33
   1  -6  13 814.138 31.0177  30
   1  -6  13 812.277 33.0107  29
  -1   6 -13 851.790 32.4501  24
   1  -6  13 785.379 31.8726  28
   1  -6  13 827.286 33.1577  27
  -1   6 -13 807.910 32.2935   6
   1  -6  13 797.811 33.3421  10
  -1   6 -13 785.919 31.9270   5
  -1   6 -14 7.10642 5.25189  21
  -1   6 -14 0.96803 6.24309  14
  -1   6 -14 6.83016 5.54989   5
   1  -6  14 5.19942 5.54576  33
   1  -6  14 4.28954 5.15635  30
   1  -6  14 9.85433 6.17490  28
   1  -6  14 2.95225 5.66618  29
   1  -6  14 11.7616 6.22161  27
   1  -6  14-3.11540 6.59144  10
  -1   6 -14 20.6579 6.50901   6
  -1   6 -15 214.035 15.0954  14
  -1   6 -15 202.203 12.6297  21
   1  -6  15 196.704 13.5835  33
   1  -6  15 195.995 14.8367  29
   1  -6  15 207.657 14.9267  27
   1  -6  15 202.642 15.5469  10
  -1   6 -15 183.147 13.5491   6
  -1   6 -16 10.6942 7.16203  14
  -1   6 -16 12.0411 5.53036  21
   1  -6  16 2.75641 5.64397  33
   1  -6  16 8.67182 6.59895  29
   1  -6  16 16.1920 7.63627  27
   1  -6  16 8.14633 7.38763  10
   1  -6  17 2.76559 6.08690  33
   1  -6  17 9.62366 7.99786  10
   1  -6  17 13.3528 6.89277  29
   1  -6  17 23.2685 7.42150  27
  -1   6 -17 8.79354 7.46822  14
   1  -6  18 113.565 10.7195  33
  -1   6 -18 101.865 11.7059  14
  -1   6 -18 107.481 14.3912  44
   1  -6  18 129.074 13.5907  10
  -1   6 -19 120.031 14.4193  44
  -1   6 -19 111.942 12.2091  14
   1  -5 -19 2.42372 8.05375  14
  -1   5  19 7.30660 7.06074  33
  -1   5  19 5.26099 7.58491  40
  -1   5  19 9.51742 7.43016  45
   1  -5 -19 8.89196 7.12242  21
  -1   5  18 259.779 15.9054  38
   1  -5 -18 264.377 18.8550  14
  -1   5  18 227.741 16.3243  33
  -1   5  18 290.278 18.0741  40
  -1   5  18 292.745 16.0705  46
  -1   5  18 263.912 17.5251  45
   1  -5 -18 280.560 16.1171  18
   1  -5 -18 254.624 17.2201  21
  -1   5  17 126.320 11.1187  46
  -1   5  17 129.772 13.0272  45
  -1   5  17 118.514 12.1390  40
  -1   5  17 150.650 12.1448  38
   1  -5 -17 127.877 11.4975  39
   1  -5 -17 141.173 14.0234  14
  -1   5  17 137.893 12.4714  33
  -1   5  17 124.000 10.2645  29
  -1   5  17 115.800 10.1020  27
   1  -5 -17 129.841 12.7187  21
   1  -5 -17 138.155 11.6816  18
  -1   5  16 64.5429 9.92361  45
  -1   5  16 42.1138 8.52455  40
  -1   5  16 49.4844 8.31013  38
   1  -5 -16 44.6085 8.34387  39
  -1   5  16 49.9630 7.88978  13
   1  -5 -16 49.5377 9.66221  14
  -1   5  16 45.6125 8.89856  33
  -1   5  16 51.8662 7.25367  29
  -1   5  16 57.4730 7.37677  27
   1  -5 -16 62.5640 9.64209  21
   1  -5 -16 46.1819 7.94112  18
  -1   5  16 50.7321 8.02812  17
  -1   5  15 40.2170 8.16327  45
  -1   5  15 35.4546 7.86237  40
  -1   5  15 38.8112 7.56395  38
   1  -5 -15 59.5441 8.41175  39
   1  -5 -15 46.2416 6.30541  15
  -1   5  15 34.5961 6.92015  13
   1  -5 -15 49.4455 9.34209  14
  -1   5  15 27.5692 6.02953  29
  -1   5  15 27.3946 8.05721  33
  -1   5  15 34.9146 6.65200  27
   1  -5 -15 38.7190 7.13883  18
  -1   5  15 29.1455 6.67831  17
   1  -5 -15 47.7361 8.39872  21
  -1   5  14 26.2773 7.65137  45
   1  -5 -14 34.4138 7.27109  39
  -1   5  14 49.6855 7.51662  38
   1  -5 -14 21.1378 7.43235  14
  -1   5  14 34.0627 6.75940  13
  -1   5  14 31.0566 5.13386  16
   1  -5 -14 29.2133 5.22374  15
  -1   5  14 21.7174 6.66660  33
  -1   5  14 34.1355 6.14676  29
  -1   5  14 35.3144 6.26003  27
  -1   5  14 31.8764 6.79740  17
   1  -5 -14 36.0461 7.81149  21
   1  -5 -14 36.1564 6.47819  18
  -1   5  13 357.688 18.8663  45
   1  -5 -13 355.812 17.3857  39
  -1   5  13 310.573 16.9714  38
  -1   5  13 338.511 17.3265  13
   1  -5 -13 323.872 15.0547  15
   1  -5 -13 357.838 19.2712  14
  -1   5  13 310.136 14.9667  16
  -1   5  13 330.606 15.9125  29
  -1   5  13 329.981 17.9991  22
  -1   5  13 295.692 15.5077  27
   1  -5 -13 338.809 16.2323  18
  -1   5  13 348.545 17.2876  17
   1  -5 -13 367.157 18.9376  21
  -1   5  12 51.5499 7.79569  45
  -1   5  12 51.3995 4.48241  43
   1  -5 -12 58.7695 7.20673  39
  -1   5  12 50.6905 7.03019  38
  -1   5  12 67.6729 6.50153  16
   1  -5 -12 59.9727 5.81031  15
  -1   5  12 54.0578 7.12489  13
   1  -5 -12 58.9062 8.27058  14
  -1   5  12 54.1842 6.35743  29
  -1   5  12 68.3800 6.59705  28
  -1   5  12 58.5565 6.55562  27
  -1   5  12 67.0138 8.23133  22
   1  -5 -12 62.0386 6.74993  18
   1  -5 -12 56.9192 8.34780  21
  -1   5  12 64.8718 7.53663  17
  -1   5  11 15.2590 5.24359  40
  -1   5  11 23.8504 3.21732  43
   1  -5 -11 21.0442 5.65396  39
  -1   5  11 15.6359 5.13711  38
  -1   5  11 16.3267 5.11177  13
   1  -5 -11 23.2403 6.26064  14
  -1   5  11 17.1243 4.51289  16
   1  -5 -11 21.6890 4.09626  15
  -1   5  11 11.0453 4.70197  22
  -1   5  11 17.7179 4.79690  28
  -1   5  11 15.3370 4.89394  17
   1  -5 -11 17.1940 4.63324  18
   1  -5 -11 22.5266 5.55341  21
  -1   5  10 265.640 10.2718   3
  -1   5  10 271.538 10.6318  43
  -1   5  10 277.390 14.2609  40
  -1   5  10 257.824 13.5993  38
   1  -5 -10 260.721 9.88495  35
   1  -5 -10 273.472 13.7452  39
   1  -5 -10 242.147 11.5037  15
  -1   5  10 249.751 13.7788  13
  -1   5  10 269.356 12.8108  16
   1  -5 -10 271.446 14.7905  14
   1  -5 -10 262.425 9.86887  32
  -1   5  10 255.931 10.1924   7
  -1   5  10 286.325 14.3079  17
   1  -5 -10 264.331 12.5647  18
   1  -5 -10 269.976 14.4969  21
  -1   5   9 99.2501 5.62945   3
  -1   5   9 105.549 8.18621  40
  -1   5   9 87.0541 8.01801  45
  -1   5   9 100.016 5.56931  43
   1  -5  -9 102.035 5.36951  35
   1  -5  -9 108.757 8.17523  39
  -1   5   9 92.3572 3.75297  36
  -1   5   9 113.525 8.46138  13
   1  -5  -9 99.5077 6.22788  15
   1  -5  -9 93.9565 8.46780  14
  -1   5   9 106.652 7.36317  16
   1  -5  -9 97.2907 5.26950  32
  -1   5   9 98.5857 8.31834  17
   1  -5  -9 99.9075 8.29150  21
   1  -5  -9 97.4695 6.88613  18
  -1   5   9 91.7556 5.50389   7
  -1   5   8 321.334 12.7070   7
  -1   5   8 351.751 12.9131   3
  -1   5   8 317.772 12.2863  43
  -1   5   8 336.283 15.3033  40
  -1   5   8 332.535 15.8468  45
   1  -5  -8 324.708 14.7602  39
   1  -5  -8 323.536 12.4228  35
   1  -5  -8 341.209 15.8452  14
  -1   5   8 376.324 14.9176  16
  -1   5   8 307.755 15.0593  13
   1  -5  -8 323.339 12.4150  32
  -1   5   8 360.949 15.8476  22
  -1   5   8 358.682 15.6949  17
   1  -5  -8 328.258 13.6086  18
   1  -5  -8 337.288 15.7250  21
  -1   5   7 271.656 10.3785   5
  -1   5   7 290.275 11.4040   7
  -1   5   7 293.339 11.4541   3
  -1   5   7 285.559 13.6442  45
  -1   5   7 295.468 13.3049  40
  -1   5   7 260.164 10.6285  43
   1  -5  -7 282.282 11.1000  35
   1  -5  -7 279.854 12.8607  39
  -1   5   7 288.522 12.7712  16
   1  -5  -7 280.083 13.6833  14
   1  -5  -7 275.652 11.0302  32
  -1   5   7 284.845 13.5738  22
   1  -5  -7 277.648 11.6233  18
   1  -5  -7 292.259 13.6421  21
  -1   5   6 3.01534 2.38155   7
  -1   5   6 2.14960 1.67542   5
  -1   5   6 5.41694 2.42584   3
  -1   5   6 0.50584 2.82462  45
  -1   5   6-0.44993 2.83227  40
   1  -5  -6 0.85748 3.36769  39
   1  -5  -6 3.85536 2.23109  35
   1  -5  -6 4.04435 3.64386  14
  -1   5   6 2.93451 2.66058  16
   1  -5  -6 3.88338 2.37689  32
  -1   5   6 4.46043 3.06802  22
   1  -5  -6 1.91909 2.44092  18
   1  -5  -6 1.00126 3.09912  21
  -1   5   5 207.448 8.13047   5
  -1   5   5 208.120 9.25228   7
  -1   5   5 230.866 9.53407   3
  -1   5   5 223.800 10.1946  40
   1  -5  -5 217.406 7.23899  41
  -1   5   5 220.748 10.6278  45
   1  -5  -5 198.613 7.97610  34
   1  -5  -5 213.263 9.15353  35
   1  -5  -5 212.300 10.2720  39
   1  -5  -5 199.758 10.4420  14
  -1   5   5 190.332 10.1419  13
   1  -5  -5 193.700 8.98336  32
  -1   5   5 224.111 10.5826  22
  -1   5   5 201.942 10.2950  17
   1  -5  -5 223.947 8.81508  18
   1  -5  -5 229.857 10.8224  21
  -1   5   4 2970.24 92.2693   9
  -1   5   4 3233.24 93.0553  40
   1  -5  -4 3110.17 89.7081  41
  -1   5   4 3084.26 93.4932  45
   1  -5  -4 3111.55 93.3027  39
   1  -5  -4 3069.61 90.8138  34
   1  -5  -4 2984.64 92.1885  35
   1  -5  -4 3038.49 93.6552  14
  -1   5   4 3110.38 93.5662  13
   1  -5  -4 3174.44 92.3597  32
  -1   5   4 3067.54 93.3612  22
   1  -5  -4 3004.67 91.2458  18
  -1   5   4 3102.33 93.4738  17
  -1   5   3 77.9099 5.18958   9
   1  -5  -3 67.4243 2.66581  10
  -1   5   3 86.4641 5.20070  40
  -1   5   3 76.7207 5.42103  45
   1  -5  -3 85.0284 3.15286  41
   1  -5  -3 75.8724 3.96564  34
   1  -5  -3 85.2864 5.69294  39
   1  -5  -3 84.0406 5.03956  35
  -1   5   3 77.9133 5.46020  13
  -1   5   3 74.7853 5.18245  16
   1  -5  -3 77.9198 4.95131  32
  -1   5   3 88.6839 5.49363  22
   1  -5  -3 76.0319 5.31517  23
   1  -5  -3 77.6851 4.12106  18
  -1   5   3 83.6317 5.58270  17
  -1   5   2 176.930 8.24105   9
  -1   5   2 173.411 8.15123  45
  -1   5   2 177.161 7.70046  40
   1  -5  -2 184.038 7.05791  34
   1  -5  -2 183.322 8.55269  39
   1  -5  -2 169.662 7.98109  35
  -1   5   2 192.865 8.49399  16
  -1   5   2 174.671 8.33124  13
   1  -5  -2 174.783 8.09888  32
  -1   5   2 190.101 8.26283  22
   1  -5  -2 166.329 6.90372  18
  -1   5   2 171.439 8.24064  17
   1  -5  -1 101.566 3.47195  10
  -1   5   1 111.961 5.21728  40
  -1   5   1 108.593 5.65056  45
  -1   5   1 98.0861 5.84406  37
   1  -5  -1 122.213 6.09965  35
   1  -5  -1 103.130 6.02959  39
   1  -5  -1 102.156 4.96105  34
  -1   5   1 112.975 6.01578  16
  -1   5   1 106.180 5.91978  13
   1  -5  -1 102.359 5.71051  30
   1  -5  -1 111.337 5.96474  32
  -1   5   1 100.384 5.50250  22
  -1   5   1 107.546 5.87301  17
   1  -5  -1 101.340 4.72267  18
  -1   5   0 1.52749 2.52212   9
   1  -5   0 1.21335 1.05692  10
   1  -5   0-0.12005 1.35755  11
  -1   5   0-0.72020 2.05606  46
  -1   5   0-0.30359 1.91425  42
  -1   5   0 0.15453 1.46262  40
  -1   5   0 2.58435 1.86880  45
   1  -5   0 1.73172 2.13123  35
   1  -5   0-1.01247 1.71885  34
  -1   5   0 2.57153 2.47937  37
   1  -5   0 0.65484 2.50259  39
  -1   5   0-0.27761 2.00052  16
  -1   5   0-0.77819 2.03700  13
   1  -5   0-1.45192 2.19472  32
   1  -5   0-0.86004 2.11690  30
  -1   5   0 3.37655 2.53718  25
  -1   5   0-0.20601 1.72492  22
  -1   5   0-0.50814 1.90930  17
  -1   5   0-0.19244 1.09635  20
   1  -5   1 98.1515 4.28822  10
   1  -5   1 100.245 3.86857  11
  -1   5  -1 109.456 5.95871   9
  -1   5  -1 94.7821 4.95316  46
   1  -5   1 110.710 6.17546  39
   1  -5   1 107.932 5.34260  34
  -1   5  -1 89.7170 5.44081  37
  -1   5  -1 91.6017 5.24974  16
  -1   5  -1 89.5162 5.04681  13
   1  -5   1 96.3268 4.97491  29
   1  -5   1 97.4342 5.77368  30
   1  -5   1 93.2533 5.48495  23
   1  -5   1 93.5970 4.91969  27
  -1   5  -1 88.4449 4.44737  22
  -1   5  -1 89.4685 5.17687  25
  -1   5  -1 94.0912 5.12933  17
  -1   5  -1 89.9842 4.06625  20
   1  -5   2 139.900 6.35168  10
  -1   5  -2 160.691 6.51169  46
   1  -5   2 159.409 7.94382  39
   1  -5   2 156.517 7.18674  34
  -1   5  -2 150.801 7.19763  37
  -1   5  -2 162.055 7.04543  16
  -1   5  -2 161.444 6.72860  13
   1  -5   2 155.258 5.17916  11
   1  -5   2 162.092 7.01547  29
   1  -5   2 170.431 7.92614  30
  -1   5  -2 150.719 5.77249  22
  -1   5  -2 149.950 6.92700  25
   1  -5   2 161.873 7.05301  27
   1  -5   2 155.385 7.37205  23
  -1   5  -2 152.204 6.57891  17
   1  -5   3 361.913 12.6219  10
  -1   5  -3 333.321 11.7912  46
   1  -5   3 346.821 13.2460  34
   1  -5   3 353.237 13.1774  35
  -1   5  -3 343.682 12.3477  16
  -1   5  -3 353.144 12.0450  13
   1  -5   3 344.123 13.5599  30
   1  -5   3 346.158 13.6118  33
   1  -5   3 341.275 13.0808  32
   1  -5   3 341.011 12.9573  29
   1  -5   3 332.504 13.0861  23
   1  -5   3 362.438 13.1133  27
  -1   5  -3 339.157 11.9320  17
  -1   5  -4 40.1391 1.90655  11
   1  -5   4 43.5112 3.96772  10
  -1   5  -4 40.2441 2.81355  46
   1  -5   4 44.4859 3.83639  35
  -1   5  -4 49.2769 4.51669  36
  -1   5  -4 47.6815 3.22055  16
  -1   5  -4 42.7130 2.83240  13
   1  -5   4 54.0971 4.30919  29
   1  -5   4 43.1413 4.19606  33
   1  -5   4 42.1978 3.69097  32
   1  -5   4 44.3445 4.45568  30
   1  -5   4 42.1207 2.75644  26
   1  -5   4 51.1779 5.25046  28
   1  -5   4 50.7486 4.28867  27
  -1   5  -4 41.1970 2.78854  17
  -1   5  -5 5801.05 163.839   7
   1  -5   5 5635.42 164.227  10
  -1   5  -5 5789.15 163.849   3
  -1   5  -5 5326.23 161.652  46
  -1   5  -5 5726.67 165.081  36
   1  -5   5 5698.11 163.447  35
  -1   5  -5 5522.43 161.932  16
  -1   5  -5 5595.45 162.749  12
  -1   5  -5 5509.03 161.572  13
   1  -5   5 5638.88 164.873  33
   1  -5   5 5510.20 163.392  32
   1  -5   5 5614.28 164.492  29
   1  -5   5 5741.71 165.417  28
   1  -5   5 5807.37 164.575  27
   1  -5   5 5271.57 161.617  26
   1  -5   5 5512.22 161.254  19
  -1   5  -5 5599.54 161.565  17
  -1   5  -6 86.5892 5.35393   3
  -1   5  -6 90.8163 3.83463  17
   1  -5   6 95.0674 4.16905  19
  -1   5  -6 93.9886 6.60774  36
   1  -5   6 96.2229 5.45677  35
  -1   5  -6 98.5856 5.06357  12
  -1   5  -6 92.4853 3.86339  13
  -1   5  -6 91.2990 4.01136  16
   1  -5   6 84.3411 5.23314  32
   1  -5   6 80.9125 6.08478  29
   1  -5   6 80.5461 6.17974  33
   1  -5   6 96.0501 7.04663  28
   1  -5   6 92.9609 6.38934  27
  -1   5  -6 85.8398 5.47342   7
   1  -5   6 92.5899 6.51623  10
  -1   5  -7 899.743 29.1464   7
   1  -5   7 926.954 31.1783  10
  -1   5  -7 913.478 29.1778   3
   1  -5   7 918.655 26.7505  45
   1  -5   7 910.273 31.4664  39
  -1   5  -7 941.786 31.4081  36
   1  -5   7 923.708 28.9157  35
  -1   5  -7 878.017 26.5701  13
  -1   5  -7 890.944 28.3711  12
   1  -5   7 918.888 28.9228  32
   1  -5   7 934.731 31.3041  29
   1  -5   7 891.246 30.6938  30
   1  -5   7 916.529 31.2052  33
   1  -5   7 915.942 30.7918  31
   1  -5   7 896.761 31.5425  28
   1  -5   7 907.425 31.1859  27
  -1   5  -7 880.818 26.5548  17
  -1   5  -7 867.182 26.4022  16
  -1   5  -8 18.3470 2.85821   3
   1  -5   8 14.9108 1.66150  45
   1  -5   8 11.7273 2.51313  35
  -1   5  -8 12.9687 3.57359  36
  -1   5  -8 18.0116 2.54745  12
   1  -5   8 15.5287 4.24464  31
   1  -5   8 15.9318 2.77851  32
   1  -5   8 11.3919 3.73378  30
   1  -5   8 9.33078 3.59541  33
   1  -5   8 17.1956 4.19827  27
   1  -5   8 15.1566 4.53268  28
   1  -5   8 18.2813 4.28919  29
   1  -5   8 13.4489 4.02012  10
  -1   5  -8 19.4828 2.78143   7
  -1   5  -9 10.6118 2.49624   7
   1  -5   9 17.7397 4.71665  10
  -1   5  -9 18.5245 4.56164   6
  -1   5  -9 11.9119 2.60829   3
   1  -5   9 12.7634 1.78399  45
   1  -5   9 13.6192 2.55297  35
  -1   5  -9 10.5139 3.85383  36
   1  -5   9 9.49730 4.15891  38
  -1   5  -9 13.4858 2.39137  12
   1  -5   9 13.5823 3.88740  33
   1  -5   9 14.0119 4.76392  31
   1  -5   9 14.2862 2.52701  32
   1  -5   9 17.1380 4.35255  30
   1  -5   9 18.0497 4.32507  27
   1  -5   9 13.9267 4.62005  28
  -1   5  -9 6.63910 5.56242  24
   1  -5   9 12.6430 4.13324  29
  -1   5  -9 13.4981 3.64247  21
   1  -5  10 737.833 28.4444  10
  -1   5 -10 709.721 23.5621   7
  -1   5 -10 731.963 25.0665   9
  -1   5 -10 740.627 27.8764   6
   1  -5  10 738.948 22.5723  45
   1  -5  10 722.984 22.4008  40
  -1   5 -10 718.984 27.2581  36
   1  -5  10 709.943 28.0305  38
   1  -5  10 736.671 23.3183  35
  -1   5 -10 731.332 26.8741  21
   1  -5  10 747.999 27.0239  30
   1  -5  10 729.922 27.7507  33
   1  -5  10 726.642 28.1601  29
   1  -5  10 719.230 23.2657  32
   1  -5  10 783.022 28.6022  27
  -1   5 -10 776.285 28.1570  24
   1  -5  10 721.039 27.9997  28
  -1   5 -10 700.177 23.5228   3
  -1   5 -11 13.7190 4.33468  21
   1  -5  11 11.4754 2.03744  35
   1  -5  11 14.8462 5.16985  38
  -1   5 -11 12.3146 4.56031  36
   1  -5  11 14.0380 4.94874  33
   1  -5  11 8.56973 4.23341  30
   1  -5  11 12.5379 2.05494  32
   1  -5  11 15.5440 5.14217  29
   1  -5  11 9.86941 4.98532  28
   1  -5  11 19.2356 5.53893  27
  -1   5 -11 18.5193 6.71758  24
   1  -5  11 13.8459 5.75804  10
  -1   5 -11 9.72403 3.34113   9
  -1   5 -11 8.79657 4.67127   6
  -1   5 -12 141.267 9.73726  21
   1  -5  12 167.653 11.4418  38
  -1   5 -12 141.299 11.1241  14
   1  -5  12 154.290 10.6044  33
   1  -5  12 137.386 9.51344  30
   1  -5  12 129.956 10.7281  29
   1  -5  12 131.770 10.3431  28
   1  -5  12 154.259 11.2691  27
  -1   5 -12 157.511 11.7013  24
   1  -5  12 175.556 12.0664  10
  -1   5 -12 159.636 10.9306   6
  -1   5 -13 98.3273 8.63373  21
   1  -5  13 137.470 10.8262  38
  -1   5 -13 117.649 10.6600  14
   1  -5  13 108.372 10.4563  29
   1  -5  13 124.338 9.08153  30
   1  -5  13 117.394 9.82285  33
   1  -5  13 132.836 10.7500  27
   1  -5  13 122.407 10.1993  28
  -1   5 -13 111.978 9.72313   5
  -1   5 -13 114.132 10.0432   6
  -1   5 -14 0.81184 5.10905   5
  -1   5 -14 3.54526 4.98068  21
   1  -5  14 6.14477 5.65838  38
  -1   5 -14-0.93988 6.33592  14
   1  -5  14 3.27785 4.80701  33
   1  -5  14-1.89822 5.77362  27
   1  -5  14 4.47465 5.85683  28
   1  -5  14-2.85186 5.93300  29
  -1   5 -14 10.5515 6.06472   6
   1  -5  15-2.77941 5.92529  38
  -1   5 -15 7.05096 6.49294  14
   1  -5  15 0.85991 5.36717  33
   1  -5  15 2.02828 5.94901  29
   1  -5  15 1.01311 5.94298  27
   1  -5  15 4.53033 5.57613  28
  -1   5 -15 8.92998 5.19305  21
   1  -5  16 28.4351 6.77688  33
  -1   5 -16 28.6985 7.94717  14
  -1   5 -16 33.0354 6.78465  21
   1  -5  16 35.6601 7.54301  38
  -1   5 -17 77.1684 9.09318  21
  -1   5 -17 78.4627 10.7321  14
   1  -5  17 95.2931 10.0627  33
  -1   5 -18 6.75489 7.37673  14
  -1   5 -18 27.6669 11.4234  44
   1  -5  18 10.6817 6.30235  33
  -1   5 -19 32.4615 8.94188  14
   1  -5  19 9.77396 8.59585  10
  -1   5 -19 8.69468 10.0697  44
  -1   4  19 23.7541 7.38814  38
   1  -4 -19 20.6233 8.59944  14
  -1   4  19 16.6983 7.03927  33
  -1   4  19 18.1526 7.38417  45
  -1   4  19 20.3927 8.11500  40
   1  -4 -19 24.9685 7.60663  21
   1  -4 -19 27.4503 7.33718  18
  -1   4  18 19.4024 6.24356  46
  -1   4  18 14.5829 8.19828  40
  -1   4  18 19.8125 7.58121  45
  -1   4  18 23.8244 7.27085  38
   1  -4 -18 18.3101 8.53489  14
  -1   4  18 18.2718 6.77697  33
  -1   4  18 24.9207 6.60415  29
  -1   4  18 22.9138 6.44824  27
   1  -4 -18 7.15697 6.86003  18
   1  -4 -18 19.8428 7.39014  21
  -1   4  17 40.3635 8.42583  40
  -1   4  17 28.3629 8.11985  45
  -1   4  17 45.8964 7.59182  46
   1  -4 -17 52.1051 8.54833  39
  -1   4  17 39.4686 8.10603  38
   1  -4 -17 47.2445 6.97046  15
   1  -4 -17 55.1338 10.5150  14
  -1   4  17 48.5238 9.03061  33
  -1   4  17 46.5400 7.79658  29
  -1   4  17 32.3435 7.12303  27
   1  -4 -17 33.9035 8.04471  21
   1  -4 -17 41.3762 8.29916  18
  -1   4  16 105.760 10.7987  40
  -1   4  16 103.212 11.3851  45
   1  -4 -16 110.469 10.3260  39
  -1   4  16 96.4446 10.1304  38
   1  -4 -16 96.8449 11.4512  14
   1  -4 -16 92.5360 9.08809  15
  -1   4  16 110.732 9.69547  29
  -1   4  16 90.7704 10.2280  33
  -1   4  16 111.196 9.79257  27
   1  -4 -16 109.562 10.4761  18
   1  -4 -16 91.8941 10.6222  21
  -1   4  15 135.102 11.6068  40
  -1   4  15 108.394 10.9802  45
  -1   4  15 133.699 11.1264  38
   1  -4 -15 104.303 9.07555  15
   1  -4 -15 101.520 11.4320  14
  -1   4  15 120.904 10.0423  13
  -1   4  15 117.888 9.78037  29
  -1   4  15 99.5527 10.5963  33
  -1   4  15 123.054 10.0481  27
   1  -4 -15 116.330 10.2780  18
  -1   4  15 101.879 9.56343  17
   1  -4 -15 112.161 10.7853  21
  -1   4  14 11.3114 4.95318  10
  -1   4  14 11.3599 6.70065  45
  -1   4  14 15.4540 6.26624  40
  -1   4  14 8.15547 5.66175  38
  -1   4  14 11.2169 3.92370  16
   1  -4 -14 8.06512 4.72676  15
  -1   4  14 14.0296 5.36415  13
   1  -4 -14 15.2901 6.73022  14
  -1   4  14 12.8929 4.99149  29
  -1   4  14 7.02916 5.84667  33
  -1   4  14 15.8342 5.35894  27
   1  -4 -14 8.22676 5.62976  18
  -1   4  14 11.6112 5.40038  17
   1  -4 -14 9.82170 6.02759  21
  -1   4  13 28.1163 5.64749  10
  -1   4  13 41.6952 7.51909  45
  -1   4  13 30.6612 4.10727  43
  -1   4  13 18.6069 5.77549  40
  -1   4  13 43.6892 6.91081  38
  -1   4  13 39.2407 6.39020  13
   1  -4 -13 38.4703 5.53174  15
   1  -4 -13 27.3143 7.37613  14
  -1   4  13 31.2864 4.78894  16
  -1   4  13 28.3667 5.54745  29
  -1   4  13 32.8970 6.69019  33
  -1   4  13 33.2889 5.79430  27
  -1   4  13 27.3400 5.96861  17
   1  -4 -13 27.6360 6.50237  21
   1  -4 -13 41.9505 6.59746  18
  -1   4  12 128.363 8.73032  10
  -1   4  12 129.285 10.3089  45
  -1   4  12 109.708 6.63071  43
  -1   4  12 102.805 9.11588  38
  -1   4  12 125.341 7.94840  16
   1  -4 -12 114.030 8.15572  15
   1  -4 -12 129.334 10.7869  14
  -1   4  12 107.555 8.90595  13
  -1   4  12 120.500 8.62436  29
  -1   4  12 139.589 8.52966  28
  -1   4  12 95.8945 8.22062  27
  -1   4  12 126.883 10.2185  22
   1  -4 -12 111.034 8.79243  18
  -1   4  12 132.327 9.49776  17
   1  -4 -12 123.646 10.2117  21
  -1   4  11 271.207 12.6514  10
  -1   4  11 261.398 10.8556  43
  -1   4  11 258.302 14.4013  45
  -1   4  11 235.388 13.4834  38
   1  -4 -11 258.648 14.7635  14
  -1   4  11 265.451 12.2629  16
   1  -4 -11 241.824 12.0456  15
  -1   4  11 238.579 13.3097  13
  -1   4  11 242.233 12.6090  29
  -1   4  11 285.012 13.3275  27
  -1   4  11 253.373 14.0467  22
  -1   4  11 275.898 12.4680  28
  -1   4  11 279.018 13.8523  17
   1  -4 -11 265.349 14.4939  21
   1  -4 -11 249.977 13.0095  18
  -1   4  10 619.010 22.9105  10
  -1   4  10 625.796 20.0276   7
  -1   4  10 643.288 20.0750   3
  -1   4  10 640.271 21.6048  43
  -1   4  10 593.701 24.5274  38
  -1   4  10 681.506 25.0028  13
   1  -4 -10 640.469 22.8515  15
   1  -4 -10 594.553 25.4813  14
  -1   4  10 630.292 23.1608  16
  -1   4  10 618.013 25.1221  22
   1  -4 -10 609.113 25.0665  21
   1  -4 -10 653.810 23.8272  18
  -1   4  10 625.418 24.4682  17
  -1   4   9 579.873 19.1479   3
  -1   4   9 556.984 19.8376  43
  -1   4   9 609.388 23.2979  40
  -1   4   9 575.194 22.7994  38
   1  -4  -9 599.190 18.8747  35
   1  -4  -9 560.042 23.3855  14
   1  -4  -9 607.809 21.1458  15
  -1   4   9 570.562 22.7901  13
  -1   4   9 590.856 21.6601  16
   1  -4  -9 590.375 18.8374  32
  -1   4   9 596.093 21.1052  10
  -1   4   9 576.682 19.1404   7
   1  -4  -9 581.186 21.7114  18
  -1   4   9 578.755 22.7691  17
   1  -4  -9 605.134 23.4187  21
  -1   4   8 911.211 28.1478   3
  -1   4   8 910.128 31.4668  40
  -1   4   8 819.398 28.2360  43
  -1   4   8 833.516 26.4619  36
   1  -4  -8 916.167 27.8180  35
  -1   4   8 914.447 30.1881  16
  -1   4   8 882.449 31.1916  13
   1  -4  -8 880.842 31.6825  14
   1  -4  -8 920.361 29.3205  15
   1  -4  -8 899.625 27.7858  32
  -1   4   8 891.753 28.0870   7
  -1   4   8 900.826 29.2568  10
  -1   4   8 934.960 31.4077  17
   1  -4  -8 927.827 31.7366  21
   1  -4  -8 929.706 30.1387  18
  -1   4   7 5.29899 2.13024   3
  -1   4   7 6.73928 2.05602   5
  -1   4   7 3.27320 3.13328  40
  -1   4   7 6.25529 2.28378  43
  -1   4   7 2.55752 2.97584  45
   1  -4  -7 11.3738 4.16842  39
   1  -4  -7 5.54572 2.08594  35
  -1   4   7 9.79549 3.58839  13
  -1   4   7 3.42394 2.79680  16
   1  -4  -7 4.05018 3.55934  14
   1  -4  -7 5.79951 2.45249  15
   1  -4  -7 4.55667 2.00160  32
   1  -4  -7 8.75253 3.37368  21
  -1   4   7 7.77397 3.77851  17
   1  -4  -7 1.96541 2.89524  18
  -1   4   7 5.99530 2.23481   7
  -1   4   7 4.25019 2.36905  10
  -1   4   6 151.185 6.82581  10
  -1   4   6 140.803 6.91250   7
  -1   4   6 162.209 6.71222   5
  -1   4   6 157.722 7.04087   3
  -1   4   6 159.369 6.97587  43
  -1   4   6 162.947 8.62297  40
  -1   4   6 165.679 8.76629  45
   1  -4  -6 173.557 8.53280  39
   1  -4  -6 157.280 6.89863  35
  -1   4   6 158.534 8.01344  16
   1  -4  -6 155.988 7.02306  15
   1  -4  -6 148.515 8.65625  14
   1  -4  -6 150.436 6.83274  32
  -1   4   6 153.888 8.57215  22
   1  -4  -6 157.507 7.44221  18
   1  -4  -6 178.614 9.05299  21
  -1   4   5 231.030 8.76752   5
  -1   4   5 231.550 9.39926   7
  -1   4   5 239.028 9.43625   3
  -1   4   5 252.238 11.0088  45
  -1   4   5 258.786 10.6346  40
   1  -4  -5 246.869 10.5344  39
   1  -4  -5 237.253 9.24421  35
  -1   4   5 241.635 10.2900  16
   1  -4  -5 225.555 10.7065  14
   1  -4  -5 213.048 9.09809  32
  -1   4   5 238.481 10.7806  22
   1  -4  -5 257.776 11.0221  21
   1  -4  -5 225.044 9.29590  18
  -1   4   4 86.3958 4.98960   9
  -1   4   4 77.8436 4.06837   5
  -1   4   4 84.0990 5.29639  40
  -1   4   4 79.6546 5.54480  45
   1  -4  -4 81.1197 3.35943  41
   1  -4  -4 87.6025 5.33748  39
   1  -4  -4 77.3786 4.58467  35
   1  -4  -4 80.0993 5.59614  14
  -1   4   4 81.6321 5.44267  13
   1  -4  -4 81.0574 4.59510  32
  -1   4   4 89.6801 5.60989  22
   1  -4  -4 89.8738 5.59731  21
  -1   4   4 79.8748 5.38179  17
   1  -4  -4 79.8005 4.42135  18
  -1   4   3 5.02433 2.36992   9
  -1   4   3 3.03813 2.24470  45
   1  -4  -3 2.02205 0.85723  41
  -1   4   3 2.60375 2.07810  40
   1  -4  -3 3.86615 1.44067  34
   1  -4  -3 3.39455 2.24594  39
   1  -4  -3 5.03854 1.96295  35
   1  -4  -3 2.54945 2.63205  14
  -1   4   3 0.61061 2.10301  13
   1  -4  -3 3.91537 1.92096  32
  -1   4   3 3.26887 2.19567  22
   1  -4  -3 1.33273 1.57284  18
  -1   4   3 0.59709 2.07054  17
   1  -4  -2 631.770 19.5545  10
  -1   4   2 638.744 21.6496   9
  -1   4   2 669.164 21.5266  40
  -1   4   2 648.930 21.9265  45
   1  -4  -2 691.981 19.8194  41
   1  -4  -2 665.490 21.6500  35
   1  -4  -2 655.575 22.0605  39
   1  -4  -2 660.790 20.4864  34
   1  -4  -2 699.722 22.4567  14
  -1   4   2 652.913 21.9301  16
  -1   4   2 662.061 22.0841  13
   1  -4  -2 669.897 21.6945  32
   1  -4  -2 663.542 21.9472  23
  -1   4   2 640.723 21.8123  22
  -1   4   2 676.156 22.0772  17
   1  -4  -2 656.305 20.7155  18
   1  -4  -1 3.47822 0.87207  10
  -1   4   1 4.79528 2.16112  45
  -1   4   1 2.92462 1.71285  40
  -1   4   1 5.30900 2.51524  37
   1  -4  -1 5.93534 2.23267  39
   1  -4  -1 3.69077 2.09767  35
   1  -4  -1 3.53803 1.67041  34
  -1   4   1 4.97313 2.16179  13
   1  -4  -1 7.54149 2.61565  14
  -1   4   1 5.30708 2.16740  16
   1  -4  -1 4.40716 2.25339  32
  -1   4   1 4.19511 1.90057  22
  -1   4   1 4.16864 2.18708  17
   1  -4  -1 3.03013 1.58149  18
  -1   4   0 1215.25 37.6184   9
   1  -4   0 1213.82 35.7203  10
  -1   4   0 1199.91 36.8948  45
  -1   4   0 1194.73 36.1717  42
  -1   4   0 1185.91 36.3337  40
  -1   4   0 1203.25 37.4351  37
   1  -4   0 1192.16 36.6195  34
   1  -4   0 1220.27 37.5035  35
   1  -4   0 1227.26 37.8156  39
  -1   4   0 1244.39 37.4447  16
  -1   4   0 1211.21 37.2485  13
   1  -4   0 1207.47 37.4931  30
   1  -4   0 1242.73 37.5670  32
  -1   4   0 1193.92 36.7709  22
  -1   4   0 1200.79 37.2462  25
  -1   4   0 1193.47 35.6506  20
   1  -4   0 1220.78 36.4987  18
  -1   4   0 1205.28 37.1812  17
   1  -4   1 5692.83 163.095  11
   1  -4   1 5533.31 163.509  10
  -1   4  -1 5574.42 164.166  46
   1  -4   1 5625.00 165.244  39
  -1   4  -1 5557.70 164.652  37
   1  -4   1 5548.24 164.269  34
  -1   4  -1 5564.18 164.270  13
  -1   4  -1 5709.50 164.593  16
   1  -4   1 5697.39 164.110  29
   1  -4   1 5683.71 165.044  30
  -1   4  -1 5666.65 164.382  25
   1  -4   1 5722.50 164.150  27
  -1   4  -1 5532.53 163.637  22
  -1   4  -1 5617.11 164.239  17
   1  -4   2 0.64350 1.63531  10
   1  -4   2 1.60063 1.00046  11
  -1   4  -2 1.59877 1.53228  46
  -1   4  -2-0.62124 2.07788  37
   1  -4   2 0.27581 2.27770  39
   1  -4   2 0.42265 2.02965  34
  -1   4  -2 0.89994 1.72282  16
  -1   4  -2 2.56543 1.53411  13
   1  -4   2 1.02920 2.10461  30
   1  -4   2 8.19587 1.84105  27
   1  -4   2 9.56042 1.89371  29
   1  -4   2-0.22788 1.90881  23
  -1   4  -2 0.59277 1.52534  17
   1  -4   3 6.71364 2.12323  10
  -1   4  -3 8.95260 1.58585  46
   1  -4   3 11.9018 2.67898  39
   1  -4   3 6.78629 2.00917  35
  -1   4  -3 8.39282 1.57006  13
  -1   4  -3 8.41466 1.81400  16
   1  -4   3 4.32066 1.93475  32
   1  -4   3 7.17607 2.40559  30
   1  -4   3 4.44658 2.05232  33
   1  -4   3 7.66571 2.25380  23
   1  -4   3 8.13442 2.02065  27
   1  -4   3 12.0037 3.26941  28
   1  -4   3 9.78785 2.07762  29
  -1   4  -3 7.86690 1.47869  17
   1  -4   4 2020.65 60.9476  10
  -1   4  -4 1935.41 59.3325  46
  -1   4  -4 2069.33 61.7030  36
   1  -4   4 2031.88 60.5390  35
  -1   4  -4 2001.19 60.0507  12
  -1   4  -4 2041.75 59.1197  13
  -1   4  -4 1974.36 59.4296  16
   1  -4   4 2084.89 61.5024  33
   1  -4   4 2070.87 61.2063  29
   1  -4   4 1948.81 60.4370  32
   1  -4   4 1996.24 61.0857  27
   1  -4   4 2070.42 61.8810  28
   1  -4   4 1960.44 59.3508  26
  -1   4  -4 2015.84 59.0895  17
  -1   4  -5 86.4059 4.79989   7
   1  -4   5 103.494 5.86985  10
  -1   4  -5 80.0532 4.67664   3
   1  -4   5 82.7264 2.86067  40
  -1   4  -5 78.9336 3.82213  46
  -1   4  -5 96.6880 5.92630  36
   1  -4   5 85.8250 4.68715  35
  -1   4  -5 82.9236 3.65630  16
  -1   4  -5 86.9255 4.39288  12
  -1   4  -5 82.8839 3.42756  13
   1  -4   5 101.185 5.82169  29
   1  -4   5 84.9988 4.66672  32
   1  -4   5 83.1787 5.47075  33
   1  -4   5 85.8000 5.45147  27
   1  -4   5 83.4738 5.76597  28
  -1   4  -5 83.0368 3.41144  17
   1  -4   5 90.0839 3.92961  19
   1  -4   6 1074.23 35.2625  10
  -1   4  -6 1117.93 33.7838   7
  -1   4  -6 1120.80 33.7898   3
   1  -4   6 1074.00 31.7930  40
  -1   4  -6 1057.90 35.3429  36
   1  -4   6 1101.07 33.4952  35
  -1   4  -6 1070.20 33.1540  12
  -1   4  -6 1061.69 31.7082  16
  -1   4  -6 1043.55 31.6934  13
   1  -4   6 1168.17 35.6262  29
   1  -4   6 1101.11 33.5110  32
   1  -4   6 1136.45 35.1315  30
   1  -4   6 1065.02 35.1803  33
   1  -4   6 1088.89 35.3389  27
   1  -4   6 1087.11 35.4777  28
  -1   4  -6 1059.03 31.6912  17
   1  -4   6 1043.47 32.8181  19
   1  -4   7 12.3814 3.76750  10
  -1   4  -7 10.5860 2.26070   7
  -1   4  -7 12.6524 1.01939   8
  -1   4  -7 9.89670 2.20616   3
   1  -4   7 13.2471 1.63156  40
   1  -4   7 10.4120 2.18262  35
  -1   4  -7 13.1799 3.31927  36
  -1   4  -7 12.2619 0.92785  13
  -1   4  -7 13.2582 2.18766  12
  -1   4  -7 9.52562 0.88002  13
   1  -4   7 13.6585 3.35031  30
   1  -4   7 14.9167 2.33660  32
   1  -4   7 19.6318 4.09379  31
   1  -4   7 9.52848 3.37010  33
   1  -4   7 10.7186 3.76634  28
   1  -4   7 15.2802 3.70335  29
   1  -4   7 18.3629 3.46658  27
  -1   4  -7 9.78609 0.86975  17
   1  -4   7 13.4268 2.32265  19
  -1   4  -7 10.3287 0.89437  17
  -1   4  -8 332.867 12.0029   3
   1  -4   8 351.736 11.5589  45
   1  -4   8 333.982 11.2803  40
  -1   4  -8 311.776 14.1147  36
   1  -4   8 329.362 11.7155  35
   1  -4   8 322.751 14.4945  38
  -1   4  -8 322.842 11.7717  12
   1  -4   8 340.344 11.8206  32
   1  -4   8 341.538 14.3367  31
   1  -4   8 323.999 13.8118  30
   1  -4   8 315.275 14.5121  29
   1  -4   8 317.966 14.2618  33
  -1   4  -8 345.600 14.7369  24
   1  -4   8 339.077 14.8023  27
   1  -4   8 356.724 14.7668  28
   1  -4   8 328.880 14.7543  10
  -1   4  -8 333.702 12.0136   7
  -1   4  -8 328.491 14.5132   6
  -1   4  -9 0.19126 1.84915   7
  -1   4  -9-1.57078 3.88924   6
  -1   4  -9 0.95798 1.67683   3
   1  -4   9 0.18583 1.85792  45
   1  -4   9 0.52533 1.79568  40
   1  -4   9-0.32561 1.82227  35
   1  -4   9-1.60396 3.52591  38
  -1   4  -9-0.49361 3.15660  36
  -1   4  -9-0.92507 1.87368  12
   1  -4   9-2.04121 3.31472  33
   1  -4   9 2.64516 3.21640  30
   1  -4   9 0.32364 1.77331  32
   1  -4   9 2.26346 3.05831  27
  -1   4  -9-0.49970 5.09253  24
   1  -4   9-1.00947 3.85785  28
   1  -4   9 0.56421 3.27799  29
  -1   4  -9-1.36000 3.16308  21
  -1   4 -10 450.287 15.0944   7
  -1   4 -10 479.698 16.6860   9
  -1   4 -10 481.443 19.6520   6
  -1   4 -10 453.374 15.0942   3
   1  -4  10 460.506 15.8758  45
   1  -4  10 471.481 15.8311  40
   1  -4  10 478.636 14.9243  35
   1  -4  10 432.003 19.2456  38
  -1   4 -10 437.782 18.6494  36
  -1   4 -10 449.364 15.3403  12
   1  -4  10 457.817 14.8488  32
   1  -4  10 470.831 19.4693  33
   1  -4  10 483.296 18.5611  30
   1  -4  10 447.846 19.5997  29
  -1   4 -10 486.460 19.6504  24
   1  -4  10 474.641 19.3910  28
   1  -4  10 483.150 20.0889  27
  -1   4 -10 481.469 18.9977  21
  -1   4 -11-1.25074 4.06219   6
  -1   4 -11-2.72095 3.22939   9
   1  -4  11-0.72919 2.44600  45
   1  -4  11-0.97213 2.48457  40
   1  -4  11-3.24829 4.05441  38
  -1   4 -11 6.27267 4.83049  14
   1  -4  11-2.01980 3.90220  30
   1  -4  11-0.61688 3.81766  33
   1  -4  11-1.40374 4.11683  27
   1  -4  11 1.74434 4.56602  28
  -1   4 -11 18.3009 6.64189  24
   1  -4  11-0.70095 4.11141  29
  -1   4 -11-1.10536 3.85630  21
  -1   4 -12 221.605 13.1954   6
   1  -4  12 242.519 10.1206  40
   1  -4  12 246.509 10.1443  45
   1  -4  12 237.016 13.6341  38
  -1   4 -12 244.371 14.2253  14
   1  -4  12 285.637 14.9158  29
   1  -4  12 251.307 13.5182  33
   1  -4  12 258.689 12.6698  30
  -1   4 -12 255.342 14.2754  24
   1  -4  12 244.936 14.2905  27
   1  -4  12 240.771 13.1445  28
  -1   4 -12 245.617 12.9716  21
  -1   4 -13 1095.62 42.3974   5
  -1   4 -13 1199.87 42.8889   6
   1  -4  13 1214.14 38.4473  40
   1  -4  13 1147.79 43.1505  38
  -1   4 -13 1234.11 44.4056  14
   1  -4  13 1187.92 42.8799  33
   1  -4  13 1301.64 44.8468  29
   1  -4  13 1244.05 41.4255  30
   1  -4  13 1206.55 44.3453  27
   1  -4  13 1254.88 42.5258  28
  -1   4 -13 1256.71 42.5795  21
  -1   4 -14 16.1646 5.70038   5
  -1   4 -14 19.0591 5.23041  21
   1  -4  14 15.7111 5.93730  38
  -1   4 -14 20.1654 6.66052  14
   1  -4  14 9.33454 5.29858  33
   1  -4  14 10.0897 5.74069  29
   1  -4  14 14.6638 5.96888  27
   1  -4  14 8.72754 5.37205  28
  -1   4 -14 25.2686 6.24564   6
  -1   4 -15 63.7157 7.96684   5
  -1   4 -15 64.7593 7.89613  21
   1  -4  15 62.3817 8.26028  38
  -1   4 -15 65.1706 9.20513  14
   1  -4  15 53.3899 7.80370  33
   1  -4  15 50.5954 7.45560  28
   1  -4  15 74.5391 9.86416  10
   1  -4  16 88.4672 9.97621  38
  -1   4 -16 98.7832 10.7313  14
   1  -4  16 78.8776 8.93977  33
   1  -4  16 88.2801 10.9923  10
  -1   4 -16 104.560 9.71466  21
  -1   4 -17 107.054 13.7162  44
   1  -4  17 112.086 11.0941  38
  -1   4 -17 129.030 12.6739  14
   1  -4  17 106.749 10.5128  33
  -1   4 -17 106.064 9.86819  21
   1  -4  17 124.530 12.4821  10
  -1   4 -18 261.276 19.6106  44
   1  -4  18 311.016 18.1595  38
   1  -4  18 299.672 17.1247  33
   1  -4  18 322.647 19.3734  29
   1  -4  18 284.090 18.5931  27
  -1   4 -18 302.825 19.0973  14
   1  -4  18 320.665 20.1960  10
  -1   4 -19 58.1621 10.1600  14
  -1   4 -19 45.1908 11.1266  44
   1  -4  19 47.3255 9.53019  27
   1  -4  19 54.1493 9.81333  29
  -1   4 -20 63.5266 10.4035  14
  -1   4 -20 56.7875 11.3088  44
   1  -4  20 67.3722 10.0701  29
   1  -4  20 74.5330 10.3172  27
   1  -4  20 56.2378 10.7210  10
   1  -3 -20 14.0670 8.18640  14
  -1   3  20 6.47072 6.62843  40
   1  -3 -20 16.4682 7.11674  18
  -1   3  19 26.3047 7.63043  40
  -1   3  19 15.1407 7.29406  45
  -1   3  19 14.0377 7.33295  38
   1  -3 -19 21.7292 9.64422  14
  -1   3  19 12.1573 7.32605  33
  -1   3  19 22.8065 6.36039  27
  -1   3  19 29.0156 6.79819  29
   1  -3 -19 13.2547 7.21750  18
   1  -3 -19 17.6149 7.99448  21
  -1   3  18 155.914 13.1625  40
  -1   3  18 161.279 13.3339  45
  -1   3  18 160.116 12.9421  38
   1  -3 -18 160.325 11.7457  15
   1  -3 -18 162.876 15.0623  14
  -1   3  18 162.572 11.8625  29
  -1   3  18 156.897 13.1091  33
  -1   3  18 163.302 12.3108  27
   1  -3 -18 143.916 12.8130  18
   1  -3 -18 157.223 13.1285  21
  -1   3  17 179.473 12.0096  46
  -1   3  17 166.237 13.5702  45
  -1   3  17 150.590 13.1299  40
  -1   3  17 188.765 13.6512  38
   1  -3 -17 187.280 15.5769  14
   1  -3 -17 213.914 13.1036  15
  -1   3  17 179.047 13.7444  33
  -1   3  17 186.983 12.9216  29
  -1   3  17 174.415 12.7256  27
   1  -3 -17 153.838 13.0967  18
   1  -3 -17 186.796 14.0109  21
  -1   3  16 20.6294 6.28191  10
  -1   3  16 23.1482 7.28714  45
  -1   3  16 31.5057 7.33597  40
  -1   3  16 26.6349 6.97588  38
   1  -3 -16 38.3434 9.42875  14
   1  -3 -16 31.7710 6.80101  15
  -1   3  16 18.8364 7.11759  33
  -1   3  16 19.5208 6.11335  29
  -1   3  16 22.8365 6.45165  27
   1  -3 -16 29.7624 7.45620  21
   1  -3 -16 34.8755 7.45583  18
  -1   3  15 10.9224 5.52617  10
  -1   3  15 10.0444 5.75600  40
  -1   3  15 10.2006 5.93995  45
  -1   3  15 14.5019 5.71921  38
   1  -3 -15 16.5487 5.63064  15
   1  -3 -15 12.7409 7.21600  14
  -1   3  15 13.5537 6.22934  33
  -1   3  15 14.8904 5.73229  29
  -1   3  15 5.26426 5.11677  27
   1  -3 -15 8.01751 5.92833  21
   1  -3 -15 15.9933 6.44281  18
  -1   3  14 76.9235 8.05278  10
  -1   3  14 75.4205 6.06231  43
  -1   3  14 58.3031 8.27158  40
  -1   3  14 78.9516 8.96809  45
  -1   3  14 70.2132 8.18500  38
   1  -3 -14 73.7671 9.38852  14
  -1   3  14 59.9749 7.05913  13
   1  -3 -14 71.2159 7.51302  15
  -1   3  14 54.4645 7.19645  29
  -1   3  14 78.4282 9.25245  33
  -1   3  14 76.3629 8.12293  27
   1  -3 -14 67.2934 8.31975  21
  -1   3  14 66.1631 7.45196  17
   1  -3 -14 70.3617 8.33437  18
  -1   3  13 383.365 17.9561  10
  -1   3  13 389.790 19.0493  40
  -1   3  13 410.485 19.6736  45
  -1   3  13 381.232 15.4287  43
  -1   3  13 388.945 18.9429  38
  -1   3  13 390.073 15.4912  16
   1  -3 -13 419.001 17.9657  15
  -1   3  13 401.567 18.1274  13
   1  -3 -13 358.771 19.7269  14
  -1   3  13 374.107 19.0567  33
  -1   3  13 399.782 18.0476  29
  -1   3  13 398.899 18.1110  27
  -1   3  13 417.879 17.0995  28
   1  -3 -13 373.353 18.9196  21
   1  -3 -13 402.910 18.6568  18
  -1   3  13 390.850 17.7704  17
  -1   3  12 18.0585 4.85761  10
  -1   3  12 22.5335 3.85556  43
   1  -3 -12 35.0530 6.88795  44
  -1   3  12 26.4043 5.77673  40
  -1   3  12 33.4641 6.49797  45
  -1   3  12 26.4362 5.70884  38
   1  -3 -12 28.7841 6.22428  14
   1  -3 -12 30.9348 5.01878  15
  -1   3  12 28.9286 4.16067  16
  -1   3  12 22.6629 5.22824  13
  -1   3  12 23.4744 5.56205  33
  -1   3  12 27.6772 5.20652  29
  -1   3  12 20.8561 5.29872  22
  -1   3  12 29.9799 5.21364  28
  -1   3  12 17.3387 4.55341  27
   1  -3 -12 24.6390 5.40376  18
   1  -3 -12 30.3628 5.92865  21
  -1   3  12 26.4796 5.09277  17
  -1   3  11 65.0809 6.42829  10
   1  -3 -11 77.3040 8.14340  44
  -1   3  11 66.4938 5.21915  43
  -1   3  11 73.4547 7.51667  45
  -1   3  11 85.5353 7.65182  40
  -1   3  11 58.0092 6.91495  38
  -1   3  11 58.7982 6.30778  13
  -1   3  11 68.0237 5.46351  16
   1  -3 -11 73.8319 6.36018  15
   1  -3 -11 75.7255 7.85655  14
  -1   3  11 69.6266 6.41668  29
  -1   3  11 67.0874 7.14290  22
[truncated: 4,198,047 more chars]
