# Supplementary material for: Crystal structure of 1-amino-3-(4-chloro­phen­yl)-2-cyano-3H-benzo[4,5]thia­zolo[3,2-a]pyridine-4-carboxamide
Source: Acta Crystallogr E Crystallogr Commun. 2025 Mar 4;81(Pt 4):279–83. doi: 10.1107/S2056989025001562 (PMC11974324; doi:10.1107/S2056989025001562)
Supplement: Supplementary file 2 [file e-81-00279-Isup2.hkl]

data_I                                                                          
_shelx_title ' elg_em2 in P-1'                                                  
_shelx_refln_list_code          4                                               
_shelx_F_calc_maximum      191.92                                               
_exptl_crystal_F_000       392.00                                               
_reflns_d_resolution_high  0.5022                                               
                                                                                
loop_                                                                           
 _space_group_symop_operation_xyz                                               
 'x, y, z'                                                                      
 '-x, -y, -z'                                                                   
                                                                                
_cell_length_a     9.1278                                                       
_cell_length_b     9.2966                                                       
_cell_length_c    10.8517                                                       
_cell_angle_alpha  83.014                                                       
_cell_angle_beta   73.500                                                       
_cell_angle_gamma  71.498                                                       
                                                                                
_shelx_F_squared_multiplier     1.000                                           
                                                                                
loop_                                                                           
 _refln_index_h                                                                 
 _refln_index_k                                                                 
 _refln_index_l                                                                 
 _refln_F_squared_calc                                                          
 _refln_F_squared_meas                                                          
 _refln_F_squared_sigma                                                         
 _refln_observed_status                                                         
   1   0   0       1807.97       1798.52        11.14 o                         
   2   0   0        252.39        264.81         2.12 o                         
   3   0   0       1392.64       1473.62        12.98 o                         
   4   0   0        128.08        137.54         1.37 o                         
   5   0   0        166.14        170.02         2.17 o                         
   6   0   0        327.39        334.35         4.51 o                         
   7   0   0        154.40        148.51         2.02 o                         
   8   0   0         35.79         39.30         0.99 o                         
   9   0   0          0.60          0.78         0.72 o                         
  10   0   0        142.30        137.97         3.92 o                         
  11   0   0        159.26        160.38         3.86 o                         
  12   0   0         29.21         28.61         1.88 o                         
  13   0   0         34.29         34.46         1.77 o                         
  14   0   0          0.18          0.99         1.22 o                         
  15   0   0         56.07         52.87         1.87 o                         
  16   0   0         11.83         13.03         1.33 o                         
 -16   1   0          1.96          1.67         1.23 o                         
 -15   1   0          1.20          2.20         1.45 o                         
 -14   1   0        105.75        104.69         2.86 o                         
 -13   1   0         18.87         19.00         1.60 o                         
 -12   1   0         58.86         60.51         2.23 o                         
 -11   1   0         25.73         25.05         1.91 o                         
 -10   1   0          1.95          2.24         0.98 o                         
  -9   1   0         55.06         63.09         2.59 o                         
  -8   1   0          5.51          3.74         0.69 o                         
  -7   1   0        273.44        270.22         4.17 o                         
  -6   1   0        748.41        782.08         6.87 o                         
  -5   1   0         19.01         13.86         0.46 o                         
  -4   1   0        257.98        261.80         2.96 o                         
  -3   1   0         15.16         11.44         0.42 o                         
  -2   1   0         56.76         49.66         0.60 o                         
  -1   1   0          0.68          1.37         0.16 o                         
   0   1   0        639.09        672.56         6.81 o                         
   1   1   0        857.07        901.90         8.04 o                         
   2   1   0        990.39       1075.65        12.83 o                         
   3   1   0       1310.73       1292.55        13.45 o                         
   4   1   0       5170.43       5513.94        64.80 o                         
   5   1   0        576.35        716.63         8.13 o                         
   6   1   0         12.59         11.63         0.65 o                         
   7   1   0        314.16        321.90         3.88 o                         
   8   1   0         71.04         54.40         1.43 o                         
   9   1   0         18.28         23.29         0.97 o                         
  10   1   0        333.48        325.28         4.32 o                         
  11   1   0         11.54         11.95         0.98 o                         
  12   1   0         22.56         22.04         1.38 o                         
  13   1   0         84.00         86.20         2.22 o                         
  14   1   0        209.25        218.65         3.48 o                         
  15   1   0        157.90        164.33         2.94 o                         
  16   1   0         13.90         15.17         1.36 o                         
 -15   2   0          1.31          1.04         1.39 o                         
 -14   2   0         35.85         39.37         2.20 o                         
 -13   2   0        123.92        130.83         3.76 o                         
 -12   2   0         27.80         27.27         1.80 o                         
 -11   2   0         25.29         19.26         1.44 o                         
 -10   2   0         56.90         49.42         1.60 o                         
  -9   2   0          1.77          2.67         0.80 o                         
  -8   2   0        203.28        195.01         2.40 o                         
  -7   2   0        559.56        572.57         6.00 o                         
  -6   2   0         68.98         61.58         1.16 o                         
  -5   2   0        104.01        116.63         1.96 o                         
  -4   2   0        100.69         96.47         1.55 o                         
  -3   2   0        188.10        170.61         2.17 o                         
  -2   2   0       3866.65       4080.11        26.40 o                         
  -1   2   0       7439.03       7906.26        52.50 o                         
   0   2   0       2405.32       2528.18        16.80 o                         
   1   2   0        857.50        916.52         6.33 o                         
   2   2   0       1382.29       1540.89        12.08 o                         
   3   2   0       1206.36       1259.97         9.96 o                         
   4   2   0        980.45       1065.83        10.00 o                         
   5   2   0        382.92        403.53         3.78 o                         
   6   2   0        183.02        194.30         3.18 o                         
   7   2   0        134.12        119.76         2.24 o                         
   8   2   0         97.93         98.40         1.67 o                         
   9   2   0        159.35        132.36         1.85 o                         
  10   2   0          1.00          0.66         0.63 o                         
  11   2   0         82.29         85.86         2.22 o                         
  12   2   0        193.62        193.80         2.71 o                         
  13   2   0          9.84          8.91         0.99 o                         
  14   2   0         31.58         32.93         1.55 o                         
  15   2   0          0.83          1.53         1.21 o                         
  16   2   0          8.44          8.35         1.39 o                         
  17   2   0          3.86          3.52         1.32 o                         
 -15   3   0          0.33          1.54         1.52 o                         
 -14   3   0         52.56         55.98         2.91 o                         
 -13   3   0          0.72          2.34         1.49 o                         
 -12   3   0          2.63          1.41         1.28 o                         
 -11   3   0         38.67         38.19         2.80 o                         
 -10   3   0        158.81        155.66         3.36 o                         
  -9   3   0        366.00        373.25         4.26 o                         
  -8   3   0          1.48          1.82         0.52 o                         
  -7   3   0        179.03        170.12         2.23 o                         
  -6   3   0        654.99        607.72         5.81 o                         
  -5   3   0       1917.22       1927.83        17.55 o                         
  -4   3   0        838.57        824.62         7.45 o                         
  -3   3   0       1038.99       1092.20        10.00 o                         
  -2   3   0          5.07          3.14         0.30 o                         
  -1   3   0         12.90         14.05         0.28 o                         
   0   3   0        771.06        792.58         5.62 o                         
   1   3   0       1424.05       1464.70        12.05 o                         
   2   3   0        221.15        286.47         5.62 o                         
   3   3   0       1692.26       1906.04        18.03 o                         
   4   3   0       2840.45       3087.34        26.75 o                         
   5   3   0         29.58         15.27         0.39 o                         
   6   3   0         94.57        111.65         1.32 o                         
   7   3   0        938.64        946.47        11.36 o                         
   8   3   0        275.93        265.30         2.69 o                         
   9   3   0        166.96        156.59         2.10 o                         
  10   3   0          0.48          1.55         0.51 o                         
  11   3   0          2.73          1.42         0.64 o                         
  12   3   0          0.20          0.15         0.75 o                         
  13   3   0         23.16         22.91         1.11 o                         
  14   3   0         60.43         61.35         1.77 o                         
  15   3   0          0.54          0.04         1.31 o                         
  16   3   0          8.65         11.16         1.59 o                         
  17   3   0          0.14          0.54         1.30 o                         
 -15   4   0          1.91          0.87         1.61 o                         
 -14   4   0         29.69         32.55         3.47 o                         
 -13   4   0         96.91         98.20         3.42 o                         
 -12   4   0          9.84         10.72         1.42 o                         
 -11   4   0          2.64          1.66         1.06 o                         
 -10   4   0        211.42        211.57         3.65 o                         
  -9   4   0         94.15         95.09         1.64 o                         
  -8   4   0          0.38          0.22         0.67 o                         
  -7   4   0         51.28         47.44         1.03 o                         
  -6   4   0         42.04         40.67         0.96 o                         
  -5   4   0        508.14        475.72         5.21 o                         
  -4   4   0         40.14         39.90         1.00 o                         
  -3   4   0        799.12        884.50         7.08 o                         
  -2   4   0       5803.68       6279.90        45.58 o                         
  -1   4   0        647.43        697.64         5.02 o                         
   0   4   0         67.43         88.75         0.80 o                         
   1   4   0        853.87        892.43         7.27 o                         
   2   4   0          6.72          5.12         0.28 o                         
   3   4   0        231.81        316.37         3.26 o                         
   4   4   0       4987.27       5353.59        41.35 o                         
   5   4   0         54.76         55.16         0.76 o                         
   6   4   0          0.66          0.47         0.33 o                         
   7   4   0         78.12         82.12         2.14 o                         
   8   4   0          0.36          3.15         0.52 o                         
   9   4   0        299.31        270.36         2.76 o                         
  10   4   0          1.12          0.58         0.57 o                         
  11   4   0        357.19        364.03         3.94 o                         
  12   4   0         62.54         57.25         1.74 o                         
  13   4   0        107.85        106.06         2.51 o                         
  14   4   0        115.45        117.03         2.51 o                         
  15   4   0         75.86         81.33         2.64 o                         
  16   4   0          6.19          3.66         1.49 o                         
  17   4   0          0.36          0.64         1.50 o                         
 -14   5   0         13.58         14.80         2.17 o                         
 -13   5   0         39.11         43.16         2.15 o                         
 -12   5   0         40.15         39.70         1.94 o                         
 -11   5   0          2.30          2.17         1.26 o                         
 -10   5   0         34.75         34.35         1.54 o                         
  -9   5   0         16.42         15.83         0.93 o                         
  -8   5   0          4.36          3.64         0.82 o                         
  -7   5   0          5.09          5.71         0.76 o                         
  -6   5   0        151.88        142.78         2.30 o                         
  -5   5   0         12.09         10.39         0.50 o                         
  -4   5   0        595.34        592.97         5.69 o                         
  -3   5   0        772.78        784.12         6.02 o                         
  -2   5   0        619.05        619.06         4.78 o                         
  -1   5   0          0.00          0.18         0.23 o                         
   0   5   0       1417.79       1471.97        10.05 o                         
   1   5   0         25.43         29.17         0.54 o                         
   2   5   0       1387.55       1410.03        13.27 o                         
   3   5   0         35.99         35.03         0.66 o                         
   4   5   0        277.51        310.66         2.65 o                         
   5   5   0        177.85        171.50         1.68 o                         
   6   5   0         62.08         55.72         1.00 o                         
   7   5   0        450.05        413.33         3.81 o                         
   8   5   0        135.40        167.73         2.35 o                         
   9   5   0          3.38          5.14         0.57 o                         
  10   5   0          9.27          8.78         0.67 o                         
  11   5   0         79.11         77.17         1.72 o                         
  12   5   0          3.12          3.56         0.74 o                         
  13   5   0        382.08        403.49         4.57 o                         
  14   5   0         53.61         57.41         2.01 o                         
  15   5   0         54.01         50.86         1.99 o                         
  16   5   0         38.37         38.59         2.00 o                         
  17   5   0         29.12         29.83         1.85 o                         
 -14   6   0          6.61          4.20         3.02 o                         
 -13   6   0         26.13         25.53         1.90 o                         
 -12   6   0          2.06          2.10         1.36 o                         
 -11   6   0          5.08          4.23         1.17 o                         
 -10   6   0        335.70        346.00         4.62 o                         
  -9   6   0        144.18        145.94         2.15 o                         
  -8   6   0         60.47         57.73         1.48 o                         
  -7   6   0         91.08         90.80         1.72 o                         
  -6   6   0        220.04        220.80         3.23 o                         
  -5   6   0         10.85         12.44         0.69 o                         
  -4   6   0        129.23        141.32         1.84 o                         
  -3   6   0        469.99        507.15         4.27 o                         
  -2   6   0         58.28         48.40         0.78 o                         
  -1   6   0        157.95        172.29         1.57 o                         
   0   6   0         11.37          8.28         0.32 o                         
   1   6   0       1194.58       1251.08        10.79 o                         
   2   6   0       1217.34       1286.15        21.86 o                         
   3   6   0         10.96         10.00         0.37 o                         
   4   6   0        117.79        104.54         1.14 o                         
   5   6   0        224.73        265.53         2.73 o                         
   6   6   0          3.21          4.39         0.40 o                         
   7   6   0         39.43         46.68         0.91 o                         
   8   6   0         27.72         31.15         0.76 o                         
   9   6   0         71.12         65.06         1.26 o                         
  10   6   0        182.62        182.82         2.73 o                         
  11   6   0         53.01         55.33         1.26 o                         
  12   6   0         11.10          8.23         0.85 o                         
  13   6   0         23.71         22.47         1.15 o                         
  14   6   0         18.23         17.91         1.27 o                         
  15   6   0          0.06          0.04         1.25 o                         
  16   6   0          4.40          4.43         1.37 o                         
  17   6   0         24.87         25.48         2.01 o                         
 -13   7   0         24.99         26.35         1.89 o                         
 -12   7   0         53.35         52.19         2.04 o                         
 -11   7   0         33.41         39.37         1.84 o                         
 -10   7   0          8.15          9.60         1.25 o                         
  -9   7   0          0.00         -0.64         1.03 o                         
  -8   7   0          6.35          6.43         0.89 o                         
  -7   7   0         10.94         10.57         0.86 o                         
  -6   7   0        110.53        109.52         2.02 o                         
  -5   7   0        447.05        445.00         4.37 o                         
  -4   7   0         15.25         16.11         0.99 o                         
  -3   7   0         67.08         68.59         1.05 o                         
  -2   7   0        339.00        310.92         3.05 o                         
  -1   7   0          4.02          5.03         0.36 o                         
   0   7   0        106.79        115.96         1.24 o                         
   1   7   0        515.49        549.15         4.20 o                         
   2   7   0        744.48        823.02         8.60 o                         
   3   7   0         74.81         82.20         1.37 o                         
   4   7   0        105.86        112.41         1.19 o                         
   5   7   0        585.07        602.98         6.52 o                         
   6   7   0         60.56         67.59         0.95 o                         
   7   7   0         52.76         33.40         0.91 o                         
   8   7   0          9.31         13.83         0.61 o                         
   9   7   0        188.59        173.23         3.12 o                         
  10   7   0        100.66         99.34         1.70 o                         
  11   7   0         28.19         26.99         1.11 o                         
  12   7   0         59.70         65.26         1.59 o                         
  13   7   0         25.75         25.98         1.49 o                         
  14   7   0         34.40         33.49         1.66 o                         
  15   7   0         26.30         32.33         2.69 o                         
  16   7   0         24.02         28.38         1.86 o                         
  17   7   0          0.14          0.51         1.57 o                         
 -12   8   0         25.84         28.69         1.94 o                         
 -11   8   0          4.83          5.77         1.39 o                         
 -10   8   0          0.22          0.30         1.18 o                         
  -9   8   0         23.31         24.41         1.53 o                         
  -8   8   0        134.59        131.43         2.39 o                         
  -7   8   0         14.92         13.11         1.09 o                         
  -6   8   0         42.65         40.02         1.60 o                         
  -5   8   0        456.98        472.30         4.66 o                         
  -4   8   0         41.44         38.81         1.26 o                         
  -3   8   0         30.91         27.49         0.74 o                         
  -2   8   0         66.80         53.90         1.09 o                         
  -1   8   0        468.60        431.27         3.88 o                         
   0   8   0         46.40         48.21         0.74 o                         
   1   8   0         59.79         53.81         0.88 o                         
   2   8   0       1218.20       1269.67        14.60 o                         
   3   8   0          5.68          5.37         0.51 o                         
   4   8   0          5.97          5.90         0.42 o                         
   5   8   0        305.05        304.52         2.52 o                         
   6   8   0          0.58          0.31         0.40 o                         
   7   8   0          0.03         -0.08         0.47 o                         
   8   8   0         67.43         68.68         1.54 o                         
   9   8   0        145.79        148.69         2.24 o                         
  10   8   0        170.27        160.04         2.18 o                         
  11   8   0         72.72         71.05         1.67 o                         
  12   8   0          4.14          4.01         0.84 o                         
  13   8   0        101.59         99.96         2.10 o                         
  14   8   0         12.28         13.29         1.28 o                         
  15   8   0          5.79          5.04         1.31 o                         
  16   8   0          0.00          0.62         1.31 o                         
  17   8   0         31.87         39.62         3.26 o                         
 -11   9   0          0.94         -0.47         1.44 o                         
 -10   9   0        106.83        110.90         3.08 o                         
  -9   9   0          9.08          7.03         1.30 o                         
  -8   9   0          0.04         -0.35         0.99 o                         
  -7   9   0          1.31          1.66         0.94 o                         
  -6   9   0          4.94          2.91         0.85 o                         
  -5   9   0          8.57          8.04         0.88 o                         
  -4   9   0        268.97        280.85         3.67 o                         
  -3   9   0         34.56         37.27         1.01 o                         
  -2   9   0        433.24        429.36         4.40 o                         
  -1   9   0         46.44         58.91         1.14 o                         
   0   9   0        395.72        393.25         3.56 o                         
   1   9   0        459.80        456.57         3.78 o                         
   2   9   0          1.33          0.83         0.46 o                         
   3   9   0        114.55        112.49         1.47 o                         
   4   9   0        112.28        107.48         1.89 o                         
   5   9   0        196.63        168.16         1.99 o                         
   6   9   0         24.04         28.77         0.72 o                         
   7   9   0          1.37          1.53         0.48 o                         
   8   9   0         23.95         25.10         1.48 o                         
   9   9   0        104.37        100.69         1.62 o                         
  10   9   0          0.18          0.01         0.75 o                         
  11   9   0          1.02          0.59         0.84 o                         
  12   9   0          4.09          2.59         0.89 o                         
  13   9   0         23.55         25.18         1.37 o                         
  14   9   0          0.93          0.68         1.10 o                         
  15   9   0         14.08         16.02         1.41 o                         
  16   9   0          5.03          5.98         1.48 o                         
 -11  10   0          2.12          2.72         1.60 o                         
 -10  10   0         12.39         11.73         1.82 o                         
  -9  10   0         38.06         36.20         1.78 o                         
  -8  10   0        164.84        167.57         3.05 o                         
  -7  10   0          6.66          6.03         1.08 o                         
  -6  10   0         95.81         94.42         2.17 o                         
  -5  10   0         81.33         83.95         2.05 o                         
  -4  10   0         34.97         34.64         1.37 o                         
  -3  10   0          2.93          2.51         0.71 o                         
  -2  10   0         10.18         10.15         0.87 o                         
  -1  10   0         13.79         14.75         0.75 o                         
   0  10   0          3.52          4.19         0.63 o                         
   1  10   0         39.18         36.32         1.11 o                         
   2  10   0        136.26        127.38         1.74 o                         
   3  10   0         40.09         42.22         0.88 o                         
   4  10   0        250.92        252.35         3.31 o                         
   5  10   0        569.64        580.56         5.97 o                         
   6  10   0          9.39          6.93         0.59 o                         
   7  10   0          1.66          1.41         0.66 o                         
   8  10   0         43.64         44.42         1.28 o                         
   9  10   0         10.33         10.09         0.75 o                         
  10  10   0          0.25         -0.47         0.86 o                         
  11  10   0          2.85          2.10         0.99 o                         
  12  10   0          5.02          4.41         1.09 o                         
  13  10   0         39.40         43.02         1.69 o                         
  14  10   0          0.98          1.04         1.20 o                         
  15  10   0          2.94          5.13         1.58 o                         
  16  10   0         10.04         13.20         1.91 o                         
 -10  11   0         25.82         25.46         2.28 o                         
  -9  11   0          4.43          4.18         1.37 o                         
  -8  11   0         10.54          9.21         1.32 o                         
  -7  11   0         36.90         36.06         1.60 o                         
  -6  11   0         32.53         32.41         1.55 o                         
  -5  11   0         11.62         11.09         1.29 o                         
  -4  11   0        199.42        194.94         2.88 o                         
  -3  11   0          0.08         -0.45         0.78 o                         
  -2  11   0         73.07         74.37         1.59 o                         
  -1  11   0        359.09        368.64         4.14 o                         
   0  11   0         15.92         17.92         0.99 o                         
   1  11   0         89.65         85.88         1.69 o                         
   2  11   0         88.79         93.40         1.73 o                         
   3  11   0        152.46        148.89         2.10 o                         
   4  11   0        189.38        187.69         2.54 o                         
   5  11   0        242.96        230.48         3.26 o                         
   6  11   0        371.42        388.77         4.94 o                         
   7  11   0         10.21         10.79         0.88 o                         
   8  11   0        101.59        101.22         1.90 o                         
   9  11   0        188.49        187.25         2.57 o                         
  10  11   0          3.95          3.13         0.91 o                         
  11  11   0          4.57          3.34         0.99 o                         
  12  11   0          2.10          1.66         1.04 o                         
  13  11   0         17.46         18.84         1.38 o                         
  14  11   0          0.00          0.08         1.34 o                         
  15  11   0          1.63          1.16         1.49 o                         
  16  11   0          0.02          0.06         1.72 o                         
  -9  12   0          4.54          3.99         1.43 o                         
  -8  12   0         26.89         27.38         1.65 o                         
  -7  12   0         20.30         19.35         1.68 o                         
  -6  12   0         30.42         30.24         1.57 o                         
  -5  12   0          1.56          1.81         1.01 o                         
  -4  12   0         22.79         21.76         1.22 o                         
  -3  12   0         12.47         11.72         1.06 o                         
  -2  12   0         21.79         23.43         1.13 o                         
  -1  12   0          3.17          4.73         0.87 o                         
   0  12   0        141.89        140.26         2.41 o                         
   1  12   0          4.43          3.80         0.82 o                         
   2  12   0         46.59         45.60         1.25 o                         
   3  12   0         53.21         54.01         1.41 o                         
   4  12   0          0.10          0.01         0.79 o                         
   5  12   0         11.72         11.01         0.91 o                         
   6  12   0        111.85        113.02         2.18 o                         
   7  12   0          7.33          4.63         1.00 o                         
   8  12   0          4.69          4.98         0.94 o                         
   9  12   0         32.55         31.31         1.29 o                         
  10  12   0          3.96          2.68         1.13 o                         
  11  12   0          0.05         -0.21         1.16 o                         
  12  12   0          7.27          7.60         1.39 o                         
  13  12   0         43.94         47.61         2.11 o                         
  14  12   0          0.00         -0.05         1.49 o                         
  15  12   0          2.35         -0.29         1.54 o                         
  -8  13   0          4.08          3.81         2.14 o                         
  -7  13   0          0.73          1.91         1.43 o                         
  -6  13   0         28.74         30.35         1.81 o                         
  -5  13   0          0.36          0.03         1.30 o                         
  -4  13   0         82.74         85.32         1.93 o                         
  -3  13   0          0.27          0.24         0.97 o                         
  -2  13   0          7.38          7.11         0.99 o                         
  -1  13   0        159.79        165.59         3.03 o                         
   0  13   0         66.77         68.17         1.76 o                         
   1  13   0          7.79          7.11         1.18 o                         
   2  13   0        263.04        271.22         3.94 o                         
   3  13   0        146.66        144.53         2.54 o                         
   4  13   0          6.34          4.44         1.02 o                         
   5  13   0          2.57          1.79         0.80 o                         
   6  13   0          0.10          0.62         0.95 o                         
   7  13   0          0.20          0.01         1.04 o                         
   8  13   0          7.94          8.21         1.15 o                         
   9  13   0         31.22         31.99         1.36 o                         
  10  13   0         18.89         19.20         1.38 o                         
  11  13   0          1.12          0.45         1.30 o                         
  12  13   0         22.34         20.02         1.60 o                         
  13  13   0         15.70         13.97         1.69 o                         
  14  13   0         26.89         28.17         1.79 o                         
  15  13   0         16.63         20.14         1.95 o                         
  -6  14   0          8.59          7.56         1.63 o                         
  -5  14   0         28.73         27.76         1.88 o                         
  -4  14   0         70.22         71.01         2.28 o                         
  -3  14   0         25.69         24.90         1.41 o                         
  -2  14   0         57.59         58.69         1.86 o                         
  -1  14   0          2.27          1.80         1.00 o                         
   0  14   0        175.53        178.74         3.17 o                         
   1  14   0          2.34          2.83         1.13 o                         
   2  14   0          8.61          8.28         1.50 o                         
   3  14   0        246.28        257.42         5.07 o                         
   4  14   0         17.46         16.25         1.19 o                         
   5  14   0         13.00         14.17         1.40 o                         
   6  14   0         60.11         57.39         3.40 o                         
   7  14   0        197.70        200.32         7.76 o                         
   8  14   0        230.09        228.80         3.61 o                         
   9  14   0          0.16         -0.59         1.39 o                         
  10  14   0          2.77          2.03         1.53 o                         
  11  14   0          0.28         -0.36         1.64 o                         
  12  14   0          1.26         -0.20         1.63 o                         
  13  14   0         26.42         25.24         2.00 o                         
  14  14   0          0.32         -0.51         1.86 o                         
  -5  15   0         19.91         20.07         1.85 o                         
  -4  15   0          0.67          3.21         1.33 o                         
  -3  15   0         53.71         56.92         2.06 o                         
  -2  15   0          4.96          5.05         1.36 o                         
  -1  15   0         17.78         16.91         1.27 o                         
   0  15   0          0.03          0.26         1.09 o                         
   1  15   0         74.63         71.11         1.94 o                         
   2  15   0        165.78        163.86         3.22 o                         
   3  15   0          2.17          2.55         1.14 o                         
   4  15   0         26.44         26.55         2.05 o                         
   5  15   0          6.26          6.86         1.41 o                         
   6  15   0         18.62         20.25         1.48 o                         
   7  15   0        175.03        171.93         4.68 o                         
   8  15   0          1.45          1.47         1.32 o                         
   9  15   0          0.04          0.69         1.47 o                         
  10  15   0         41.15         43.49         2.20 o                         
  11  15   0          3.16         -0.22         1.77 o                         
  12  15   0          9.33          8.97         1.86 o                         
  13  15   0         13.21         10.51         3.12 o                         
  -3  16   0          5.54          5.11         1.45 o                         
  -2  16   0          4.45          3.48         1.34 o                         
  -1  16   0          0.35          0.98         1.36 o                         
   0  16   0          5.57          6.96         1.44 o                         
   1  16   0          2.72          1.59         1.14 o                         
   2  16   0         21.63         23.29         1.54 o                         
   3  16   0         31.96         33.89         1.91 o                         
   4  16   0          0.35          0.36         1.17 o                         
   5  16   0          3.07          3.37         1.37 o                         
   6  16   0        159.25        161.16         3.21 o                         
   7  16   0         17.49         13.86         1.41 o                         
   8  16   0         57.76         57.66         2.27 o                         
   9  16   0         26.47         23.65         1.90 o                         
  10  16   0          0.04          1.71         1.69 o                         
  11  16   0         25.47         31.14         2.45 o                         
  12  16   0          0.79         -0.33         1.61 o                         
  -1  17   0         27.53         26.89         2.05 o                         
   0  17   0        107.92        108.11         3.44 o                         
   1  17   0          6.57          6.35         1.49 o                         
   2  17   0          0.10         -0.27         1.42 o                         
   3  17   0         22.19         22.11         1.49 o                         
   4  17   0          0.87          2.48         1.46 o                         
   5  17   0          0.00          0.09         1.45 o                         
   6  17   0         34.63         37.53         2.02 o                         
   7  17   0         84.73         87.81         2.43 o                         
   8  17   0          0.78          1.66         1.41 o                         
   9  17   0          0.66          1.35         1.68 o                         
  10  17   0         11.75         12.57         1.73 o                         
  11  17   0          2.05          3.61         3.22 o                         
   2  18   0          1.76          1.66         2.13 o                         
   3  18   0         34.29         31.26         2.32 o                         
   4  18   0         18.76         20.79         2.23 o                         
   5  18   0         37.56         38.88         2.73 o                         
   6  18   0         38.17         39.18         2.21 o                         
   7  18   0          3.99          4.36         1.86 o                         
   8  18   0          1.75          1.09         1.62 o                         
  -7 -18   1         76.07         78.26         4.96 o                         
  -6 -18   1          9.90          9.94         2.31 o                         
  -5 -18   1         18.21         22.58         2.66 o                         
  -4 -18   1          8.02         10.60         1.86 o                         
  -3 -18   1          0.33          1.89         1.89 o                         
 -10 -17   1          0.21         -0.51         1.61 o                         
  -9 -17   1         26.85         25.29         2.45 o                         
  -8 -17   1          4.48          4.62         1.61 o                         
  -7 -17   1          0.01         -0.30         1.33 o                         
  -6 -17   1         52.03         53.16         2.53 o                         
  -5 -17   1          2.98          3.52         1.48 o                         
  -4 -17   1          0.56          2.32         1.84 o                         
  -3 -17   1          2.99          3.78         1.40 o                         
  -2 -17   1          0.27          0.01         1.43 o                         
  -1 -17   1         54.95         51.81         2.22 o                         
   0 -17   1         11.52         11.53         1.70 o                         
   1 -17   1         41.37         49.84         3.00 o                         
 -12 -16   1          7.57          8.95         1.66 o                         
 -11 -16   1          7.81          5.84         1.65 o                         
 -10 -16   1          2.51         -0.27         1.65 o                         
  -9 -16   1          1.05          0.07         1.41 o                         
  -8 -16   1          0.44          1.17         1.53 o                         
  -7 -16   1        126.87        119.65         2.64 o                         
  -6 -16   1         13.80         12.67         1.42 o                         
  -5 -16   1          5.98          4.01         1.33 o                         
  -4 -16   1          0.02          1.11         1.15 o                         
  -3 -16   1          8.98          9.37         1.26 o                         
  -2 -16   1         44.34         42.70         1.74 o                         
  -1 -16   1          3.14          2.62         1.29 o                         
   0 -16   1          6.23          6.50         1.61 o                         
   1 -16   1         23.27         23.59         2.14 o                         
   2 -16   1          8.00          8.11         1.64 o                         
   3 -16   1          1.90          0.46         1.69 o                         
 -13 -15   1          2.62          0.63         1.73 o                         
 -12 -15   1         95.75        101.20         3.23 o                         
 -11 -15   1          1.92          1.24         1.77 o                         
 -10 -15   1          0.22          0.24         1.76 o                         
  -9 -15   1         46.74         48.51         2.02 o                         
  -8 -15   1          3.24          2.43         1.27 o                         
  -7 -15   1          8.34          6.89         1.30 o                         
  -6 -15   1          4.57          4.08         1.14 o                         
  -5 -15   1          0.30          1.24         1.11 o                         
  -4 -15   1         22.95         19.38         1.34 o                         
  -3 -15   1          6.14          5.99         1.16 o                         
  -2 -15   1         40.67         37.38         1.55 o                         
  -1 -15   1         35.38         36.70         1.39 o                         
   0 -15   1          2.25          0.15         1.10 o                         
   1 -15   1         51.47         54.65         2.64 o                         
   2 -15   1         84.17         85.60         2.69 o                         
   3 -15   1          0.14         -0.51         1.54 o                         
   4 -15   1          4.81          4.11         1.41 o                         
   5 -15   1         61.94         62.93         2.28 o                         
 -14 -14   1          3.37          1.79         1.71 o                         
 -13 -14   1          1.09          0.81         1.76 o                         
 -12 -14   1          2.64          0.79         1.63 o                         
 -11 -14   1          0.80         -0.76         1.67 o                         
 -10 -14   1         40.66         42.35         2.43 o                         
  -9 -14   1          2.23          2.84         1.41 o                         
  -8 -14   1         11.73         10.16         1.30 o                         
  -7 -14   1         17.16         17.66         1.33 o                         
  -6 -14   1          1.99          2.35         1.14 o                         
  -5 -14   1        153.35        150.68         2.54 o                         
  -4 -14   1         12.85         11.70         1.16 o                         
  -3 -14   1         36.64         37.14         1.38 o                         
  -2 -14   1         29.79         27.09         1.29 o                         
  -1 -14   1         23.55         21.68         1.43 o                         
   0 -14   1          3.37          3.03         1.05 o                         
   1 -14   1         10.91         10.10         1.19 o                         
   2 -14   1         55.14         52.19         1.86 o                         
   3 -14   1         14.45         17.37         1.64 o                         
   4 -14   1          0.24         -0.25         1.31 o                         
   5 -14   1         48.66         49.48         2.13 o                         
   6 -14   1          0.68         -0.93         1.36 o                         
 -15 -13   1          0.72         -1.88         3.27 o                         
 -14 -13   1          0.01         -1.61         1.84 o                         
 -13 -13   1         22.35         21.85         1.84 o                         
 -12 -13   1         46.58         43.69         1.94 o                         
 -11 -13   1         13.35         11.68         1.37 o                         
 -10 -13   1          5.81          3.51         1.19 o                         
  -9 -13   1         15.97         18.16         1.29 o                         
  -8 -13   1         19.93         18.86         1.91 o                         
  -7 -13   1          7.69          7.01         1.24 o                         
  -6 -13   1         23.64         23.80         1.32 o                         
  -5 -13   1         40.16         42.83         1.65 o                         
  -4 -13   1          1.79          1.50         0.78 o                         
  -3 -13   1        103.75        103.62         2.03 o                         
  -2 -13   1         88.70         90.22         1.87 o                         
  -1 -13   1         28.94         27.32         1.36 o                         
   0 -13   1        125.67        130.34         2.57 o                         
   1 -13   1         46.58         46.53         1.65 o                         
   2 -13   1         41.31         39.08         1.57 o                         
   3 -13   1          2.21          1.77         1.11 o                         
   4 -13   1          8.60          7.42         1.24 o                         
   5 -13   1        118.10        116.61         2.79 o                         
   6 -13   1         19.85         19.56         1.63 o                         
   7 -13   1          4.74          5.20         1.61 o                         
   8 -13   1         36.03         33.33         2.07 o                         
 -15 -12   1         41.15         44.03         2.65 o                         
 -14 -12   1          1.10         -0.31         1.41 o                         
 -13 -12   1         14.28         14.15         1.49 o                         
 -12 -12   1         41.40         38.56         1.75 o                         
 -11 -12   1          0.52         -0.47         1.06 o                         
 -10 -12   1         30.04         28.75         1.42 o                         
  -9 -12   1         31.18         26.69         1.30 o                         
  -8 -12   1         21.52         20.42         1.14 o                         
  -7 -12   1          5.37          3.98         0.98 o                         
  -6 -12   1         27.28         26.80         1.11 o                         
  -5 -12   1         25.19         23.19         0.93 o                         
  -4 -12   1         99.48         97.91         1.76 o                         
  -3 -12   1         58.65         56.84         1.71 o                         
  -2 -12   1         31.39         28.71         1.06 o                         
  -1 -12   1         88.14         89.84         1.84 o                         
   0 -12   1          3.30          2.03         0.87 o                         
   1 -12   1         73.91         75.96         1.87 o                         
   2 -12   1        141.82        152.87         2.85 o                         
   3 -12   1          0.75         -0.70         0.92 o                         
   4 -12   1         48.44         46.03         1.45 o                         
   5 -12   1         24.04         25.01         1.24 o                         
   6 -12   1         47.82         48.70         1.82 o                         
   7 -12   1         14.26         15.41         1.63 o                         
   8 -12   1          2.99          3.95         1.47 o                         
   9 -12   1        104.51        111.82         3.21 o                         
 -16 -11   1         30.12         36.37         2.45 o                         
 -15 -11   1         25.19         30.25         2.24 o                         
 -14 -11   1         36.90         34.81         1.78 o                         
 -13 -11   1          0.07          1.39         1.29 o                         
 -12 -11   1         33.75         32.96         2.17 o                         
 -11 -11   1         24.19         23.47         1.30 o                         
 -10 -11   1         18.94         18.63         1.14 o                         
  -9 -11   1        101.59        103.51         2.13 o                         
  -8 -11   1        293.02        298.08         3.69 o                         
  -7 -11   1          0.04          0.24         0.75 o                         
  -6 -11   1        114.74        107.64         1.90 o                         
  -5 -11   1         24.27         25.93         1.37 o                         
  -4 -11   1          2.77          2.71         0.59 o                         
  -3 -11   1         28.59         26.76         0.83 o                         
  -2 -11   1         34.89         33.69         0.96 o                         
  -1 -11   1         70.72         67.58         1.32 o                         
   0 -11   1        387.56        386.67         4.57 o                         
   1 -11   1        153.57        155.96         2.41 o                         
   2 -11   1        173.61        179.74         2.67 o                         
   3 -11   1        396.54        399.63         4.20 o                         
   4 -11   1          1.76          0.58         0.89 o                         
   5 -11   1        112.68        117.94         2.14 o                         
   6 -11   1         16.96         16.98         1.21 o                         
   7 -11   1          6.21          5.60         1.37 o                         
   8 -11   1          0.02         -1.11         1.40 o                         
   9 -11   1          0.25          0.05         1.39 o                         
  10 -11   1          0.25         -0.54         1.64 o                         
 -16 -10   1         47.78         48.97         4.24 o                         
 -15 -10   1         45.57         53.10         2.50 o                         
 -14 -10   1         12.01         11.62         1.45 o                         
 -13 -10   1          8.35          8.53         1.31 o                         
 -12 -10   1        146.44        155.13         4.83 o                         
 -11 -10   1          1.10          0.87         0.90 o                         
 -10 -10   1          2.56          2.00         0.84 o                         
  -9 -10   1         23.70         22.60         0.92 o                         
  -8 -10   1          6.93          6.08         0.65 o                         
  -7 -10   1         52.77         56.38         1.27 o                         
  -6 -10   1         34.12         32.43         0.89 o                         
  -5 -10   1        168.06        163.78         1.94 o                         
  -4 -10   1        157.76        162.84         2.44 o                         
  -3 -10   1         61.24         58.21         1.06 o                         
  -2 -10   1          0.65          0.64         0.57 o                         
  -1 -10   1        341.82        353.78         3.57 o                         
   0 -10   1          1.05          1.20         0.61 o                         
   1 -10   1         12.56         15.38         0.85 o                         
   2 -10   1        160.62        154.99         2.34 o                         
   3 -10   1          0.30          0.14         0.70 o                         
   4 -10   1         32.30         33.37         1.18 o                         
   5 -10   1        117.96        115.14         2.11 o                         
   6 -10   1        469.74        478.46         5.56 o                         
   7 -10   1         70.28         70.86         1.95 o                         
   8 -10   1          6.72          6.06         1.37 o                         
   9 -10   1         98.60         93.98         2.56 o                         
  10 -10   1          0.86          1.14         1.65 o                         
  11 -10   1          6.24          5.10         1.59 o                         
 -16  -9   1          1.21          1.30         1.60 o                         
 -15  -9   1         71.00         71.68         2.37 o                         
 -14  -9   1         16.62         17.15         1.33 o                         
 -13  -9   1         53.15         54.24         1.72 o                         
 -12  -9   1        111.37        110.48         3.11 o                         
 -11  -9   1        253.99        266.52         5.68 o                         
 -10  -9   1          0.29         -0.76         0.76 o                         
  -9  -9   1         38.39         35.66         1.12 o                         
  -8  -9   1        189.41        183.74         2.85 o                         
  -7  -9   1         22.42         25.94         0.77 o                         
  -6  -9   1         10.30          4.82         0.51 o                         
  -5  -9   1         60.84         57.26         1.15 o                         
  -4  -9   1        439.82        453.86         3.66 o                         
  -3  -9   1        114.59        112.11         1.44 o                         
  -2  -9   1         19.64         17.15         0.64 o                         
  -1  -9   1         54.29         57.40         1.09 o                         
   0  -9   1        281.17        310.86         3.33 o                         
   1  -9   1          6.97         10.44         0.69 o                         
   2  -9   1          1.00          0.68         0.51 o                         
   3  -9   1        348.79        353.41         3.45 o                         
   4  -9   1         52.06         51.78         1.23 o                         
   5  -9   1          1.91          1.74         0.72 o                         
   6  -9   1        198.80        197.13         2.72 o                         
   7  -9   1          1.62          0.24         0.92 o                         
   8  -9   1          7.76          7.53         1.27 o                         
   9  -9   1          4.56          3.09         1.33 o                         
  10  -9   1         42.29         40.21         2.92 o                         
  11  -9   1         18.69         17.11         2.24 o                         
  12  -9   1          6.94          8.62         1.55 o                         
 -16  -8   1         45.54         53.35         2.66 o                         
 -15  -8   1          5.54          4.16         1.29 o                         
 -14  -8   1         10.93          9.97         1.23 o                         
 -13  -8   1         13.02         13.59         1.07 o                         
 -12  -8   1         75.79         75.36         2.00 o                         
 -11  -8   1        239.48        232.78         2.87 o                         
 -10  -8   1          1.68          1.57         0.68 o                         
  -9  -8   1        109.88        102.42         1.72 o                         
  -8  -8   1        179.51        175.81         2.14 o                         
  -7  -8   1         23.46         21.53         0.69 o                         
  -6  -8   1         32.98         35.06         0.80 o                         
  -5  -8   1         43.82         43.52         0.75 o                         
  -4  -8   1          1.44          3.14         0.36 o                         
  -3  -8   1        536.78        551.62         4.69 o                         
  -2  -8   1         82.00         80.61         1.61 o                         
  -1  -8   1        768.88        767.09         7.05 o                         
   0  -8   1        469.81        459.72         4.17 o                         
   1  -8   1          4.69          1.99         0.40 o                         
   2  -8   1         45.64         45.53         0.86 o                         
   3  -8   1          0.14          0.87         0.45 o                         
   4  -8   1        558.04        575.71         5.22 o                         
   5  -8   1        421.60        434.81         4.37 o                         
   6  -8   1         23.47         23.55         0.92 o                         
   7  -8   1        191.88        194.46         3.57 o                         
   8  -8   1          3.58          2.71         1.06 o                         
   9  -8   1          1.48          0.95         1.05 o                         
  10  -8   1         80.74         82.38         2.71 o                         
  11  -8   1         61.24         62.00         2.39 o                         
  12  -8   1          0.63          0.97         1.48 o                         
 -17  -7   1         84.67         87.45         3.21 o                         
 -16  -7   1         29.44         25.88         1.81 o                         
 -15  -7   1         36.30         38.57         2.05 o                         
 -14  -7   1          0.33          2.81         1.23 o                         
 -13  -7   1        266.54        268.55         5.57 o                         
 -12  -7   1        599.60        609.13         8.01 o                         
 -11  -7   1         22.65         23.60         1.00 o                         
 -10  -7   1        353.51        357.27         5.04 o                         
  -9  -7   1          7.98          8.42         0.75 o                         
  -8  -7   1         37.16         33.09         0.85 o                         
  -7  -7   1        161.38        173.54         1.87 o                         
  -6  -7   1         43.83         42.24         0.75 o                         
  -5  -7   1         65.97         66.75         1.00 o                         
  -4  -7   1        183.72        162.06         1.43 o                         
  -3  -7   1         30.13         28.66         0.65 o                         
  -2  -7   1        127.90        132.70         1.88 o                         
  -1  -7   1        409.30        411.53         3.78 o                         
   0  -7   1          6.29         10.22         0.42 o                         
   1  -7   1        756.71        740.83         5.86 o                         
   2  -7   1          9.65          9.95         0.48 o                         
   3  -7   1        367.85        404.87         3.62 o                         
   4  -7   1        365.59        370.15         3.58 o                         
   5  -7   1         68.52         68.93         1.33 o                         
   6  -7   1        198.41        203.12         2.39 o                         
   7  -7   1        203.74        203.94         2.63 o                         
   8  -7   1          1.16          0.86         0.85 o                         
   9  -7   1        126.76        128.96         2.27 o                         
  10  -7   1          6.94          8.73         1.19 o                         
  11  -7   1        131.61        137.34         3.01 o                         
  12  -7   1          0.12          0.33         1.41 o                         
  13  -7   1         31.31         29.46         2.11 o                         
 -17  -6   1          9.47          5.14         1.74 o                         
 -16  -6   1         28.15         28.52         2.08 o                         
 -15  -6   1          0.13          0.80         1.21 o                         
 -14  -6   1          4.03          5.07         1.16 o                         
 -13  -6   1         56.38         50.32         1.76 o                         
 -12  -6   1        140.03        135.39         1.99 o                         
 -11  -6   1        112.90        112.98         2.60 o                         
 -10  -6   1         40.54         41.17         1.06 o                         
  -9  -6   1          3.22          3.95         0.60 o                         
  -8  -6   1       1463.63       1405.61        16.62 o                         
  -7  -6   1          0.20          2.09         0.48 o                         
  -6  -6   1        181.10        171.99         2.19 o                         
  -5  -6   1         36.70         38.06         0.77 o                         
  -4  -6   1         37.12         38.36         0.63 o                         
  -3  -6   1       2078.47       2256.86        20.41 o                         
  -2  -6   1        421.43        449.02         4.62 o                         
  -1  -6   1        191.23        198.25         2.57 o                         
   0  -6   1        511.08        506.05         3.94 o                         
   1  -6   1          0.16          0.42         0.27 o                         
   2  -6   1          0.02          0.82         0.40 o                         
   3  -6   1       2437.53       2540.47        18.34 o                         
   4  -6   1        458.35        506.00         4.25 o                         
   5  -6   1        153.26        147.74         2.21 o                         
   6  -6   1          0.01          0.04         0.58 o                         
   7  -6   1        321.51        320.67         3.64 o                         
   8  -6   1          6.02          5.10         0.91 o                         
   9  -6   1          0.98          0.24         0.82 o                         
  10  -6   1        303.22        319.59         4.56 o                         
  11  -6   1         25.52         22.34         1.46 o                         
  12  -6   1         33.45         32.76         1.86 o                         
  13  -6   1          3.53          4.19         1.55 o                         
  14  -6   1         24.25         25.48         1.95 o                         
 -17  -5   1         66.33         71.87         2.78 o                         
 -16  -5   1          8.21         10.13         1.54 o                         
 -15  -5   1         15.35         14.75         1.46 o                         
 -14  -5   1         37.56         37.25         1.57 o                         
 -13  -5   1         35.15         33.59         1.30 o                         
 -12  -5   1          3.78          2.72         0.81 o                         
 -11  -5   1         14.17         13.64         0.85 o                         
 -10  -5   1         67.97         75.22         1.34 o                         
  -9  -5   1          0.38         -0.25         0.57 o                         
  -8  -5   1          1.34         -0.11         0.51 o                         
  -7  -5   1       1070.10       1016.32        14.26 o                         
  -6  -5   1        523.79        514.04         4.25 o                         
  -5  -5   1        260.63        315.70         2.63 o                         
  -4  -5   1        544.98        521.63         3.78 o                         
  -3  -5   1        941.94       1069.19         8.34 o                         
  -2  -5   1       1467.01       1586.85        23.52 o                         
  -1  -5   1        325.02        419.22         4.75 o                         
   0  -5   1       1192.42       1289.98        10.64 o                         
   1  -5   1         54.66         55.38         0.80 o                         
   2  -5   1         41.12         41.16         0.61 o                         
   3  -5   1          4.62          4.04         0.33 o                         
   4  -5   1        245.40        253.51         2.52 o                         
   5  -5   1        172.90        179.31         1.97 o                         
   6  -5   1        243.50        243.03         2.74 o                         
   7  -5   1        413.63        391.25         5.24 o                         
   8  -5   1        136.56        131.96         2.34 o                         
   9  -5   1          0.19         -0.31         0.82 o                         
  10  -5   1         96.99         99.29         2.35 o                         
  11  -5   1         60.14         61.53         2.01 o                         
  12  -5   1         22.94         24.98         1.55 o                         
  13  -5   1          4.34          3.27         1.36 o                         
  14  -5   1         20.04         19.77         1.71 o                         
 -17  -4   1         13.10         13.26         1.58 o                         
 -16  -4   1          2.05          2.26         1.43 o                         
 -15  -4   1         19.40         18.60         1.66 o                         
 -14  -4   1          9.33          8.86         1.22 o                         
 -13  -4   1        305.42        313.72         4.22 o                         
 -12  -4   1         34.78         34.21         1.16 o                         
 -11  -4   1         56.02         55.65         1.25 o                         
 -10  -4   1         84.89         91.35         1.66 o                         
  -9  -4   1         25.48         20.20         0.79 o                         
  -8  -4   1         30.76         19.55         0.72 o                         
  -7  -4   1         23.53         28.39         0.77 o                         
  -6  -4   1          0.26          0.72         0.39 o                         
  -5  -4   1         52.70         51.49         0.74 o                         
  -4  -4   1         22.67         22.06         0.43 o                         
  -3  -4   1       1098.33       1125.32         8.95 o                         
  -2  -4   1        371.71        349.26         3.20 o                         
  -1  -4   1       1732.43       1927.18        17.81 o                         
   0  -4   1          0.31          1.18         0.24 o                         
   1  -4   1       2827.91       3243.89        25.32 o                         
   2  -4   1       2233.88       2417.50        15.22 o                         
   3  -4   1       2567.47       2681.56        18.71 o                         
   4  -4   1        702.11        674.03         5.80 o                         
   5  -4   1         45.02         47.64         1.07 o                         
   6  -4   1          5.43          4.83         0.54 o                         
   7  -4   1         12.91         11.72         0.76 o                         
   8  -4   1        538.19        536.25         5.44 o                         
   9  -4   1        109.28        103.30         2.15 o                         
  10  -4   1         17.92         18.35         1.25 o                         
  11  -4   1        112.72        115.19         2.76 o                         
  12  -4   1         25.64         25.63         1.64 o                         
  13  -4   1          0.08         -0.06         1.45 o                         
  14  -4   1         35.74         38.38         1.97 o                         
  15  -4   1          3.81          5.77         1.54 o                         
 -16  -3   1          0.11         -0.76         1.46 o                         
 -15  -3   1        144.35        144.43         3.34 o                         
 -14  -3   1        226.16        230.29         4.62 o                         
 -13  -3   1        497.67        505.84         6.09 o                         
 -12  -3   1        147.06        153.92         2.19 o                         
 -11  -3   1        189.89        191.17         2.46 o                         
 -10  -3   1          0.89          1.07         0.59 o                         
  -9  -3   1        456.15        441.96         5.42 o                         
  -8  -3   1         70.42         50.79         0.96 o                         
  -7  -3   1          1.65          1.27         0.43 o                         
  -6  -3   1        609.80        584.04         5.02 o                         
  -5  -3   1          0.19          0.10         0.25 o                         
  -4  -3   1        107.69        165.44         1.37 o                         
  -3  -3   1       1762.27       1903.38        25.00 o                         
  -2  -3   1        602.07        651.87         5.62 o                         
  -1  -3   1       2343.80       2488.66        21.04 o                         
   0  -3   1          8.11          5.44         0.22 o                         
   1  -3   1       7050.32       7514.33        56.12 o                         
   2  -3   1        966.91       1005.21         7.12 o                         
   3  -3   1         24.12         30.91         0.54 o                         
   4  -3   1        142.27        110.65         1.13 o                         
   5  -3   1        818.33        800.22         6.59 o                         
   6  -3   1         99.75         90.22         1.40 o                         
   7  -3   1        392.33        408.51         4.27 o                         
   8  -3   1         17.79         16.97         0.84 o                         
   9  -3   1          5.12          5.93         0.70 o                         
  10  -3   1          6.07          4.41         0.97 o                         
  11  -3   1          1.41          0.75         1.08 o                         
  12  -3   1         27.88         27.98         1.77 o                         
  13  -3   1         20.57         20.89         1.74 o                         
  14  -3   1          1.14         -0.80         1.47 o                         
  15  -3   1         37.55         39.94         1.98 o                         
 -16  -2   1         31.19         33.02         1.74 o                         
 -15  -2   1          4.06          4.36         1.35 o                         
 -14  -2   1         61.11         59.27         1.85 o                         
 -13  -2   1        108.70        115.11         2.13 o                         
 -12  -2   1         79.03         85.00         1.71 o                         
 -11  -2   1         20.26         20.28         0.93 o                         
 -10  -2   1        694.69        659.65         6.56 o                         
  -9  -2   1        198.86        185.88         2.34 o                         
  -8  -2   1          1.78          5.21         0.54 o                         
  -7  -2   1        114.79        107.77         1.89 o                         
  -6  -2   1         73.91         79.21         1.11 o                         
  -5  -2   1         48.56         49.03         0.77 o                         
  -4  -2   1        230.63        233.38         1.77 o                         
  -3  -2   1         41.05         58.96         0.71 o                         
  -2  -2   1       1379.62       1488.67        15.68 o                         
  -1  -2   1         52.76         55.52         0.59 o                         
   0  -2   1       3935.62       4232.59        40.71 o                         
   1  -2   1      36832.35      38745.58       297.94 o                         
   2  -2   1       1240.28       1380.81        10.18 o                         
   3  -2   1          3.29          5.31         0.29 o                         
   4  -2   1        166.81        187.50         1.82 o                         
   5  -2   1        701.88        679.48         6.55 o                         
   6  -2   1         46.51         43.21         1.07 o                         
   7  -2   1       1363.03       1319.20        14.46 o                         
   8  -2   1        203.18        186.84         3.45 o                         
   9  -2   1         53.85         55.49         2.89 o                         
  10  -2   1          8.78          7.14         0.89 o                         
  11  -2   1        119.20        117.24         2.65 o                         
  12  -2   1         28.09         28.04         1.79 o                         
  13  -2   1         44.20         41.31         2.39 o                         
  14  -2   1         70.96         71.15         2.93 o                         
  15  -2   1          5.66          6.83         1.51 o                         
  16  -2   1         38.91         39.47         1.78 o                         
 -16  -1   1         73.65         71.78         2.23 o                         
 -15  -1   1          2.25          1.61         1.09 o                         
 -14  -1   1          1.34          0.85         1.07 o                         
 -13  -1   1         46.76         41.74         1.53 o                         
 -12  -1   1        314.69        326.58         4.32 o                         
 -11  -1   1         84.65         84.93         2.18 o                         
 -10  -1   1         38.04         41.41         1.32 o                         
  -9  -1   1        118.54        103.28         1.87 o                         
  -8  -1   1         70.39         81.21         1.49 o                         
  -7  -1   1          7.10          4.88         0.55 o                         
  -6  -1   1        915.86        861.82         8.03 o                         
  -5  -1   1        648.86        715.75         6.43 o                         
  -4  -1   1        104.90        120.13         1.34 o                         
  -3  -1   1        214.13        190.90         1.76 o                         
  -2  -1   1        482.65        521.08         4.17 o                         
  -1  -1   1       1975.70       2118.41        18.26 o                         
   0  -1   1         98.40        107.14         0.87 o                         
   1  -1   1        556.08        611.74         4.25 o                         
   2  -1   1        244.30        259.54         2.07 o                         
   3  -1   1        845.49        976.70         8.01 o                         
   4  -1   1        453.34        461.70         4.57 o                         
   5  -1   1       2112.34       2250.18        18.23 o                         
   6  -1   1        122.25        142.58         2.69 o                         
   7  -1   1        423.80        447.93         5.81 o                         
   8  -1   1        360.49        367.11         5.66 o                         
   9  -1   1          0.91          0.75         0.81 o                         
  10  -1   1         20.85         19.07         2.05 o                         
  11  -1   1        370.77        384.61         6.40 o                         
  12  -1   1        116.10        113.98         3.60 o                         
  13  -1   1         57.10         53.93         2.32 o                         
  14  -1   1         13.42         14.29         1.48 o                         
  15  -1   1         32.78         33.42         1.83 o                         
  16  -1   1         21.57         22.23         1.61 o                         
 -16   0   1         17.14         18.14         1.54 o                         
 -15   0   1         33.56         33.42         1.56 o                         
 -14   0   1          0.31         -0.52         1.03 o                         
 -13   0   1          7.24          7.16         1.13 o                         
 -12   0   1         22.33         22.63         1.42 o                         
 -11   0   1        110.87        109.53         3.29 o                         
 -10   0   1        241.11        247.52         3.73 o                         
  -9   0   1         90.81         87.68         1.70 o                         
  -8   0   1        163.22        142.61         1.97 o                         
  -7   0   1        808.52        738.28         8.23 o                         
  -6   0   1        838.48        804.17        11.96 o                         
  -5   0   1          6.28          7.33         0.36 o                         
  -4   0   1       1333.28       1532.01        11.93 o                         
  -3   0   1        888.41        952.46         7.23 o                         
  -2   0   1       1014.19        964.78         9.32 o                         
  -1   0   1       6379.23       6472.80        73.69 o                         
   1   0   1       1728.24       1685.98        11.88 o                         
   2   0   1          0.32          0.57         0.24 o                         
   3   0   1        853.57        943.02         9.10 o                         
   4   0   1        198.36        161.21         1.77 o                         
   5   0   1        239.72        253.20         3.23 o                         
   6   0   1        460.38        461.72         6.69 o                         
   7   0   1         64.63         57.25         1.37 o                         
   8   0   1        309.30        270.02         7.42 o                         
   9   0   1        103.50        104.37         2.70 o                         
  10   0   1         62.81         56.90         2.28 o                         
  11   0   1         23.98         25.15         1.88 o                         
  12   0   1         71.22         77.67         2.39 o                         
  13   0   1         38.20         34.36         1.70 o                         
  14   0   1          0.40         -0.87         1.18 o                         
  15   0   1         36.82         37.80         1.64 o                         
  16   0   1          8.71          9.67         1.26 o                         
 -16   1   1         41.81         45.40         1.97 o                         
 -15   1   1         87.61         88.24         3.02 o                         
 -14   1   1          0.41          0.08         1.17 o                         
 -13   1   1        210.51        209.22         4.76 o                         
 -12   1   1          1.06          0.37         1.24 o                         
 -11   1   1         33.59         33.47         2.05 o                         
 -10   1   1         55.32         56.92         1.81 o                         
  -9   1   1        143.95        132.33         2.92 o                         
  -8   1   1        341.30        345.26         4.15 o                         
  -7   1   1          0.02          0.01         0.47 o                         
  -6   1   1         29.70         21.84         0.56 o                         
  -5   1   1        111.54         95.79         1.27 o                         
  -4   1   1        477.22        499.91         5.01 o                         
  -3   1   1        780.39        718.78         6.91 o                         
  -2   1   1       1993.74       2003.40        17.75 o                         
  -1   1   1       1406.44       1500.27        12.18 o                         
   0   1   1       3623.73       3661.56        30.60 o                         
   1   1   1        360.20        366.28         3.81 o                         
   2   1   1        106.35        122.07         1.47 o                         
   3   1   1        494.62        560.95         8.35 o                         
   4   1   1        825.36        933.40        10.99 o                         
   5   1   1       2605.26       2740.42        30.72 o                         
   6   1   1          6.02          1.58         0.57 o                         
   7   1   1          6.03          9.88         0.99 o                         
   8   1   1        661.14        601.21         9.27 o                         
   9   1   1        128.69        127.04         2.50 o                         
  10   1   1         31.54         30.65         1.21 o                         
  11   1   1         27.65         29.80         1.32 o                         
  12   1   1         97.47         93.98         2.12 o                         
  13   1   1          0.04         -0.98         0.98 o                         
  14   1   1          2.65          1.15         1.19 o                         
  15   1   1          1.29          1.33         1.26 o                         
  16   1   1         43.64         46.55         1.78 o                         
  17   1   1         12.78         13.88         1.55 o                         
 -15   2   1         18.74         18.31         1.72 o                         
 -14   2   1          0.77          1.88         1.25 o                         
 -13   2   1         30.10         28.42         1.83 o                         
 -12   2   1        163.97        160.14         3.28 o                         
 -11   2   1         24.78         22.49         1.29 o                         
 -10   2   1          8.85          9.04         1.06 o                         
  -9   2   1        614.91        611.33         9.49 o                         
  -8   2   1          0.11          1.05         0.54 o                         
  -7   2   1        121.96        115.22         1.53 o                         
  -6   2   1        359.72        356.80         3.34 o                         
  -5   2   1          1.99          1.48         0.34 o                         
  -4   2   1         14.91         12.75         0.47 o                         
  -3   2   1       1041.17       1067.48         9.21 o                         
  -2   2   1        483.88        555.89         4.14 o                         
  -1   2   1       5099.32       5466.92        43.98 o                         
   0   2   1        730.30        719.11         5.53 o                         
   1   2   1          2.79          0.47         0.16 o                         
   2   2   1       7518.18       7879.40        57.18 o                         
   3   2   1        189.70        218.70         3.00 o                         
   4   2   1        538.69        704.54         7.73 o                         
   5   2   1       4038.24       4374.17        41.09 o                         
   6   2   1         97.38        120.27         2.54 o                         
   7   2   1         42.44         44.20         1.28 o                         
   8   2   1         64.55         52.41         1.64 o                         
   9   2   1         96.17        103.75         3.19 o                         
  10   2   1         31.72         28.63         1.43 o                         
  11   2   1         45.21         44.40         1.77 o                         
  12   2   1        476.37        491.53         8.18 o                         
  13   2   1          0.31         -0.55         0.85 o                         
  14   2   1         82.48         82.15         2.04 o                         
  15   2   1         41.43         46.42         1.97 o                         
  16   2   1          1.21          1.68         1.39 o                         
  17   2   1          1.31          1.79         1.32 o                         
 -15   3   1         34.07         34.77         2.00 o                         
 -14   3   1         12.50         13.29         1.56 o                         
 -13   3   1         11.32         13.24         1.69 o                         
 -12   3   1         68.34         68.75         2.38 o                         
 -11   3   1         74.41         70.86         2.07 o                         
 -10   3   1         13.92         12.83         1.13 o                         
  -9   3   1          4.44          6.77         0.76 o                         
  -8   3   1        224.95        218.17         2.54 o                         
  -7   3   1         10.53         10.75         0.53 o                         
  -6   3   1        305.75        313.10         3.05 o                         
  -5   3   1        601.88        564.31         4.93 o                         
  -4   3   1         73.46         87.03         1.27 o                         
  -3   3   1         11.73          9.43         0.51 o                         
  -2   3   1       1178.80       1259.07        10.05 o                         
  -1   3   1        104.88        118.61         1.14 o                         
   0   3   1        289.85        324.19         2.59 o                         
   1   3   1       1391.05       1340.35        11.10 o                         
   2   3   1        380.60        395.77         2.87 o                         
   3   3   1       2911.55       3163.02        27.80 o                         
   4   3   1         10.50         10.97         0.34 o                         
   5   3   1        658.39        664.89         5.14 o                         
   6   3   1        277.71        287.55         3.70 o                         
   7   3   1          0.85          1.35         0.43 o                         
   8   3   1        398.90        340.15         4.88 o                         
   9   3   1         21.15         36.11         1.20 o                         
  10   3   1          0.28         -0.31         0.57 o                         
  11   3   1        107.50        101.29         1.46 o                         
  12   3   1         17.56         19.23         1.08 o                         
  13   3   1         21.16         21.51         1.11 o                         
  14   3   1          8.39          7.11         1.09 o                         
  15   3   1         29.80         30.65         1.73 o                         
  16   3   1         75.01         77.00         4.21 o                         
  17   3   1          1.65          1.06         1.51 o                         
 -14   4   1          3.70          2.95         1.46 o                         
 -13   4   1         47.59         45.14         2.28 o                         
 -12   4   1        100.35        101.16         3.00 o                         
 -11   4   1        153.75        153.71         3.71 o                         
 -10   4   1        123.64        119.46         3.01 o                         
  -9   4   1        327.25        322.80         3.74 o                         
  -8   4   1          7.80          5.71         0.69 o                         
  -7   4   1         44.17         45.04         1.28 o                         
  -6   4   1         54.15         54.48         1.15 o                         
  -5   4   1         26.34         21.81         0.86 o                         
  -4   4   1         30.29         26.39         0.77 o                         
  -3   4   1          4.91          1.73         0.53 o                         
  -2   4   1        121.55        130.39         1.35 o                         
  -1   4   1          0.22          2.46         0.27 o                         
   0   4   1        230.16        252.56         2.13 o                         
   1   4   1        140.64        166.01         1.46 o                         
   2   4   1        394.50        391.23         2.92 o                         
   3   4   1        172.60        181.30         1.84 o                         
   4   4   1        241.42        241.13         3.08 o                         
   5   4   1        372.49        363.14         3.35 o                         
   6   4   1        116.56        145.12         2.24 o                         
   7   4   1         36.16         36.08         0.66 o                         
   8   4   1        122.39        124.37         2.07 o                         
   9   4   1         14.48         13.94         0.64 o                         
  10   4   1        250.81        242.34         3.41 o                         
  11   4   1          3.11          3.28         0.63 o                         
  12   4   1        267.98        269.83         2.93 o                         
  13   4   1          1.12          1.75         1.00 o                         
  14   4   1         86.54         83.51         2.18 o                         
  15   4   1        102.47        107.69         2.51 o                         
  16   4   1          7.47          4.96         1.36 o                         
  17   4   1          1.41          0.85         1.45 o                         
 -14   5   1          5.19          3.88         1.43 o                         
 -13   5   1          0.05         -0.35         1.53 o                         
 -12   5   1         65.09         66.89         2.28 o                         
 -11   5   1         59.76         58.00         2.14 o                         
 -10   5   1         29.85         30.13         1.47 o                         
  -9   5   1         75.78         74.06         1.64 o                         
  -8   5   1          1.97          2.61         0.70 o                         
  -7   5   1          1.32          1.20         0.67 o                         
  -6   5   1         32.82         30.56         1.00 o                         
  -5   5   1         57.83         62.67         1.38 o                         
  -4   5   1        255.52        259.26         3.03 o                         
  -3   5   1        624.33        614.49         5.75 o                         
  -2   5   1        451.01        443.80         3.92 o                         
  -1   5   1         77.88         61.09         0.82 o                         
   0   5   1        248.34        301.57         2.42 o                         
   1   5   1       1312.69       1401.78        13.70 o                         
   2   5   1        464.53        521.87         4.69 o                         
   3   5   1       2677.49       2893.30        22.13 o                         
   4   5   1          0.00          0.39         0.25 o                         
   5   5   1        111.83        139.63         1.79 o                         
   6   5   1        541.48        545.78         4.67 o                         
   7   5   1          0.81          2.92         0.36 o                         
   8   5   1        134.64         93.97         1.43 o                         
   9   5   1         98.24        114.76         1.73 o                         
  10   5   1         12.51         10.86         0.69 o                         
  11   5   1          6.53          6.33         0.68 o                         
  12   5   1          7.17          7.08         0.80 o                         
  13   5   1          0.03          0.31         1.05 o                         
  14   5   1         47.41         50.56         1.70 o                         
  15   5   1          0.60          0.23         1.22 o                         
  16   5   1         46.85         46.55         1.97 o                         
  17   5   1          8.60          4.79         1.49 o                         
 -13   6   1          9.57         10.00         1.54 o                         
 -12   6   1          8.33          7.89         1.43 o                         
 -11   6   1        151.34        160.53         3.42 o                         
 -10   6   1          1.02          1.23         1.09 o                         
  -9   6   1        149.88        148.99         2.42 o                         
  -8   6   1         72.56         70.29         1.56 o                         
  -7   6   1        188.96        186.93         2.61 o                         
  -6   6   1          2.76          2.75         0.68 o                         
  -5   6   1        375.60        374.66         4.09 o                         
  -4   6   1        151.06        163.23         2.03 o                         
  -3   6   1         95.67         95.20         1.29 o                         
  -2   6   1         31.93         34.23         0.74 o                         
  -1   6   1        348.76        341.91         3.29 o                         
   0   6   1        600.02        614.08         4.69 o                         
   1   6   1         10.64         16.43         0.46 o                         
   2   6   1        165.25        146.67         2.16 o                         
   3   6   1        850.73        830.35         6.73 o                         
   4   6   1         27.11         18.69         0.44 o                         
   5   6   1        110.33        112.72         1.53 o                         
   6   6   1        138.83        165.18         1.74 o                         
   7   6   1         61.37         59.88         1.03 o                         
   8   6   1         74.22         70.46         1.35 o                         
   9   6   1        297.28        301.00         3.02 o                         
  10   6   1         92.93         85.95         1.51 o                         
  11   6   1         12.87         11.73         0.75 o                         
  12   6   1         60.83         59.27         1.38 o                         
  13   6   1          1.13          1.60         0.93 o                         
  14   6   1         10.69         10.08         1.20 o                         
  15   6   1          1.17          1.38         1.16 o                         
  16   6   1         28.18         27.97         1.77 o                         
  17   6   1          0.06          1.63         1.47 o                         
 -13   7   1          2.13          0.47         1.32 o                         
 -12   7   1         26.96         27.10         1.70 o                         
 -11   7   1          1.46          2.23         1.35 o                         
 -10   7   1         55.48         53.29         1.82 o                         
  -9   7   1        204.41        207.70         3.47 o                         
  -8   7   1         38.12         35.19         1.27 o                         
  -7   7   1         24.94         25.47         1.01 o                         
  -6   7   1         61.06         58.42         1.30 o                         
  -5   7   1        286.87        278.28         3.16 o                         
  -4   7   1         69.34         67.31         1.25 o                         
  -3   7   1         44.15         46.10         0.89 o                         
  -2   7   1          0.75          1.62         0.45 o                         
  -1   7   1        465.23        452.58         4.31 o                         
   0   7   1         73.09         76.13         1.03 o                         
   1   7   1        278.57        311.39         2.82 o                         
   2   7   1        159.74        164.87         1.71 o                         
   3   7   1         23.22         29.95         0.75 o                         
   4   7   1          2.18          3.09         0.29 o                         
   5   7   1         20.81         16.36         0.53 o                         
   6   7   1       1176.92       1061.77         8.85 o                         
   7   7   1         91.12        112.74         1.55 o                         
   8   7   1          0.13          0.92         0.49 o                         
   9   7   1        417.19        428.69         4.63 o                         
  10   7   1        136.34        136.75         2.18 o                         
  11   7   1         16.37         14.27         0.95 o                         
  12   7   1        153.88        152.55         3.35 o                         
  13   7   1          6.84          5.77         0.99 o                         
  14   7   1         83.52         81.75         2.43 o                         
  15   7   1          0.48          0.22         1.29 o                         
  16   7   1          0.43         -0.02         1.47 o                         
  17   7   1         14.59         15.15         1.63 o                         
 -12   8   1         33.13         36.80         2.25 o                         
 -11   8   1         42.39         43.40         1.88 o                         
 -10   8   1         34.81         33.27         1.59 o                         
  -9   8   1          0.21         -0.79         0.98 o                         
  -8   8   1        238.04        240.51         3.22 o                         
  -7   8   1        227.87        228.18         3.03 o                         
  -6   8   1         63.08         62.25         1.40 o                         
  -5   8   1        522.38        532.02         5.41 o                         
  -4   8   1         43.56         44.15         1.14 o                         
  -3   8   1          2.53          2.25         0.56 o                         
  -2   8   1         50.45         62.04         1.26 o                         
  -1   8   1         96.81        101.78         1.37 o                         
   0   8   1         93.07         93.00         1.24 o                         
   1   8   1         31.47         35.93         0.74 o                         
   2   8   1        133.32        143.10         1.66 o                         
   3   8   1        278.40        274.31         2.61 o                         
   4   8   1          8.96         10.13         0.52 o                         
   5   8   1        401.29        418.93         3.51 o                         
   6   8   1         78.62         79.75         1.61 o                         
   7   8   1         21.45         28.11         0.91 o                         
   8   8   1          6.53          5.43         0.46 o                         
   9   8   1          1.50          1.57         0.58 o                         
  10   8   1        437.17        433.27         4.60 o                         
  11   8   1          4.65          3.88         0.78 o                         
  12   8   1         16.47         15.63         1.19 o                         
  13   8   1         20.19         23.89         1.23 o                         
  14   8   1         16.36         14.67         1.20 o                         
  15   8   1          2.61          2.68         1.24 o                         
  16   8   1         31.74         32.99         1.79 o                         
  17   8   1          0.03         -1.37         1.39 o                         
 -11   9   1         64.89         69.07         2.54 o                         
 -10   9   1          0.57         -0.34         1.36 o                         
  -9   9   1         80.51         84.71         2.39 o                         
  -8   9   1          2.48          1.91         0.93 o                         
  -7   9   1         10.40         10.93         0.99 o                         
  -6   9   1          9.00          8.21         0.85 o                         
  -5   9   1        130.99        128.43         2.19 o                         
  -4   9   1         65.23         70.14         1.61 o                         
  -3   9   1        125.50        118.27         1.89 o                         
  -2   9   1          0.15          0.35         0.62 o                         
  -1   9   1        246.60        256.54         2.98 o                         
   0   9   1        293.76        304.31         2.91 o                         
   1   9   1         12.63         13.71         0.60 o                         
   2   9   1         29.27         30.91         0.74 o                         
   3   9   1         89.68         92.01         1.56 o                         
   4   9   1        172.46        176.77         1.98 o                         
   5   9   1        574.70        562.86         6.92 o                         
   6   9   1         46.23         37.32         0.84 o                         
   7   9   1        372.59        394.99         3.57 o                         
   8   9   1         27.27         24.75         0.99 o                         
   9   9   1         47.87         47.18         1.38 o                         
  10   9   1         72.73         68.48         1.67 o                         
  11   9   1         24.93         24.67         1.16 o                         
  12   9   1         30.12         25.70         1.25 o                         
  13   9   1         18.80         20.34         1.79 o                         
  14   9   1         26.66         30.01         1.52 o                         
  15   9   1         20.26         19.18         1.65 o                         
  16   9   1         34.15         32.61         1.87 o                         
  17   9   1         16.25         14.42         1.81 o                         
 -10  10   1         42.94         42.20         2.47 o                         
  -9  10   1         19.87         21.77         1.66 o                         
  -8  10   1          5.06          4.57         1.10 o                         
  -7  10   1          3.11          2.20         0.98 o                         
  -6  10   1          1.62          0.95         0.97 o                         
  -5  10   1        191.69        192.27         2.98 o                         
  -4  10   1         10.01         10.09         0.93 o                         
  -3  10   1          6.49          6.73         0.73 o                         
  -2  10   1         33.44         36.15         1.08 o                         
  -1  10   1        148.63        151.17         2.07 o                         
   0  10   1         43.12         42.30         1.02 o                         
   1  10   1        200.26        189.16         2.15 o                         
   2  10   1         64.84         61.91         1.15 o                         
   3  10   1        267.06        263.45         2.50 o                         
   4  10   1        198.74        204.14         2.17 o                         
   5  10   1         12.00         12.32         0.91 o                         
   6  10   1          2.11          2.49         0.66 o                         
   7  10   1        477.95        474.00         5.41 o                         
   8  10   1          0.58          0.08         0.61 o                         
   9  10   1         50.43         45.89         1.14 o                         
  10  10   1         67.68         71.30         1.64 o                         
  11  10   1          0.03          0.48         0.87 o                         
  12  10   1          4.35          4.72         1.05 o                         
  13  10   1         39.79         40.57         1.69 o                         
  14  10   1         68.55         69.67         2.11 o                         
  15  10   1         14.66         13.48         1.87 o                         
  16  10   1          2.51          2.27         1.56 o                         
 -10  11   1          0.39         -0.31         2.16 o                         
  -9  11   1          5.07          5.47         1.54 o                         
  -8  11   1         58.15         57.24         1.96 o                         
  -7  11   1          4.55          4.66         1.08 o                         
  -6  11   1         20.82         22.75         1.28 o                         
  -5  11   1         75.71         80.83         2.60 o                         
  -4  11   1         48.57         45.05         1.56 o                         
  -3  11   1         43.92         44.34         1.48 o                         
  -2  11   1          1.63          1.20         0.81 o                         
  -1  11   1        129.35        125.29         2.10 o                         
   0  11   1        162.96        160.05         2.22 o                         
   1  11   1          2.72          2.78         0.66 o                         
   2  11   1         35.39         38.17         0.99 o                         
   3  11   1        278.45        274.24         2.90 o                         
   4  11   1        752.24        759.42         6.65 o                         
   5  11   1         50.12         52.23         1.78 o                         
   6  11   1          7.73          6.98         0.84 o                         
   7  11   1         18.90         17.60         0.94 o                         
   8  11   1          2.12          0.99         0.86 o                         
   9  11   1          2.29          2.17         0.80 o                         
  10  11   1        122.18        121.78         2.47 o                         
  11  11   1         48.17         43.95         1.62 o                         
  12  11   1         19.09         18.04         1.47 o                         
  13  11   1         49.56         48.99         1.83 o                         
  14  11   1          1.33          2.43         1.30 o                         
  15  11   1         15.22         16.17         2.61 o                         
  16  11   1          2.92          3.59         1.85 o                         
  -9  12   1          2.65          1.49         1.88 o                         
  -8  12   1          1.15          0.43         1.22 o                         
  -7  12   1         67.74         74.72         1.99 o                         
  -6  12   1         14.54         15.14         1.24 o                         
  -5  12   1          8.90          9.26         1.32 o                         
  -4  12   1        110.18        113.94         2.40 o                         
  -3  12   1         23.77         24.69         1.27 o                         
  -2  12   1         68.00         64.20         1.64 o                         
  -1  12   1         54.81         59.66         1.51 o                         
   0  12   1          1.87          1.63         0.77 o                         
   1  12   1         19.04         18.94         0.96 o                         
   2  12   1         43.26         43.05         1.29 o                         
   3  12   1         49.95         51.10         1.26 o                         
   4  12   1        161.88        168.55         3.17 o                         
   5  12   1         50.92         52.71         1.48 o                         
   6  12   1         33.59         35.82         1.21 o                         
   7  12   1        254.83        260.44         4.38 o                         
   8  12   1        445.34        451.30         6.32 o                         
   9  12   1        208.25        215.40         3.96 o                         
  10  12   1          3.81          2.70         1.08 o                         
  11  12   1          0.05         -0.23         1.08 o                         
  12  12   1          1.09         -0.99         1.14 o                         
  13  12   1          0.45         -1.08         1.46 o                         
  14  12   1        133.68        136.60         5.46 o                         
  15  12   1          1.89          1.05         1.58 o                         
  16  12   1          0.69          1.63         1.83 o                         
  -7  13   1          7.27          9.62         1.40 o                         
  -6  13   1          6.98          4.29         1.31 o                         
  -5  13   1         33.45         33.80         1.59 o                         
  -4  13   1         63.06         61.81         2.01 o                         
  -3  13   1         12.04         14.89         1.23 o                         
  -2  13   1         77.96         72.69         1.84 o                         
  -1  13   1         53.61         50.76         1.45 o                         
   0  13   1         93.16         99.40         1.98 o                         
   1  13   1          3.76          4.41         0.89 o                         
   2  13   1          0.19          0.50         0.76 o                         
   3  13   1        334.33        329.87         3.78 o                         
   4  13   1          1.51          1.63         0.91 o                         
   5  13   1          0.92          0.22         0.95 o                         
   6  13   1         13.41         10.08         1.14 o                         
   7  13   1          1.03          1.45         1.13 o                         
   8  13   1        415.33        412.87         6.28 o                         
   9  13   1         12.46         11.89         1.18 o                         
  10  13   1          0.05         -1.33         1.33 o                         
  11  13   1        168.86        163.75         4.42 o                         
  12  13   1         44.29         47.79         2.36 o                         
  13  13   1          0.47         -1.46         1.46 o                         
  14  13   1         16.05         16.39         2.06 o                         
  15  13   1          0.44         -1.27         1.56 o                         
  -6  14   1         59.23         59.12         2.25 o                         
  -5  14   1          0.46         -0.63         1.29 o                         
  -4  14   1         13.37         13.91         1.40 o                         
  -3  14   1         20.90         23.76         1.74 o                         
  -2  14   1          0.82          0.74         1.15 o                         
  -1  14   1          0.16         -0.40         1.00 o                         
   0  14   1         45.57         46.69         1.54 o                         
   1  14   1         81.73         82.98         2.05 o                         
   2  14   1         11.92         13.39         1.13 o                         
   3  14   1         12.64         13.55         1.07 o                         
   4  14   1         45.07         46.87         1.84 o                         
   5  14   1          0.63          0.45         1.08 o                         
   6  14   1         38.76         38.67         1.84 o                         
   7  14   1        161.52        166.94         4.15 o                         
   8  14   1         78.43         79.73         2.38 o                         
   9  14   1         55.80         58.67         1.89 o                         
  10  14   1          6.28          6.00         1.41 o                         
  11  14   1          4.38          2.42         1.42 o                         
  12  14   1         61.33         59.74         2.51 o                         
  13  14   1         22.87         21.71         1.76 o                         
  14  14   1          0.58         -0.37         1.75 o                         
  -5  15   1          0.06         -0.44         1.32 o                         
  -4  15   1          2.96          2.66         1.47 o                         
  -3  15   1          0.02         -0.49         1.43 o                         
  -2  15   1         60.14         65.17         2.32 o                         
  -1  15   1         77.65         80.81         2.19 o                         
   0  15   1         20.60         18.65         1.22 o                         
   1  15   1         92.32         92.82         2.13 o                         
   2  15   1          0.18          0.21         1.05 o                         
   3  15   1          4.24          4.17         1.14 o                         
   4  15   1         16.17         16.72         1.31 o                         
   5  15   1          8.69         10.09         1.40 o                         
   6  15   1          5.30          5.50         1.68 o                         
   7  15   1         78.50         78.81         2.89 o                         
   8  15   1        110.75        113.53         2.81 o                         
   9  15   1          4.11          5.39         1.31 o                         
  10  15   1          0.71          1.70         1.45 o                         
  11  15   1         47.86         50.85         2.37 o                         
  12  15   1          0.16          0.40         1.62 o                         
  13  15   1          0.09          1.21         1.79 o                         
  14  15   1         10.15         14.54         3.04 o                         
  -3  16   1         25.82         24.99         1.84 o                         
  -2  16   1          4.49          4.77         1.72 o                         
  -1  16   1          0.82          0.88         1.36 o                         
   0  16   1         61.48         62.83         2.09 o                         
   1  16   1         12.03         13.25         1.23 o                         
   2  16   1         61.91         61.24         1.76 o                         
   3  16   1          0.03          0.24         1.54 o                         
   4  16   1         63.81         67.64         2.49 o                         
   5  16   1         43.03         48.17         2.27 o                         
   6  16   1         16.12         19.67         2.54 o                         
   7  16   1         38.60         40.08         2.87 o                         
   8  16   1          0.70          0.28         1.34 o                         
   9  16   1         19.92         20.65         2.07 o                         
  10  16   1         17.31         16.15         1.72 o                         
  11  16   1         52.76         47.14         2.22 o                         
  12  16   1         97.13        104.59         3.25 o                         
  -1  17   1          8.09          7.90         1.67 o                         
   0  17   1          3.32          3.84         1.50 o                         
   1  17   1         55.66         56.29         2.20 o                         
   2  17   1          7.09          5.96         1.24 o                         
   3  17   1          7.12          4.58         1.37 o                         
   4  17   1         61.39         63.38         2.37 o                         
   5  17   1          6.24          4.08         1.50 o                         
   6  17   1         39.41         41.75         2.41 o                         
   7  17   1          0.29          0.76         1.32 o                         
   8  17   1          0.53         -0.59         1.29 o                         
   9  17   1          4.73          7.02         1.78 o                         
  10  17   1          1.45          0.49         1.60 o                         
  11  17   1          0.64          0.00         1.54 o                         
   2  18   1          2.99          4.91         1.79 o                         
   3  18   1          5.75          5.70         1.89 o                         
   4  18   1          0.04         -0.28         1.35 o                         
   5  18   1         60.26         63.47         2.37 o                         
   6  18   1          3.43          0.24         1.55 o                         
   7  18   1          0.73         -0.70         1.43 o                         
   8  18   1         45.61         47.64         3.07 o                         
  -5 -18   2          0.04          3.21         2.49 o                         
  -4 -18   2          7.54          6.89         2.14 o                         
 -10 -17   2          5.77         32.37         8.45 o                         
  -9 -17   2          4.71          5.16         1.54 o                         
  -8 -17   2         52.25         50.65         2.14 o                         
  -7 -17   2         24.44         18.59         1.83 o                         
  -6 -17   2         34.24         37.56         3.62 o                         
  -5 -17   2         57.53         66.88         3.04 o                         
  -4 -17   2         24.26         23.70         2.01 o                         
  -3 -17   2          6.40          6.37         1.37 o                         
  -2 -17   2          0.00          0.44         1.28 o                         
  -1 -17   2          0.23          1.23         1.34 o                         
   0 -17   2         17.25         18.46         1.76 o                         
   1 -17   2          4.90          6.13         1.85 o                         
 -11 -16   2          0.28          3.63         1.54 o                         
 -10 -16   2         11.47         11.79         1.78 o                         
  -9 -16   2          7.50          6.73         1.50 o                         
  -8 -16   2          1.24          1.10         1.37 o                         
  -7 -16   2         32.84         29.60         1.74 o                         
  -6 -16   2         16.67         16.70         1.57 o                         
  -5 -16   2          2.81          1.99         1.42 o                         
  -4 -16   2        102.12        108.95         2.85 o                         
  -3 -16   2          5.91          4.91         1.68 o                         
  -2 -16   2         30.52         33.01         1.72 o                         
  -1 -16   2         53.72         52.68         2.01 o                         
   0 -16   2          0.93          0.74         1.24 o                         
   1 -16   2          0.13         -0.13         1.54 o                         
   2 -16   2         19.78         20.20         1.74 o                         
   3 -16   2          5.86          2.53         1.47 o                         
 -12 -15   2         29.54         26.03         3.11 o                         
 -11 -15   2          0.75          0.72         1.64 o                         
 -10 -15   2         15.41         15.42         2.76 o                         
  -9 -15   2          4.20          4.84         1.29 o                         
  -8 -15   2         23.77         25.53         1.62 o                         
  -7 -15   2          0.04          0.94         1.22 o                         
  -6 -15   2          7.11          7.52         1.26 o                         
  -5 -15   2         86.10         90.36         2.13 o                         
  -4 -15   2         15.12         15.34         1.44 o                         
  -3 -15   2          1.12          2.44         1.07 o                         
  -2 -15   2         13.33         13.63         1.36 o                         
  -1 -15   2          0.89          0.44         1.10 o                         
   0 -15   2         29.91         32.54         1.65 o                         
   1 -15   2         36.00         33.68         1.75 o                         
   2 -15   2          1.20          1.19         1.27 o                         
   3 -15   2        122.98        114.79         3.30 o                         
   4 -15   2          6.48          6.35         1.80 o                         
   5 -15   2          6.47          5.64         1.72 o                         
 -13 -14   2          0.97         -0.87         1.74 o                         
 -12 -14   2         23.20         25.30         1.96 o                         
 -11 -14   2         98.55        100.05         3.33 o                         
 -10 -14   2          9.58          9.30         1.73 o                         
  -9 -14   2         10.64         13.35         1.63 o                         
  -8 -14   2         42.93         41.56         1.95 o                         
  -7 -14   2         23.69         23.35         1.35 o                         
  -6 -14   2         23.99         22.65         1.68 o                         
  -5 -14   2          2.47          3.06         0.99 o                         
  -4 -14   2        104.75        106.92         2.09 o                         
  -3 -14   2          1.83          1.73         1.00 o                         
  -2 -14   2          0.03          0.38         0.91 o                         
  -1 -14   2         85.21         84.90         1.78 o                         
   0 -14   2          0.03          0.83         0.89 o                         
   1 -14   2         30.06         31.23         1.56 o                         
   2 -14   2         27.60         29.93         1.47 o                         
   3 -14   2          2.30          3.69         1.43 o                         
   4 -14   2          8.28          9.14         1.62 o                         
   5 -14   2         32.96         34.30         2.09 o                         
   6 -14   2          2.41          1.27         1.54 o                         
 -14 -13   2          0.01          0.80         1.73 o                         
 -13 -13   2         24.49         27.18         2.08 o                         
 -12 -13   2          0.26         -0.63         1.48 o                         
 -11 -13   2          7.88          5.34         1.58 o                         
 -10 -13   2        146.61        147.62         3.57 o                         
  -9 -13   2         55.50         58.03         3.01 o                         
  -8 -13   2         24.95         23.96         1.50 o                         
  -7 -13   2        320.52        316.75         5.18 o                         
  -6 -13   2          3.89          3.83         1.01 o                         
  -5 -13   2         54.85         51.65         1.79 o                         
  -4 -13   2          1.13          0.53         0.83 o                         
  -3 -13   2         32.92         33.77         1.13 o                         
  -2 -13   2         23.05         23.06         1.14 o                         
  -1 -13   2         78.25         78.67         2.40 o                         
   0 -13   2         58.73         59.45         1.52 o                         
   1 -13   2          9.37          8.84         1.00 o                         
   2 -13   2        126.11        123.37         2.37 o                         
   3 -13   2        124.88        127.89         3.13 o                         
   4 -13   2         93.37         96.22         2.61 o                         
   5 -13   2          2.17          1.63         1.44 o                         
   6 -13   2         79.77         81.70         3.29 o                         
   7 -13   2          3.29          2.67         1.39 o                         
   8 -13   2          3.40          3.89         1.41 o                         
 -15 -12   2         35.53         45.06         6.24 o                         
 -14 -12   2         70.50         74.85         2.39 o                         
 -13 -12   2          4.26          4.40         1.41 o                         
 -12 -12   2         11.18         10.63         1.26 o                         
 -11 -12   2         54.08         53.55         2.44 o                         
 -10 -12   2          0.47         -0.20         1.08 o                         
  -9 -12   2         10.87         10.48         1.09 o                         
  -8 -12   2         73.31         67.81         1.67 o                         
  -7 -12   2          7.76          9.35         0.98 o                         
  -6 -12   2        181.35        180.63         3.12 o                         
  -5 -12   2        100.49         98.59         2.00 o                         
  -4 -12   2         79.26         73.92         1.69 o                         
  -3 -12   2        253.92        248.53         2.72 o                         
  -2 -12   2         21.12         19.37         0.89 o                         
  -1 -12   2         62.18         60.19         1.41 o                         
   0 -12   2        139.51        135.48         2.29 o                         
   1 -12   2          2.55          2.74         0.85 o                         
   2 -12   2        100.38        101.92         2.07 o                         
   3 -12   2         29.30         27.79         1.27 o                         
   4 -12   2         37.77         37.14         1.63 o                         
   5 -12   2         16.51         18.01         1.40 o                         
   6 -12   2         36.98         35.78         1.91 o                         
   7 -12   2        285.73        293.70         4.61 o                         
   8 -12   2         27.56         26.93         1.65 o                         
   9 -12   2          1.04          2.59         1.47 o                         
 -15 -11   2          0.99         -0.86         1.66 o                         
 -14 -11   2         49.66         55.74         2.40 o                         
 -13 -11   2         45.19         44.82         2.00 o                         
 -12 -11   2         28.34         27.09         1.53 o                         
 -11 -11   2         76.77         79.90         2.24 o                         
 -10 -11   2        441.06        448.12         6.07 o                         
  -9 -11   2         12.51          9.34         1.06 o                         
  -8 -11   2        119.48        120.93         2.41 o                         
  -7 -11   2        170.04        176.46         3.40 o                         
  -6 -11   2         24.98         24.71         0.90 o                         
  -5 -11   2         16.28         17.10         0.91 o                         
  -4 -11   2         73.24         73.16         1.39 o                         
  -3 -11   2         49.13         48.91         1.21 o                         
  -2 -11   2         34.09         30.81         0.93 o                         
  -1 -11   2          8.56          7.05         0.72 o                         
   0 -11   2         14.66         14.20         0.88 o                         
   1 -11   2        251.31        257.18         3.16 o                         
   2 -11   2         77.93         80.14         1.80 o                         
   3 -11   2          5.63          6.03         0.94 o                         
   4 -11   2         15.11         15.61         1.14 o                         
   5 -11   2          2.96          2.89         0.95 o                         
   6 -11   2         19.36         20.37         1.49 o                         
   7 -11   2         45.33         45.30         1.84 o                         
   8 -11   2          1.53          1.15         1.29 o                         
   9 -11   2          3.93          1.87         1.27 o                         
  10 -11   2         25.89         30.35         2.60 o                         
 -16 -10   2         53.15         59.14         2.69 o                         
 -15 -10   2          3.35          6.28         1.69 o                         
 -14 -10   2         10.30         10.33         1.70 o                         
 -13 -10   2          0.25          0.68         1.16 o                         
 -12 -10   2         27.68         29.28         1.55 o                         
 -11 -10   2         72.24         75.28         2.23 o                         
 -10 -10   2        193.83        191.45         2.91 o                         
  -9 -10   2         24.83         19.91         1.00 o                         
  -8 -10   2         90.58         87.41         2.38 o                         
  -7 -10   2        193.24        195.36         3.28 o                         
  -6 -10   2         44.53         41.34         1.00 o                         
  -5 -10   2         16.26         13.17         0.67 o                         
  -4 -10   2         23.71         19.01         0.73 o                         
  -3 -10   2          0.17          0.02         0.55 o                         
  -2 -10   2        139.63        139.08         1.97 o                         
  -1 -10   2          5.98          4.81         0.51 o                         
   0 -10   2        510.99        512.61         4.68 o                         
   1 -10   2        112.97        110.33         1.73 o                         
   2 -10   2          1.15          0.18         0.67 o                         
   3 -10   2         24.35         20.77         0.99 o                         
   4 -10   2          3.78          2.92         0.82 o                         
   5 -10   2        196.41        205.46         3.02 o                         
   6 -10   2        133.52        131.61         2.41 o                         
   7 -10   2          0.36         -0.47         1.14 o                         
   8 -10   2         60.94         62.68         2.72 o                         
   9 -10   2         17.61         19.31         1.65 o                         
  10 -10   2         20.57         21.05         2.04 o                         
  11 -10   2         58.54         63.81         2.62 o                         
 -16  -9   2         36.30         41.19         2.39 o                         
 -15  -9   2         84.96         88.83         2.90 o                         
 -14  -9   2         26.53         25.96         1.64 o                         
 -13  -9   2          9.67          9.75         1.11 o                         
 -12  -9   2        240.80        245.54         4.08 o                         
 -11  -9   2        315.70        329.94         5.10 o                         
 -10  -9   2          0.31          0.02         0.76 o                         
  -9  -9   2        136.18        142.94         2.21 o                         
  -8  -9   2          6.15          7.36         0.61 o                         
  -7  -9   2        475.66        478.62         4.16 o                         
  -6  -9   2        491.90        480.71         4.15 o                         
  -5  -9   2        215.31        206.97         2.32 o                         
  -4  -9   2        395.58        408.54         3.58 o                         
  -3  -9   2        750.31        725.15         6.68 o                         
  -2  -9   2         97.90         96.04         1.31 o                         
  -1  -9   2          0.65          1.18         0.43 o                         
   0  -9   2        102.97         91.19         1.23 o                         
   1  -9   2         35.84         32.12         0.84 o                         
   2  -9   2        314.25        312.31         3.38 o                         
   3  -9   2          8.29          7.91         0.66 o                         
   4  -9   2        404.34        411.90         4.40 o                         
   5  -9   2        124.37        127.02         2.28 o                         
   6  -9   2          3.17          2.75         0.87 o                         
   7  -9   2          5.00          5.74         0.96 o                         
   8  -9   2         69.69         71.90         2.11 o                         
   9  -9   2          3.47          1.02         1.06 o                         
  10  -9   2         24.34         28.68         2.12 o                         
  11  -9   2          3.42          5.21         1.75 o                         
  12  -9   2         40.74         44.78         2.56 o                         
 -16  -8   2          7.26          8.27         1.63 o                         
 -15  -8   2         45.54         45.30         2.17 o                         
 -14  -8   2          4.88          4.04         1.15 o                         
 -13  -8   2          0.52         -0.25         0.99 o                         
 -12  -8   2         61.01         62.07         1.62 o                         
 -11  -8   2        140.26        139.52         2.64 o                         
 -10  -8   2        117.64        118.80         2.38 o                         
  -9  -8   2         59.21         59.39         1.39 o                         
  -8  -8   2          4.97          4.70         0.57 o                         
  -7  -8   2        455.22        438.26         4.09 o                         
  -6  -8   2         64.05         52.68         0.92 o                         
  -5  -8   2        270.09        261.47         2.65 o                         
  -4  -8   2          8.49         10.09         0.50 o                         
  -3  -8   2        454.92        453.56         4.69 o                         
  -2  -8   2       1106.19       1133.34        10.20 o                         
  -1  -8   2        770.11        788.68         5.97 o                         
   0  -8   2        265.82        256.50         2.50 o                         
   1  -8   2        267.49        256.58         2.46 o                         
   2  -8   2          5.41          1.99         0.34 o                         
   3  -8   2          3.75          3.42         0.50 o                         
   4  -8   2        803.09        816.37         7.53 o                         
   5  -8   2        163.39        159.76         2.20 o                         
   6  -8   2          1.01          0.75         0.67 o                         
   7  -8   2          8.63          8.16         0.79 o                         
   8  -8   2        207.28        221.00         3.64 o                         
   9  -8   2          3.51          3.60         0.99 o                         
  10  -8   2          0.35          0.76         1.17 o                         
  11  -8   2        123.02        127.57         4.22 o                         
  12  -8   2         44.53         44.11         3.09 o                         
 -16  -7   2         42.55         41.32         2.23 o                         
 -15  -7   2         10.93         11.73         1.51 o                         
 -14  -7   2         26.72         25.67         1.66 o                         
 -13  -7   2         11.21          8.62         1.18 o                         
 -12  -7   2         41.70         42.63         1.37 o                         
 -11  -7   2          4.91          4.22         0.83 o                         
 -10  -7   2        114.47        118.11         2.83 o                         
  -9  -7   2         41.41         51.88         1.35 o                         
  -8  -7   2          2.55          2.82         0.59 o                         
  -7  -7   2         78.85         73.27         1.52 o                         
  -6  -7   2        408.02        380.54         3.19 o                         
  -5  -7   2        207.51        208.97         2.04 o                         
  -4  -7   2         28.34         30.88         0.60 o                         
  -3  -7   2        201.88        179.05         2.46 o                         
  -2  -7   2        185.22        226.46         2.84 o                         
  -1  -7   2        189.28        191.25         1.89 o                         
   0  -7   2         18.77         28.51         0.77 o                         
   1  -7   2         43.60         51.20         0.83 o                         
   2  -7   2         36.90         50.90         0.85 o                         
   3  -7   2        151.92        121.07         1.42 o                         
   4  -7   2        247.71        247.20         2.80 o                         
   5  -7   2        277.58        288.67         3.02 o                         
   6  -7   2        296.86        303.04         3.24 o                         
   7  -7   2         24.81         25.38         0.95 o                         
   8  -7   2        147.76        148.53         2.29 o                         
   9  -7   2         45.37         44.49         1.54 o                         
  10  -7   2          4.80          2.87         1.06 o                         
  11  -7   2          2.70          2.13         1.58 o                         
  12  -7   2         63.37         66.34         2.86 o                         
  13  -7   2          0.83          0.22         1.93 o                         
 -16  -6   2          0.07         -1.61         1.61 o                         
 -15  -6   2          3.39          2.69         1.42 o                         
 -14  -6   2        103.62        104.51         2.50 o                         
 -13  -6   2         10.69         10.45         1.08 o                         
 -12  -6   2        654.41        676.36         6.32 o                         
 -11  -6   2          0.00          0.00         0.70 o                         
 -10  -6   2         59.17         60.25         1.33 o                         
  -9  -6   2        226.80        226.31         2.68 o                         
  -8  -6   2          3.45          5.53         0.63 o                         
  -7  -6   2        153.56        134.73         1.78 o                         
  -6  -6   2         52.66         42.40         0.71 o                         
  -5  -6   2         58.93         55.83         0.79 o                         
  -4  -6   2         81.28         90.10         1.21 o                         
  -3  -6   2         19.48         20.48         0.50 o                         
  -2  -6   2        435.89        442.94         3.79 o                         
  -1  -6   2        148.08        140.10         1.53 o                         
   0  -6   2       1684.23       1786.85        14.58 o                         
   1  -6   2         84.50         65.02         0.93 o                         
   2  -6   2        259.65        283.29         2.73 o                         
   3  -6   2        542.66        640.70         5.21 o                         
   4  -6   2       1027.45       1008.40         8.19 o                         
   5  -6   2         13.40         15.25         0.63 o                         
   6  -6   2        110.70        112.35         1.60 o                         
   7  -6   2          0.01          0.09         0.66 o                         
   8  -6   2          1.67          1.35         0.70 o                         
   9  -6   2        203.69        207.37         2.76 o                         
  10  -6   2         21.37         20.60         1.26 o                         
  11  -6   2         40.05         40.29         2.04 o                         
  12  -6   2         19.10         20.20         1.83 o                         
  13  -6   2         11.56          9.17         1.85 o                         
  14  -6   2          3.23          1.53         1.65 o                         
 -16  -5   2          7.44          5.27         1.51 o                         
 -15  -5   2          1.87          0.75         1.36 o                         
 -14  -5   2         34.24         31.08         1.40 o                         
 -13  -5   2        141.19        142.83         2.43 o                         
 -12  -5   2        205.55        198.58         2.63 o                         
 -11  -5   2        276.40        288.27         3.21 o                         
 -10  -5   2        201.02        209.93         3.33 o                         
  -9  -5   2        261.27        263.41         2.99 o                         
  -8  -5   2       1562.66       1512.95        16.48 o                         
  -7  -5   2         12.38          7.12         0.57 o                         
  -6  -5   2         39.12         31.84         0.64 o                         
  -5  -5   2        892.54        896.60         7.39 o                         
  -4  -5   2         33.52         33.34         0.59 o                         
  -3  -5   2         20.56          8.92         0.38 o                         
  -2  -5   2        719.19        712.39         5.35 o                         
  -1  -5   2        104.88        102.21         1.09 o                         
   0  -5   2        967.22       1060.80         8.38 o                         
   1  -5   2         90.61         90.12         1.00 o                         
   2  -5   2       1793.25       1860.13        13.08 o                         
   3  -5   2         94.42         82.94         0.98 o                         
   4  -5   2        291.34        292.99         2.60 o                         
   5  -5   2         13.86         10.24         0.47 o                         
   6  -5   2         82.95         86.13         1.35 o                         
   7  -5   2          8.16          8.16         0.65 o                         
   8  -5   2        762.21        783.27         7.86 o                         
   9  -5   2          3.07          3.15         0.81 o                         
  10  -5   2          6.14          6.09         0.99 o                         
  11  -5   2         30.86         32.09         1.76 o                         
  12  -5   2         43.55         46.04         2.09 o                         
  13  -5   2         12.18         13.82         1.71 o                         
  14  -5   2         16.18         16.41         1.59 o                         
 -16  -4   2          0.56         -0.15         1.42 o                         
 -15  -4   2          5.52          6.84         1.45 o                         
 -14  -4   2          9.06         11.22         1.17 o                         
 -13  -4   2         23.31         19.43         1.16 o                         
 -12  -4   2          8.91          7.20         0.91 o                         
 -11  -4   2          0.01         -0.79         0.79 o                         
 -10  -4   2         18.33         16.80         0.83 o                         
  -9  -4   2        399.91        385.80         4.30 o                         
  -8  -4   2          6.95          6.45         0.60 o                         
  -7  -4   2          8.16          4.47         0.42 o                         
  -6  -4   2        649.13        640.50         7.37 o                         
  -5  -4   2        500.40        518.99         4.33 o                         
  -4  -4   2         28.61         41.63         0.60 o                         
  -3  -4   2        485.30        529.27         5.84 o                         
  -2  -4   2         78.51        119.62         0.99 o                         
  -1  -4   2       1111.00       1168.22         8.49 o                         
   0  -4   2        153.93        193.90         1.86 o                         
   1  -4   2          3.72          1.48         0.41 o                         
   2  -4   2       6338.36       6882.49        48.42 o                         
   3  -4   2        180.60        193.93         1.89 o                         
   4  -4   2        102.68         86.85         1.07 o                         
   5  -4   2         18.30         17.12         0.51 o                         
   6  -4   2        374.81        377.96         3.72 o                         
   7  -4   2         87.10         80.48         1.52 o                         
   8  -4   2        100.65         95.32         1.71 o                         
   9  -4   2        316.26        305.36         3.70 o                         
  10  -4   2         39.30         36.70         1.40 o                         
  11  -4   2         44.24         40.53         2.29 o                         
  12  -4   2        270.90        277.75         5.29 o                         
  13  -4   2          2.80          1.75         1.51 o                         
  14  -4   2          0.62         -0.17         1.33 o                         
  15  -4   2         43.97         45.52         2.25 o                         
 -16  -3   2         29.06         28.87         1.83 o                         
 -15  -3   2         73.83         74.13         2.46 o                         
 -14  -3   2          3.97          3.33         1.17 o                         
 -13  -3   2          6.08          5.50         0.93 o                         
 -12  -3   2        105.42        104.64         1.94 o                         
 -11  -3   2         45.15         51.57         1.27 o                         
 -10  -3   2        166.44        157.07         2.17 o                         
  -9  -3   2         16.08         15.42         0.70 o                         
  -8  -3   2         24.65         21.80         0.74 o                         
  -7  -3   2         12.54          9.11         0.48 o                         
  -6  -3   2          0.51          0.93         0.36 o                         
  -5  -3   2       2757.71       2779.76        26.99 o                         
  -4  -3   2        373.37        388.90         2.97 o                         
  -3  -3   2         75.62         88.93         0.97 o                         
  -2  -3   2        322.90        338.91         3.10 o                         
  -1  -3   2         19.00         27.89         0.39 o                         
   0  -3   2        301.96        324.29         2.67 o                         
   1  -3   2        134.78        197.27         1.81 o                         
   2  -3   2         30.17         27.42         0.50 o                         
   3  -3   2        214.10        271.81         2.26 o                         
   4  -3   2        572.62        648.51         5.28 o                         
   5  -3   2        285.84        269.17         2.38 o                         
   6  -3   2         63.66         68.84         0.99 o                         
   7  -3   2        118.24        121.76         2.01 o                         
   8  -3   2        267.03        268.66         3.29 o                         
   9  -3   2          8.79          8.31         0.73 o                         
  10  -3   2          0.29         -0.35         0.81 o                         
  11  -3   2          0.62         -0.43         1.21 o                         
  12  -3   2         85.81         85.36         3.00 o                         
  13  -3   2         85.37         84.06         3.15 o                         
  14  -3   2          9.77          7.44         1.58 o                         
  15  -3   2          1.15          1.53         1.44 o                         
 -16  -2   2          2.04          0.53         1.28 o                         
 -15  -2   2         30.93         30.80         1.87 o                         
 -14  -2   2        116.32        123.47         2.41 o                         
 -13  -2   2        103.64        108.47         2.39 o                         
 -12  -2   2         91.76         88.32         2.27 o                         
 -11  -2   2         26.13         25.94         1.44 o                         
 -10  -2   2         38.31         35.65         1.07 o                         
  -9  -2   2        305.33        305.29         3.34 o                         
  -8  -2   2        333.23        329.10         3.93 o                         
  -7  -2   2        200.92        192.51         2.19 o                         
  -6  -2   2        676.55        654.84         5.82 o                         
  -5  -2   2         48.66         65.94         1.08 o                         
  -4  -2   2         14.61         21.85         0.42 o                         
  -3  -2   2         64.37         85.16         0.98 o                         
  -2  -2   2       1663.24       1757.83        13.75 o                         
  -1  -2   2       4768.95       4920.15        35.36 o                         
   0  -2   2          4.22          5.61         0.18 o                         
   1  -2   2        898.42        946.13         7.47 o                         
   2  -2   2        677.62        696.76         5.08 o                         
   3  -2   2        485.41        555.42         4.60 o                         
   4  -2   2        862.13        976.75         7.99 o                         
   5  -2   2        175.13        163.11         2.03 o                         
   6  -2   2        206.39        197.89         2.31 o                         
   7  -2   2         21.90         20.14         0.81 o                         
   8  -2   2         28.19         25.27         1.55 o                         
   9  -2   2        135.23        120.38         2.23 o                         
  10  -2   2          6.51          5.29         0.82 o                         
  11  -2   2        145.33        138.99         2.89 o                         
  12  -2   2         23.13         25.34         1.93 o                         
  13  -2   2         25.46         24.89         2.04 o                         
  14  -2   2         14.46         14.05         1.67 o                         
  15  -2   2          0.30          1.09         1.66 o                         
  16  -2   2          7.54          7.75         1.54 o                         
 -16  -1   2         28.05         31.92         1.70 o                         
 -15  -1   2         29.37         30.40         1.54 o                         
 -14  -1   2         23.50         20.97         1.18 o                         
 -13  -1   2         45.47         47.46         1.57 o                         
 -12  -1   2        146.15        147.85         2.66 o                         
 -11  -1   2         15.41         12.01         0.91 o                         
 -10  -1   2        100.83         99.52         1.90 o                         
  -9  -1   2          3.93          4.55         0.73 o                         
  -8  -1   2        182.72        152.56         2.53 o                         
  -7  -1   2        181.34        194.57         2.26 o                         
  -6  -1   2          6.14          7.99         0.47 o                         
  -5  -1   2        511.76        522.09         4.53 o                         
  -4  -1   2        183.99        170.39         1.50 o                         
  -3  -1   2        285.97        316.46         2.40 o                         
  -2  -1   2       1348.71       1340.29        11.60 o                         
  -1  -1   2       1776.06       1845.96        11.74 o                         
   0  -1   2        497.14        589.13         3.63 o                         
   1  -1   2          1.62          3.20         0.21 o                         
   2  -1   2        237.46        243.66         1.96 o                         
   3  -1   2       1608.05       1628.93        13.22 o                         
   4  -1   2        141.75        155.43         1.58 o                         
   5  -1   2         38.80         39.39         0.84 o                         
   6  -1   2       2946.49       3026.71        24.71 o                         
   7  -1   2        535.20        491.81         4.70 o                         
   8  -1   2         55.72         64.89         1.53 o                         
   9  -1   2         88.91         78.42         1.80 o                         
  10  -1   2         24.13         22.61         1.14 o                         
  11  -1   2         19.89         19.74         1.52 o                         
  12  -1   2         12.26         10.81         1.64 o                         
  13  -1   2        178.34        179.95         4.37 o                         
  14  -1   2          0.53          1.46         1.44 o                         
  15  -1   2          1.72          2.27         1.46 o                         
  16  -1   2          0.04         -1.32         1.32 o                         
 -16   0   2          4.44          4.94         1.34 o                         
 -15   0   2         52.59         51.18         2.82 o                         
 -14   0   2          5.78          5.44         1.05 o                         
 -13   0   2         34.43         32.77         1.52 o                         
 -12   0   2         40.16         38.77         1.70 o                         
 -11   0   2        190.21        189.94         3.31 o                         
 -10   0   2        148.78        157.86         2.67 o                         
  -9   0   2          6.03          6.44         0.80 o                         
  -8   0   2       1040.05       1007.21        11.09 o                         
  -7   0   2         50.69         65.41         1.06 o                         
  -6   0   2        286.57        279.44         2.72 o                         
  -5   0   2        288.25        268.91         2.59 o                         
  -4   0   2        543.38        577.45         4.59 o                         
  -3   0   2        143.23        158.51         1.86 o                         
  -2   0   2       1619.97       1696.42        16.01 o                         
  -1   0   2        538.21        603.74         4.99 o                         
   0   0   2       1098.07       1194.20        11.04 o                         
   1   0   2          3.98          2.55         0.14 o                         
   2   0   2        103.46         68.11         0.90 o                         
   3   0   2       1402.45       1467.36        15.47 o                         
   4   0   2          4.29          4.37         0.55 o                         
   5   0   2         23.34         42.48         0.96 o                         
   6   0   2        209.94        247.15         3.20 o                         
   7   0   2          9.00          6.56         0.69 o                         
   8   0   2         39.67         33.38         1.53 o                         
   9   0   2         55.24         51.00         2.71 o                         
  10   0   2         63.15         62.60         2.48 o                         
  11   0   2         66.72         67.74         2.73 o                         
  12   0   2         64.77         63.68         3.31 o                         
  13   0   2        205.03        195.90         5.66 o                         
  14   0   2         10.34         11.81         1.61 o                         
  15   0   2          3.73          1.97         1.17 o                         
  16   0   2         59.76         61.06         1.98 o                         
 -15   1   2          1.40          1.86         1.37 o                         
 -14   1   2         20.29         20.25         1.54 o                         
 -13   1   2         14.84         13.57         1.37 o                         
 -12   1   2        135.08        138.97         3.61 o                         
 -11   1   2          1.32          2.76         1.15 o                         
 -10   1   2          1.18          1.75         1.05 o                         
  -9   1   2         27.43         24.66         1.07 o                         
  -8   1   2          1.00          1.51         0.68 o                         
  -7   1   2        359.85        326.31         3.65 o                         
  -6   1   2         90.62         86.65         1.68 o                         
  -5   1   2         87.31         99.34         1.45 o                         
  -4   1   2         71.39         45.10         0.78 o                         
  -3   1   2          1.46          1.61         0.22 o                         
  -2   1   2        936.83        980.81         7.77 o                         
  -1   1   2       2120.33       2287.24        17.82 o                         
   0   1   2         11.55         12.74         0.20 o                         
   1   1   2       4180.15       4378.53        42.22 o                         
   2   1   2       2747.08       2739.16        28.36 o                         
   3   1   2        262.53        252.08         3.17 o                         
   4   1   2          4.05          1.45         0.47 o                         
   5   1   2         64.00         64.81         1.60 o                         
   6   1   2       1177.05       1207.87        13.02 o                         
   7   1   2         41.05         35.89         1.30 o                         
   8   1   2          0.00          0.11         0.54 o                         
   9   1   2        684.59        635.34        12.50 o                         
  10   1   2          0.07          0.06         1.23 o                         
  11   1   2          0.10         -0.11         1.09 o                         
  12   1   2         19.64         18.02         1.36 o                         
  13   1   2          0.56          1.14         1.22 o                         
  14   1   2          4.43          3.90         1.22 o                         
  15   1   2         34.30         36.13         1.92 o                         
  16   1   2          0.01         -0.75         1.20 o                         
  17   1   2         57.38         61.67         1.95 o                         
 -15   2   2          0.30          0.02         1.38 o                         
 -14   2   2         41.13         40.41         1.81 o                         
 -13   2   2         14.97         12.24         1.44 o                         
 -12   2   2         34.08         32.52         1.79 o                         
 -11   2   2        107.26        109.48         2.57 o                         
 -10   2   2        235.33        239.74         4.12 o                         
  -9   2   2        154.40        153.93         2.75 o                         
  -8   2   2        869.95        873.67         8.63 o                         
  -7   2   2          8.11          6.68         0.51 o                         
  -6   2   2         15.21         21.62         0.61 o                         
  -5   2   2        459.90        430.46         4.60 o                         
  -4   2   2        228.75        239.54         2.65 o                         
  -3   2   2        263.87        239.90         2.07 o                         
  -2   2   2         57.29         84.25         0.96 o                         
  -1   2   2        279.00        270.32         2.35 o                         
   0   2   2         10.66         24.85         0.41 o                         
   1   2   2       2480.06       2675.71        24.47 o                         
   2   2   2      12865.07      13537.84       113.23 o                         
   3   2   2       1325.00       1353.30        10.99 o                         
   4   2   2        415.89        466.70         4.61 o                         
   5   2   2        730.75        832.84         9.38 o                         
   6   2   2        262.70        264.88         3.44 o                         
   7   2   2         70.49         83.50         1.50 o                         
   8   2   2          0.25          2.03         0.93 o                         
   9   2   2          4.70          4.77         0.81 o                         
  10   2   2         46.89         49.92         1.53 o                         
  11   2   2        101.71        100.22         2.06 o                         
  12   2   2         11.77         11.01         1.05 o                         
  13   2   2        157.18        156.52         4.44 o                         
  14   2   2          0.40          0.59         1.06 o                         
  15   2   2         17.79         17.84         1.39 o                         
  16   2   2          9.32         10.30         1.38 o                         
  17   2   2          1.92          0.73         1.28 o                         
 -15   3   2          0.71          0.46         1.39 o                         
 -14   3   2         75.13         74.29         2.21 o                         
 -13   3   2         15.35         16.17         1.53 o                         
 -12   3   2         11.24         10.97         1.48 o                         
 -11   3   2         43.66         44.54         1.93 o                         
 -10   3   2         70.98         64.19         2.51 o                         
  -9   3   2         32.81         36.24         1.37 o                         
  -8   3   2         44.67         39.22         1.10 o                         
  -7   3   2         66.77         64.26         1.07 o                         
  -6   3   2         63.72         61.03         1.03 o                         
  -5   3   2         42.58         36.37         0.83 o                         
  -4   3   2        630.95        655.09         5.88 o                         
  -3   3   2         59.40         63.41         0.76 o                         
  -2   3   2        494.02        529.20         4.34 o                         
  -1   3   2        634.83        631.84         5.20 o                         
   0   3   2          7.45         16.66         0.38 o                         
   1   3   2        481.34        470.47         3.99 o                         
   2   3   2        142.11        125.12         1.33 o                         
   3   3   2          0.27          0.42         0.20 o                         
   4   3   2       2106.19       2124.92        23.05 o                         
   5   3   2         36.99         29.22         0.68 o                         
   6   3   2        152.19        135.67         1.65 o                         
   7   3   2         84.34         87.31         1.40 o                         
   8   3   2        211.33        195.99         3.31 o                         
   9   3   2        387.54        346.44         5.13 o                         
  10   3   2        343.01        356.75         4.67 o                         
  11   3   2         60.79         57.07         1.55 o                         
  12   3   2          0.76         -0.26         0.69 o                         
  13   3   2         12.42         11.91         1.28 o                         
  14   3   2          0.23          0.38         1.04 o                         
  15   3   2         18.90         22.12         1.37 o                         
  16   3   2          1.37          0.75         1.38 o                         
  17   3   2         74.68         73.87         2.39 o                         
 -14   4   2          4.48          3.79         1.36 o                         
 -13   4   2          3.86          4.22         1.45 o                         
 -12   4   2         26.96         25.91         1.75 o                         
 -11   4   2          6.26          6.36         1.25 o                         
 -10   4   2        107.08        104.14         2.51 o                         
  -9   4   2        100.86        109.73         2.33 o                         
  -8   4   2        282.28        288.61         3.51 o                         
  -7   4   2        128.64        127.70         1.94 o                         
  -6   4   2        156.70        163.47         2.16 o                         
  -5   4   2          0.76          1.75         0.54 o                         
  -4   4   2        895.51        907.78         7.67 o                         
  -3   4   2          9.58          8.06         0.33 o                         
  -2   4   2         43.12         39.95         0.65 o                         
  -1   4   2        370.26        381.69         3.09 o                         
   0   4   2        855.93        863.04         7.27 o                         
   1   4   2        271.87        260.16         2.35 o                         
   2   4   2        268.27        285.23         2.60 o                         
   3   4   2        267.24        238.15         1.96 o                         
   4   4   2        708.17        731.67         5.58 o                         
   5   4   2        232.06        240.03         3.00 o                         
   6   4   2        203.95        183.45         1.79 o                         
   7   4   2         14.64          8.44         0.44 o                         
   8   4   2          1.90          0.90         0.40 o                         
   9   4   2         31.96         31.31         1.03 o                         
  10   4   2          0.81          0.72         0.52 o                         
  11   4   2        150.64        131.10         2.15 o                         
  12   4   2          2.49          3.03         0.84 o                         
  13   4   2        167.84        172.89         3.54 o                         
  14   4   2         61.75         61.50         1.92 o                         
  15   4   2          0.04          0.25         1.19 o                         
  16   4   2         25.63         23.96         1.70 o                         
  17   4   2         26.98         27.02         1.92 o                         
 -14   5   2         47.23         46.82         2.05 o                         
 -13   5   2          0.29         -0.76         1.45 o                         
 -12   5   2          2.25          1.26         1.31 o                         
 -11   5   2         15.97         15.42         1.35 o                         
 -10   5   2         14.09         14.51         1.23 o                         
  -9   5   2          3.19          1.99         0.98 o                         
  -8   5   2        499.02        491.20         5.22 o                         
  -7   5   2        323.65        322.93         3.70 o                         
  -6   5   2         67.93         70.74         1.46 o                         
  -5   5   2        312.14        307.17         3.73 o                         
  -4   5   2       1701.79       1693.77        14.35 o                         
  -3   5   2        962.21        883.44         6.98 o                         
  -2   5   2        163.89        183.62         1.82 o                         
  -1   5   2         82.65        102.59         1.32 o                         
   0   5   2        605.47        621.32         5.04 o                         
   1   5   2          3.33          4.33         0.36 o                         
   2   5   2        165.92        167.12         2.14 o                         
   3   5   2        137.77        139.32         1.33 o                         
   4   5   2         43.08         42.51         1.07 o                         
   5   5   2         18.21         12.33         0.37 o                         
   6   5   2          1.86          3.26         0.32 o                         
   7   5   2       1136.15       1036.77         8.37 o                         
   8   5   2         18.62         22.92         0.60 o                         
   9   5   2         10.52          9.50         0.50 o                         
  10   5   2        167.24        168.31         2.52 o                         
  11   5   2         27.09         24.55         1.12 o                         
  12   5   2         15.84         15.37         1.01 o                         
  13   5   2        233.85        223.73         3.86 o                         
  14   5   2          2.57          1.19         1.11 o                         
  15   5   2         88.11         91.14         2.34 o                         
  16   5   2         31.80         32.63         1.65 o                         
  17   5   2          3.73          0.80         1.53 o                         
 -13   6   2          1.45          2.39         1.38 o                         
 -12   6   2          0.56          2.33         1.36 o                         
 -11   6   2          7.43          6.70         1.26 o                         
 -10   6   2        138.35        136.43         2.69 o                         
  -9   6   2          0.21         -0.37         1.00 o                         
  -8   6   2          2.11          3.06         0.81 o                         
  -7   6   2        193.46        195.93         2.72 o                         
  -6   6   2        271.09        270.07         3.37 o                         
  -5   6   2        106.79        106.65         1.79 o                         
  -4   6   2        436.63        452.14         4.49 o                         
  -3   6   2        331.51        329.83         3.03 o                         
  -2   6   2         99.34         90.44         1.05 o                         
  -1   6   2        301.69        319.30         3.14 o                         
   0   6   2       1182.51       1278.06         9.17 o                         
   1   6   2        797.62        823.15         6.45 o                         
   2   6   2        694.79        751.91         6.40 o                         
   3   6   2        218.51        234.13         2.78 o                         
   4   6   2        215.79        208.00         1.71 o                         
   5   6   2         10.71         11.41         0.44 o                         
   6   6   2       1832.66       1858.19        13.91 o                         
   7   6   2         55.67         63.03         0.86 o                         
   8   6   2         17.41         28.53         0.68 o                         
   9   6   2          0.10          0.06         0.41 o                         
  10   6   2          0.07         -0.18         0.59 o                         
  11   6   2        179.68        173.18         3.11 o                         
  12   6   2          8.63          7.00         1.04 o                         
  13   6   2         25.07         23.88         1.42 o                         
  14   6   2          7.71          4.81         1.14 o                         
  15   6   2          1.95          0.80         1.18 o                         
  16   6   2         13.01          9.86         1.38 o                         
  17   6   2        154.57        160.11         3.72 o                         
 -12   7   2         26.01         25.78         1.74 o                         
 -11   7   2         31.62         34.08         1.83 o                         
 -10   7   2         98.05         95.83         2.34 o                         
  -9   7   2         15.82         15.77         1.25 o                         
  -8   7   2         38.52         36.59         1.27 o                         
  -7   7   2          1.56          1.57         0.72 o                         
  -6   7   2          4.46          3.90         0.69 o                         
  -5   7   2          3.03          4.34         0.60 o                         
  -4   7   2         52.13         57.06         1.10 o                         
  -3   7   2         12.19         11.23         0.69 o                         
  -2   7   2          1.52          1.18         0.46 o                         
  -1   7   2         82.63         77.13         1.13 o                         
   0   7   2        952.42        936.31         6.96 o                         
   1   7   2         41.34         49.27         0.84 o                         
   2   7   2          0.00          0.39         0.40 o                         
   3   7   2        157.83        167.11         1.98 o                         
   4   7   2         15.22          7.59         0.45 o                         
   5   7   2        614.19        638.63         5.76 o                         
   6   7   2        663.52        596.91         5.13 o                         
   7   7   2        132.13        112.46         1.50 o                         
   8   7   2        645.78        651.12         5.76 o                         
   9   7   2         26.64         31.07         1.11 o                         
  10   7   2        151.89        142.68         2.05 o                         
  11   7   2         11.88         10.07         0.88 o                         
  12   7   2         24.53         26.56         1.53 o                         
  13   7   2          0.62          0.54         0.98 o                         
  14   7   2         11.56         12.46         1.16 o                         
  15   7   2         73.00         72.04         2.17 o                         
  16   7   2          1.00          2.60         1.38 o                         
  17   7   2          7.93          7.28         1.44 o                         
 -12   8   2          5.42          5.25         1.40 o                         
 -11   8   2         25.31         23.43         1.60 o                         
 -10   8   2          5.13          4.48         1.12 o                         
  -9   8   2        136.20        140.51         2.78 o                         
  -8   8   2         74.02         70.01         1.69 o                         
  -7   8   2        139.06        141.18         2.62 o                         
  -6   8   2        103.20        104.53         1.94 o                         
  -5   8   2         12.94         12.69         0.81 o                         
  -4   8   2        416.02        411.61         4.07 o                         
  -3   8   2        104.49        103.06         1.46 o                         
  -2   8   2          8.22          8.16         0.55 o                         
  -1   8   2         50.80         50.76         1.06 o                         
   0   8   2        102.07        106.50         1.40 o                         
   1   8   2        313.54        311.84         3.38 o                         
   2   8   2         39.81         37.40         0.83 o                         
   3   8   2        386.84        411.70         3.53 o                         
   4   8   2        791.78        780.67         8.86 o                         
   5   8   2          4.75          3.88         0.45 o                         
   6   8   2         57.22         67.24         1.10 o                         
   7   8   2         35.91         32.17         0.86 o                         
   8   8   2        289.90        280.54         3.37 o                         
   9   8   2          1.40          1.56         0.59 o                         
  10   8   2         84.06         85.00         1.61 o                         
  11   8   2         57.01         59.29         1.86 o                         
  12   8   2          4.39          4.27         1.02 o                         
  13   8   2         12.22         12.05         1.08 o                         
  14   8   2          0.41          0.26         1.05 o                         
  15   8   2         46.12         46.64         2.42 o                         
  16   8   2         14.90         15.73         1.52 o                         
  17   8   2          0.23         -0.15         1.49 o                         
 -11   9   2          0.13         -0.01         1.42 o                         
 -10   9   2        142.41        145.80         2.92 o                         
  -9   9   2         14.70         15.77         1.27 o                         
  -8   9   2         40.49         40.64         1.37 o                         
  -7   9   2         83.84         83.87         1.83 o                         
  -6   9   2         47.60         46.18         1.37 o                         
  -5   9   2        234.77        239.90         2.89 o                         
  -4   9   2         82.18         82.51         1.52 o                         
  -3   9   2        327.51        320.17         3.35 o                         
  -2   9   2         52.25         52.67         1.16 o                         
  -1   9   2         29.04         28.27         0.80 o                         
   0   9   2        302.47        284.47         2.92 o                         
   1   9   2        359.14        363.89         3.28 o                         
   2   9   2         19.17         21.80         0.85 o                         
   3   9   2        317.25        321.00         2.99 o                         
   4   9   2        100.68         93.25         1.62 o                         
   5   9   2        735.79        731.27         7.16 o                         
   6   9   2        165.42        164.02         2.25 o                         
   7   9   2         81.56         82.86         1.65 o                         
   8   9   2        185.44        176.10         2.46 o                         
   9   9   2         90.53         88.80         1.50 o                         
  10   9   2         11.84         14.11         0.87 o                         
  11   9   2        330.85        333.08         4.55 o                         
  12   9   2        290.02        281.69         4.46 o                         
  13   9   2         17.44         18.57         1.28 o                         
  14   9   2         48.28         48.40         1.73 o                         
  15   9   2          1.71         -0.85         1.34 o                         
  16   9   2         15.50         16.66         1.63 o                         
  17   9   2          4.52          6.05         1.67 o                         
 -10  10   2          2.63          4.71         1.41 o                         
  -9  10   2         33.40         33.77         1.79 o                         
  -8  10   2         32.04         34.35         1.56 o                         
  -7  10   2          4.58          3.91         0.99 o                         
  -6  10   2        169.88        172.36         2.66 o                         
  -5  10   2         15.36         15.49         1.08 o                         
  -4  10   2          2.97          2.85         0.81 o                         
  -3  10   2        335.74        335.64         3.57 o                         
  -2  10   2         25.77         28.51         1.03 o                         
  -1  10   2        192.77        197.80         2.33 o                         
   0  10   2         50.71         54.45         1.06 o                         
   1  10   2         91.92         91.05         1.36 o                         
   2  10   2          8.84          9.11         0.60 o                         
   3  10   2         23.41         22.96         0.76 o                         
   4  10   2        428.39        421.58         3.80 o                         
   5  10   2        379.45        392.78         4.10 o                         
   6  10   2         26.26         32.17         1.19 o                         
   7  10   2        196.66        201.79         2.75 o                         
   8  10   2         63.22         62.72         2.10 o                         
   9  10   2        543.33        570.34         7.02 o                         
  10  10   2        292.75        295.80         4.00 o                         
  11  10   2         61.47         60.74         1.88 o                         
  12  10   2         48.53         46.41         2.22 o                         
  13  10   2          0.19         -0.07         1.11 o                         
  14  10   2         14.51         11.24         1.29 o                         
  15  10   2        188.68        195.08         3.30 o                         
  16  10   2          1.23          0.47         1.51 o                         
  17  10   2          0.97         -0.74         1.70 o                         
  -9  11   2         25.95         28.46         1.79 o                         
  -8  11   2          1.85          2.28         1.16 o                         
  -7  11   2        134.74        130.97         2.64 o                         
  -6  11   2          7.08          6.68         1.07 o                         
  -5  11   2         75.01         72.89         2.40 o                         
  -4  11   2         97.25         97.81         2.08 o                         
  -3  11   2        105.79        103.53         2.00 o                         
  -2  11   2        156.75        164.64         2.54 o                         
  -1  11   2        118.31        118.61         2.00 o                         
   0  11   2         12.49         13.28         0.74 o                         
   1  11   2        159.79        172.89         2.25 o                         
   2  11   2        263.41        265.91         2.96 o                         
   3  11   2          1.18          0.99         0.56 o                         
   4  11   2        266.22        256.79         3.30 o                         
   5  11   2          4.60          3.56         0.62 o                         
   6  11   2          3.91          3.29         0.72 o                         
   7  11   2          0.54          0.44         0.77 o                         
   8  11   2         17.76         17.62         1.05 o                         
   9  11   2        192.87        194.40         2.78 o                         
  10  11   2          6.77          6.95         0.98 o                         
  11  11   2          4.65          3.30         1.12 o                         
  12  11   2         77.16         83.57         2.14 o                         
  13  11   2         50.29         47.59         1.73 o                         
  14  11   2          0.48          2.07         1.18 o                         
  15  11   2         23.76         26.48         1.79 o                         
  16  11   2          0.01         -0.83         1.88 o                         
  -8  12   2         18.79         15.87         1.60 o                         
  -7  12   2          0.20          0.21         1.11 o                         
  -6  12   2         33.89         34.60         1.54 o                         
  -5  12   2         71.60         69.38         2.02 o                         
  -4  12   2          1.47          0.27         0.96 o                         
  -3  12   2         85.31         89.08         1.94 o                         
  -2  12   2         26.31         27.31         1.20 o                         
  -1  12   2         37.37         38.84         1.36 o                         
   0  12   2         76.68         79.87         1.67 o                         
   1  12   2          5.42          4.71         0.80 o                         
   2  12   2        180.05        184.30         3.14 o                         
   3  12   2         36.30         36.55         1.14 o                         
   4  12   2         64.38         68.56         1.45 o                         
   5  12   2         31.68         33.85         1.18 o                         
   6  12   2          0.11         -0.29         0.80 o                         
   7  12   2        359.21        360.85         8.89 o                         
   8  12   2        209.72        219.02         4.69 o                         
   9  12   2         63.56         66.87         1.80 o                         
  10  12   2        118.23        115.20         2.77 o                         
  11  12   2         13.74         14.85         1.61 o                         
  12  12   2          6.52          8.43         1.31 o                         
  13  12   2         24.89         25.17         1.77 o                         
  14  12   2          7.48          6.37         1.40 o                         
  15  12   2         10.65          8.32         1.62 o                         
  16  12   2          0.07         -1.30         1.82 o                         
  -7  13   2          4.85          3.53         1.24 o                         
  -6  13   2         33.93         35.52         1.59 o                         
  -5  13   2         76.91         75.89         1.99 o                         
  -4  13   2          1.30          1.36         1.09 o                         
  -3  13   2         15.31         18.31         1.20 o                         
  -2  13   2         20.65         22.02         1.31 o                         
  -1  13   2        153.01        151.74         3.11 o                         
   0  13   2        102.90         97.86         2.10 o                         
   1  13   2        426.30        433.22         4.79 o                         
   2  13   2        130.14        134.67         2.14 o                         
   3  13   2         17.44         16.50         0.97 o                         
   4  13   2          6.55          7.11         0.87 o                         
   5  13   2         27.28         28.33         1.20 o                         
   6  13   2        179.75        177.60         3.27 o                         
   7  13   2          4.00          3.94         1.17 o                         
   8  13   2         20.20         24.12         1.68 o                         
   9  13   2         56.36         57.97         1.92 o                         
  10  13   2         34.68         35.71         2.05 o                         
  11  13   2         12.05         13.02         2.83 o                         
  12  13   2         26.31         29.75         2.70 o                         
  13  13   2          1.19          0.28         1.41 o                         
  14  13   2          1.01         -0.53         1.69 o                         
  15  13   2         19.66         20.46         2.10 o                         
  -6  14   2          2.45          2.93         1.29 o                         
  -5  14   2         83.59         90.60         2.36 o                         
  -4  14   2          0.09         -0.37         1.14 o                         
  -3  14   2          2.20          1.08         1.11 o                         
  -2  14   2         25.46         26.56         1.52 o                         
  -1  14   2          8.75          8.62         1.05 o                         
   0  14   2          1.78          3.36         1.01 o                         
   1  14   2         48.57         50.01         1.63 o                         
   2  14   2          6.51          5.78         1.08 o                         
   3  14   2         52.38         52.98         1.61 o                         
   4  14   2          9.72         10.36         0.97 o                         
   5  14   2        229.94        239.18         3.25 o                         
   6  14   2          0.29          0.46         0.99 o                         
   7  14   2         86.82         86.39         2.32 o                         
   8  14   2         35.29         34.24         1.68 o                         
   9  14   2          2.00          1.57         1.17 o                         
  10  14   2         33.21         32.93         2.06 o                         
  11  14   2         16.21         17.43         1.60 o                         
  12  14   2         48.68         45.04         2.10 o                         
  13  14   2         24.26         24.43         1.95 o                         
  14  14   2          0.04         -0.34         1.62 o                         
  15  14   2          0.08          0.74         1.73 o                         
  -5  15   2          3.03          4.02         1.76 o                         
  -4  15   2          3.42          3.71         1.32 o                         
  -3  15   2          1.01          0.38         1.24 o                         
  -2  15   2          1.21          2.36         1.38 o                         
  -1  15   2         91.96         94.23         2.67 o                         
   0  15   2         73.89         70.04         2.19 o                         
   1  15   2         14.56         15.24         1.34 o                         
   2  15   2        138.73        147.12         2.67 o                         
   3  15   2          4.18          2.54         1.04 o                         
   4  15   2          5.22          5.86         0.99 o                         
   5  15   2        136.45        139.25         2.67 o                         
   6  15   2         44.00         45.75         2.07 o                         
   7  15   2          0.14          1.72         1.49 o                         
   8  15   2          0.30         -0.56         1.47 o                         
   9  15   2          0.02          1.66         1.30 o                         
  10  15   2         18.22         18.81         1.69 o                         
  11  15   2          0.87          0.77         1.35 o                         
  12  15   2          4.41          3.34         1.65 o                         
  13  15   2          8.63          9.11         2.17 o                         
  14  15   2          6.62          5.82         2.10 o                         
  -3  16   2          9.74          7.65         1.51 o                         
  -2  16   2         52.49         56.05         3.75 o                         
  -1  16   2          0.21          1.35         1.47 o                         
   0  16   2          8.19          8.48         1.39 o                         
   1  16   2         19.20         19.80         1.56 o                         
   2  16   2         15.39         17.34         1.33 o                         
   3  16   2         15.65         15.00         1.37 o                         
   4  16   2         25.99         23.24         1.64 o                         
   5  16   2         35.37         34.37         1.81 o                         
   6  16   2        103.65         98.07         2.71 o                         
   7  16   2          2.24          5.63         1.62 o                         
   8  16   2          0.68          0.08         1.50 o                         
   9  16   2         26.84         22.90         2.16 o                         
  10  16   2          2.27          0.93         1.78 o                         
  11  16   2          3.27          0.72         1.58 o                         
  12  16   2          0.03          0.21         1.47 o                         
  13  16   2          2.71          1.69         1.54 o                         
  -1  17   2         51.93         52.61         2.86 o                         
   0  17   2         35.43         36.49         2.13 o                         
   1  17   2          5.86          6.05         1.44 o                         
   2  17   2          3.69          5.62         1.20 o                         
   3  17   2          0.22          0.15         1.27 o                         
   4  17   2         11.89         10.31         1.60 o                         
   5  17   2          7.68          6.12         1.55 o                         
   6  17   2          1.51          1.10         1.50 o                         
   7  17   2         16.25         16.74         1.59 o                         
   8  17   2          0.06         -0.24         1.39 o                         
   9  17   2          1.44         -0.04         1.95 o                         
  10  17   2          7.68          4.04         1.76 o                         
  11  17   2          0.28          0.09         1.54 o                         
   2  18   2         40.43         44.94         2.66 o                         
   3  18   2         14.80         16.60         1.41 o                         
   4  18   2          0.66          0.34         1.38 o                         
   5  18   2          8.65          7.72         1.64 o                         
   6  18   2         23.09         22.83         1.90 o                         
   7  18   2          0.94          2.16         1.41 o                         
   8  18   2          0.76          0.19         1.72 o                         
   9  18   2         35.85         31.82         2.21 o                         
  -9 -17   3         31.67         29.83         4.27 o                         
  -8 -17   3          0.19          0.32         1.65 o                         
  -7 -17   3         44.52         48.20         5.56 o                         
  -6 -17   3         17.78         22.45         2.45 o                         
  -5 -17   3          6.35          8.68         1.76 o                         
  -4 -17   3         11.31         14.04         1.70 o                         
  -3 -17   3          2.69          1.33         1.49 o                         
  -2 -17   3          0.14          0.77         1.31 o                         
  -1 -17   3          5.74          5.05         1.43 o                         
   0 -17   3          6.30          6.67         1.65 o                         
 -11 -16   3          5.06          4.92         1.77 o                         
 -10 -16   3         17.77         17.24         1.87 o                         
  -9 -16   3          1.89          2.39         1.34 o                         
  -8 -16   3          5.75          6.09         1.35 o                         
  -7 -16   3         12.95         10.53         1.46 o                         
  -6 -16   3         37.24         35.74         1.93 o                         
  -5 -16   3         55.70         65.14         2.65 o                         
  -4 -16   3         11.25         10.80         1.85 o                         
  -3 -16   3         28.40         30.98         2.32 o                         
  -2 -16   3          3.17          3.48         1.29 o                         
  -1 -16   3          0.52          0.75         1.32 o                         
   0 -16   3         43.05         47.99         2.15 o                         
   1 -16   3          0.40         -0.19         1.66 o                         
   2 -16   3          0.22          1.12         1.59 o                         
   3 -16   3         58.45         62.12         2.39 o                         
 -12 -15   3          0.01         -0.62         1.61 o                         
 -11 -15   3         13.92         16.52         2.85 o                         
 -10 -15   3          6.78          6.25         1.69 o                         
  -9 -15   3         48.24         50.50         1.89 o                         
  -8 -15   3         55.20         58.71         2.25 o                         
  -7 -15   3         33.55         29.54         1.55 o                         
  -6 -15   3        131.15        133.23         3.25 o                         
  -5 -15   3          8.46          7.63         1.40 o                         
  -4 -15   3         52.20         50.77         1.99 o                         
  -3 -15   3          9.15         10.54         1.45 o                         
  -2 -15   3         50.85         51.23         1.85 o                         
  -1 -15   3          3.76          2.10         1.28 o                         
   0 -15   3         51.52         52.31         1.92 o                         
   1 -15   3         51.46         51.57         2.31 o                         
   2 -15   3         22.60         20.91         1.64 o                         
   3 -15   3          2.41          0.33         1.43 o                         
   4 -15   3         76.34         79.14         2.94 o                         
   5 -15   3          3.95          4.12         1.45 o                         
 -13 -14   3         77.84         85.95         3.15 o                         
 -12 -14   3         11.05          9.44         1.76 o                         
 -11 -14   3         37.73         38.24         2.74 o                         
 -10 -14   3         30.81         32.11         2.90 o                         
  -9 -14   3         28.28         29.80         1.93 o                         
  -8 -14   3          1.19          0.25         1.41 o                         
  -7 -14   3         61.64         56.68         1.85 o                         
  -6 -14   3          1.88          0.22         1.23 o                         
  -5 -14   3        159.73        158.56         2.79 o                         
  -4 -14   3         30.98         29.06         1.24 o                         
  -3 -14   3         19.98         18.24         1.18 o                         
  -2 -14   3         63.24         61.01         1.94 o                         
  -1 -14   3          4.60          3.65         0.99 o                         
   0 -14   3         13.44         15.28         1.22 o                         
   1 -14   3         47.87         49.90         1.80 o                         
   2 -14   3         11.88         11.45         1.24 o                         
   3 -14   3         14.35         14.66         1.42 o                         
   4 -14   3         15.31         14.95         1.87 o                         
   5 -14   3          2.21          1.73         1.50 o                         
   6 -14   3          0.05         -0.13         1.45 o                         
 -14 -13   3          2.54          4.47         1.92 o                         
 -13 -13   3         16.55         19.45         1.93 o                         
 -12 -13   3         21.63         23.53         1.81 o                         
 -11 -13   3         56.97         57.71         2.20 o                         
 -10 -13   3          1.00          0.89         1.35 o                         
  -9 -13   3        224.26        227.81         3.94 o                         
  -8 -13   3          1.52          0.39         1.37 o                         
  -7 -13   3         32.76         29.88         2.56 o                         
  -6 -13   3         43.99         45.30         1.58 o                         
  -5 -13   3          2.39          2.33         1.04 o                         
  -4 -13   3          2.41          1.50         0.85 o                         
  -3 -13   3        168.52        165.16         3.14 o                         
  -2 -13   3         77.65         74.85         1.79 o                         
  -1 -13   3         50.64         48.28         1.69 o                         
   0 -13   3         50.18         49.21         1.38 o                         
   1 -13   3          3.76          5.04         1.10 o                         
   2 -13   3        138.51        140.17         2.76 o                         
   3 -13   3         59.68         61.81         1.93 o                         
   4 -13   3         21.01         22.36         1.51 o                         
   5 -13   3         45.62         46.23         2.00 o                         
   6 -13   3          0.96          1.98         1.55 o                         
   7 -13   3         42.91         43.63         2.25 o                         
   8 -13   3         23.71         29.19         2.19 o                         
 -14 -12   3         45.66         44.21         2.38 o                         
 -13 -12   3         18.68         14.65         1.72 o                         
 -12 -12   3          3.79          1.61         1.31 o                         
 -11 -12   3          1.72          0.28         1.32 o                         
 -10 -12   3         18.62         17.61         1.50 o                         
  -9 -12   3        155.99        153.84         3.29 o                         
  -8 -12   3          3.65          3.18         1.12 o                         
  -7 -12   3         56.37         52.57         1.55 o                         
  -6 -12   3          0.65          0.10         0.91 o                         
  -5 -12   3          5.21          3.62         1.00 o                         
  -4 -12   3         22.89         22.23         1.04 o                         
  -3 -12   3         29.14         28.53         1.00 o                         
  -2 -12   3        113.45        116.07         2.05 o                         
  -1 -12   3        121.33        118.64         2.16 o                         
   0 -12   3          7.89          7.18         0.78 o                         
   1 -12   3        374.93        376.51         4.61 o                         
   2 -12   3         15.66         14.63         0.97 o                         
   3 -12   3         35.32         35.79         1.45 o                         
   4 -12   3          0.28          0.37         1.09 o                         
   5 -12   3         12.12         10.87         1.47 o                         
   6 -12   3        171.75        172.44         4.01 o                         
   7 -12   3         27.39         25.86         2.00 o                         
   8 -12   3          5.12          3.42         1.53 o                         
   9 -12   3         23.06         23.37         2.06 o                         
 -15 -11   3         19.87         22.75         1.80 o                         
 -14 -11   3         70.44         72.14         2.53 o                         
 -13 -11   3         43.28         41.86         2.13 o                         
 -12 -11   3          0.77          0.41         1.23 o                         
 -11 -11   3         69.28         69.55         2.12 o                         
 -10 -11   3        159.83        157.04         3.10 o                         
  -9 -11   3         10.42          9.92         1.16 o                         
  -8 -11   3         85.38         89.57         1.93 o                         
  -7 -11   3         13.23         12.91         0.84 o                         
  -6 -11   3        260.02        265.89         3.10 o                         
  -5 -11   3        266.78        264.38         3.72 o                         
  -4 -11   3        115.03        107.46         2.97 o                         
  -3 -11   3         58.95         58.04         1.49 o                         
  -2 -11   3         77.40         70.57         1.71 o                         
  -1 -11   3        109.99        110.69         1.93 o                         
   0 -11   3         44.67         44.33         1.19 o                         
   1 -11   3         18.72         19.18         0.94 o                         
   2 -11   3         89.69         96.63         1.63 o                         
   3 -11   3         10.70          8.62         0.84 o                         
   4 -11   3         69.95         69.21         1.72 o                         
   5 -11   3        232.30        236.64         3.99 o                         
   6 -11   3          8.14          4.74         1.32 o                         
   7 -11   3          4.43          4.45         1.38 o                         
   8 -11   3          0.33         -0.99         1.29 o                         
   9 -11   3         10.87          9.27         1.52 o                         
  10 -11   3          6.92          5.35         1.61 o                         
 -15 -10   3         26.82         30.45         2.41 o                         
 -14 -10   3         16.35         12.07         2.14 o                         
 -13 -10   3         43.71         42.72         1.88 o                         
 -12 -10   3          5.99          6.22         1.25 o                         
 -11 -10   3          4.00          6.20         1.09 o                         
 -10 -10   3         99.83        101.67         2.23 o                         
  -9 -10   3         90.05         88.97         2.03 o                         
  -8 -10   3         69.91         66.35         1.63 o                         
  -7 -10   3         33.78         31.84         0.97 o                         
  -6 -10   3        137.52        130.08         1.81 o                         
  -5 -10   3          4.49          2.91         0.59 o                         
  -4 -10   3         77.13         77.80         1.37 o                         
  -3 -10   3          0.01         -0.28         0.59 o                         
  -2 -10   3        230.24        229.31         2.66 o                         
  -1 -10   3        466.35        474.40         4.59 o                         
   0 -10   3        103.13        106.23         1.46 o                         
   1 -10   3        272.26        281.61         2.77 o                         
   2 -10   3         85.63         84.01         1.35 o                         
   3 -10   3         21.24         22.58         0.98 o                         
   4 -10   3        157.16        161.47         2.43 o                         
   5 -10   3        261.52        255.10         3.44 o                         
   6 -10   3        248.42        251.98         4.41 o                         
   7 -10   3         16.37         15.48         1.49 o                         
   8 -10   3          3.51          2.65         1.56 o                         
   9 -10   3        158.18        163.60         3.47 o                         
  10 -10   3          3.41          4.02         1.42 o                         
  11 -10   3          5.91          8.82         1.47 o                         
 -16  -9   3          3.00          1.73         4.12 o                         
 -15  -9   3          0.64          1.21         1.48 o                         
 -14  -9   3         17.55         18.64         1.62 o                         
 -13  -9   3        174.01        183.14         3.43 o                         
 -12  -9   3          4.75          4.18         1.03 o                         
 -11  -9   3         66.85         65.87         1.76 o                         
 -10  -9   3          0.01         -0.25         0.78 o                         
  -9  -9   3         54.28         54.37         1.40 o                         
  -8  -9   3        118.98        123.56         1.91 o                         
  -7  -9   3         23.43         19.33         0.75 o                         
  -6  -9   3          9.69         11.70         0.65 o                         
  -5  -9   3        252.03        244.69         2.82 o                         
  -4  -9   3        360.96        362.56         3.64 o                         
  -3  -9   3          3.23          3.51         0.60 o                         
  -2  -9   3          9.98          8.50         0.59 o                         
  -1  -9   3         69.18         73.50         1.04 o                         
   0  -9   3        180.02        180.82         1.86 o                         
   1  -9   3         89.20         92.45         1.38 o                         
   2  -9   3         24.87         23.48         0.85 o                         
   3  -9   3         89.79         88.37         1.40 o                         
   4  -9   3         14.86         14.35         0.82 o                         
   5  -9   3        402.70        406.93         4.42 o                         
   6  -9   3         35.19         38.59         1.43 o                         
   7  -9   3        120.38        121.86         2.90 o                         
   8  -9   3         39.49         43.40         2.62 o                         
   9  -9   3         30.93         29.26         1.44 o                         
  10  -9   3         49.20         48.63         2.02 o                         
  11  -9   3         10.76          9.47         1.53 o                         
  12  -9   3          0.65         -0.70         1.42 o                         
 -16  -8   3          3.97          3.46         1.69 o                         
 -15  -8   3          0.34         -0.55         1.38 o                         
 -14  -8   3          1.25          1.24         1.34 o                         
 -13  -8   3         39.13         36.55         1.59 o                         
 -12  -8   3         15.02         14.49         1.49 o                         
 -11  -8   3        283.58        293.00         6.00 o                         
 -10  -8   3         22.38         20.72         1.03 o                         
  -9  -8   3        179.51        185.19         2.91 o                         
  -8  -8   3          4.35          4.30         0.65 o                         
  -7  -8   3        103.01         89.27         1.35 o                         
  -6  -8   3         50.66         44.42         0.83 o                         
  -5  -8   3         74.01         64.84         1.33 o                         
  -4  -8   3        185.71        190.78         2.05 o                         
  -3  -8   3         41.79         48.61         1.02 o                         
  -2  -8   3         30.51         34.65         0.75 o                         
  -1  -8   3          3.92          3.74         0.38 o                         
   0  -8   3          0.03          0.30         0.34 o                         
   1  -8   3        446.87        485.38         4.20 o                         
   2  -8   3        103.99        114.77         1.24 o                         
   3  -8   3         29.46         28.08         0.66 o                         
   4  -8   3        194.95        195.28         2.28 o                         
   5  -8   3        338.71        338.00         3.69 o                         
   6  -8   3          2.83          2.45         0.72 o                         
   7  -8   3          8.50          7.25         0.83 o                         
   8  -8   3         18.05         17.87         1.20 o                         
   9  -8   3         61.71         60.72         2.22 o                         
  10  -8   3         50.47         47.10         1.71 o                         
  11  -8   3         26.18         24.53         1.80 o                         
  12  -8   3          2.43          3.46         1.61 o                         
  13  -8   3         36.01         44.85         6.53 o                         
 -16  -7   3          0.17          0.43         1.51 o                         
 -15  -7   3          5.62          4.31         1.39 o                         
 -14  -7   3          0.53          0.05         1.20 o                         
 -13  -7   3          1.07         -1.06         1.09 o                         
 -12  -7   3        113.00        108.50         2.25 o                         
 -11  -7   3        100.97         95.90         1.95 o                         
 -10  -7   3         61.57         63.29         1.45 o                         
  -9  -7   3        114.69        112.21         1.91 o                         
  -8  -7   3        188.14        192.05         2.33 o                         
  -7  -7   3        289.64        284.71         2.82 o                         
  -6  -7   3          2.59          5.08         0.44 o                         
  -5  -7   3          2.24          2.53         0.42 o                         
  -4  -7   3        559.06        558.14         5.18 o                         
  -3  -7   3         74.75         78.85         1.24 o                         
  -2  -7   3        467.65        444.35         3.88 o                         
  -1  -7   3       1585.85       1558.84        12.20 o                         
   0  -7   3        110.95        115.05         1.25 o                         
   1  -7   3        209.44        201.42         2.14 o                         
   2  -7   3         66.84         48.72         0.76 o                         
   3  -7   3        599.88        634.97         4.45 o                         
   4  -7   3         14.44         12.57         0.57 o                         
   5  -7   3        448.85        458.20         4.61 o                         
   6  -7   3         62.30         59.85         1.46 o                         
   7  -7   3         13.88         13.33         0.89 o                         
   8  -7   3          6.91          6.16         0.97 o                         
   9  -7   3        251.64        251.01         3.21 o                         
  10  -7   3         62.03         59.36         2.00 o                         
  11  -7   3         19.24         20.94         1.56 o                         
  12  -7   3         12.95         13.93         1.64 o                         
  13  -7   3          3.09          1.51         2.25 o                         
 -16  -6   3          6.59          5.96         1.64 o                         
 -15  -6   3          4.75          5.29         1.89 o                         
 -14  -6   3          2.58          2.93         1.13 o                         
 -13  -6   3         11.06         10.60         1.03 o                         
 -12  -6   3          6.65          5.29         0.96 o                         
 -11  -6   3         20.80         20.53         0.99 o                         
 -10  -6   3          3.44          3.00         0.73 o                         
  -9  -6   3        328.62        315.47         4.26 o                         
  -8  -6   3        179.05        161.93         2.44 o                         
  -7  -6   3         11.86         11.33         0.76 o                         
  -6  -6   3         40.64         44.66         0.84 o                         
  -5  -6   3        289.57        288.82         3.21 o                         
  -4  -6   3       1198.07       1170.00         9.58 o                         
  -3  -6   3          0.36          1.08         0.34 o                         
  -2  -6   3          9.39         13.29         0.48 o                         
  -1  -6   3        262.61        237.01         2.24 o                         
   0  -6   3       1038.68       1072.13         7.75 o                         
   1  -6   3          1.66          1.48         0.36 o                         
   2  -6   3        217.65        168.49         1.53 o                         
   3  -6   3       1687.84       1666.16        10.87 o                         
   4  -6   3        139.69        129.89         1.53 o                         
   5  -6   3         25.01         27.12         0.73 o                         
   6  -6   3          3.54          3.19         0.62 o                         
   7  -6   3         23.10         20.13         1.06 o                         
   8  -6   3         19.49         24.03         1.03 o                         
   9  -6   3          0.15         -0.23         0.80 o                         
  10  -6   3         77.16         74.13         1.72 o                         
  11  -6   3         21.17         20.00         1.50 o                         
  12  -6   3         54.79         55.20         2.30 o                         
  13  -6   3        104.68        112.34         3.56 o                         
  14  -6   3          0.21         -0.03         1.80 o                         
 -16  -5   3          3.49          2.52         1.59 o                         
 -15  -5   3        128.66        131.41         3.29 o                         
 -14  -5   3         82.86         79.63         2.32 o                         
 -13  -5   3          5.30          6.03         0.99 o                         
 -12  -5   3          8.64          8.75         0.94 o                         
 -11  -5   3          0.75          1.52         0.81 o                         
 -10  -5   3          6.98          6.75         0.73 o                         
  -9  -5   3         88.14         84.17         1.50 o                         
  -8  -5   3         66.45         71.59         1.34 o                         
  -7  -5   3          3.66          3.72         0.47 o                         
  -6  -5   3         11.25          7.40         0.45 o                         
  -5  -5   3          9.26          9.54         0.45 o                         
  -4  -5   3        557.60        552.53         4.75 o                         
  -3  -5   3        127.89        131.76         1.84 o                         
  -2  -5   3        158.78        175.13         1.74 o                         
  -1  -5   3          6.15          9.80         0.30 o                         
   0  -5   3        180.81        151.87         1.36 o                         
   1  -5   3        184.31        199.65         2.04 o                         
   2  -5   3          5.31          4.31         0.30 o                         
   3  -5   3        279.24        259.66         2.23 o                         
   4  -5   3          1.54          2.51         0.31 o                         
   5  -5   3         90.26        123.54         1.69 o                         
   6  -5   3        442.12        444.89         4.04 o                         
   7  -5   3         80.85         81.55         1.72 o                         
   8  -5   3         28.68         29.47         1.12 o                         
   9  -5   3        380.50        393.75         4.22 o                         
  10  -5   3          0.48          0.64         0.87 o                         
  11  -5   3         58.79         62.73         1.98 o                         
  12  -5   3          0.26         -0.35         1.30 o                         
  13  -5   3          7.69          7.31         1.49 o                         
  14  -5   3         36.78         35.39         2.25 o                         
 -16  -4   3         42.56         41.90         2.25 o                         
 -15  -4   3          0.21         -0.94         1.36 o                         
 -14  -4   3          3.11          1.22         1.21 o                         
 -13  -4   3         13.55         13.70         1.13 o                         
 -12  -4   3          1.63          1.25         0.85 o                         
 -11  -4   3        169.09        166.99         2.47 o                         
 -10  -4   3          2.20          1.78         0.66 o                         
  -9  -4   3         23.25         17.60         0.83 o                         
  -8  -4   3         97.32         99.73         1.97 o                         
  -7  -4   3        600.34        561.64         5.25 o                         
  -6  -4   3         58.13         58.01         1.15 o                         
  -5  -4   3        899.81        857.31        12.36 o                         
  -4  -4   3        123.41        105.38         1.10 o                         
  -3  -4   3        152.83        191.52         2.25 o                         
  -2  -4   3         54.24         52.25         0.70 o                         
  -1  -4   3        285.43        291.14         2.90 o                         
   0  -4   3       2665.65       2831.24        20.72 o                         
   1  -4   3          5.09          4.70         0.30 o                         
   2  -4   3          9.14          5.79         0.29 o                         
   3  -4   3        257.48        250.58         2.21 o                         
   4  -4   3          6.34          5.19         0.37 o                         
   5  -4   3        331.53        333.57         3.06 o                         
   6  -4   3        194.42        182.06         2.04 o                         
   7  -4   3        207.01        211.86         2.80 o                         
   8  -4   3         33.30         37.40         1.09 o                         
   9  -4   3          1.27          0.77         0.81 o                         
  10  -4   3         88.60         86.30         2.16 o                         
  11  -4   3          0.02         -0.07         1.18 o                         
  12  -4   3        281.68        282.56         4.69 o                         
  13  -4   3          0.16         -1.41         1.41 o                         
  14  -4   3         15.08         17.55         1.82 o                         
  15  -4   3          8.71          9.32         1.81 o                         
 -16  -3   3          6.80          5.60         1.26 o                         
 -15  -3   3          0.49          1.15         1.44 o                         
 -14  -3   3         71.82         71.58         1.96 o                         
 -13  -3   3          3.00          2.58         1.06 o                         
 -12  -3   3         10.10          9.41         1.14 o                         
 -11  -3   3        247.50        262.09         3.19 o                         
 -10  -3   3          3.42          3.65         0.70 o                         
  -9  -3   3         45.35         45.63         1.06 o                         
  -8  -3   3          0.91          0.58         0.47 o                         
  -7  -3   3          1.17          1.95         0.44 o                         
  -6  -3   3        413.56        420.44         5.93 o                         
  -5  -3   3        495.99        490.27         4.53 o                         
  -4  -3   3        517.45        522.27         4.65 o                         
  -3  -3   3        422.42        438.48         3.79 o                         
  -2  -3   3        548.81        668.41         6.71 o                         
  -1  -3   3        354.85        306.21         2.77 o                         
   0  -3   3         93.51        102.97         1.32 o                         
   1  -3   3        111.26        130.47         1.24 o                         
   2  -3   3        736.23        789.36         5.49 o                         
   3  -3   3          5.14          4.37         0.28 o                         
   4  -3   3        954.37        938.74         6.80 o                         
   5  -3   3        249.46        262.93         2.48 o                         
   6  -3   3          1.18          1.73         0.42 o                         
   7  -3   3        973.95       1007.46         8.81 o                         
   8  -3   3         19.01         17.87         0.78 o                         
   9  -3   3         88.88         93.28         1.72 o                         
  10  -3   3         79.12         80.34         1.80 o                         
  11  -3   3         30.85         29.78         1.52 o                         
  12  -3   3         57.88         60.41         2.26 o                         
  13  -3   3         45.82         47.50         2.54 o                         
  14  -3   3         23.72         24.04         1.99 o                         
  15  -3   3          2.47          1.63         1.67 o                         
 -16  -2   3          0.94          0.85         1.22 o                         
 -15  -2   3          1.63          1.51         1.23 o                         
 -14  -2   3          1.34          0.02         1.20 o                         
 -13  -2   3          7.35          6.53         0.98 o                         
 -12  -2   3         29.61         24.95         1.12 o                         
 -11  -2   3         69.20         72.31         1.53 o                         
 -10  -2   3         24.90         21.82         0.91 o                         
  -9  -2   3          4.66          4.63         0.67 o                         
  -8  -2   3         54.15         58.35         1.04 o                         
  -7  -2   3        923.85        913.45         8.64 o                         
  -6  -2   3        843.15        811.22         8.94 o                         
  -5  -2   3        167.05        163.70         1.80 o                         
  -4  -2   3        227.71        219.91         2.17 o                         
  -3  -2   3        224.01        215.09         1.75 o                         
  -2  -2   3        491.01        585.22         4.66 o                         
  -1  -2   3        580.30        630.37         5.27 o                         
   0  -2   3        895.94        894.19         6.63 o                         
   1  -2   3        330.40        364.08         2.84 o                         
   2  -2   3        371.39        435.93         2.87 o                         
   3  -2   3       1586.85       1632.98        12.45 o                         
   4  -2   3        587.75        625.48         6.22 o                         
   5  -2   3         78.35         81.52         1.19 o                         
   6  -2   3        823.75        790.43         7.23 o                         
   7  -2   3          4.57          3.35         0.43 o                         
   8  -2   3         44.45         43.08         1.22 o                         
   9  -2   3          0.01          0.97         0.72 o                         
  10  -2   3        242.95        245.54         4.62 o                         
  11  -2   3         69.49         68.18         1.96 o                         
  12  -2   3         36.10         34.56         1.81 o                         
  13  -2   3          0.85         -0.59         1.55 o                         
  14  -2   3        133.74        138.39         3.98 o                         
  15  -2   3          6.82          6.90         1.67 o                         
  16  -2   3          7.28          5.73         1.50 o                         
 -16  -1   3          1.30         -0.26         1.54 o                         
 -15  -1   3         27.55         27.51         1.66 o                         
 -14  -1   3          2.78          2.86         1.02 o                         
 -13  -1   3         26.70         24.11         1.29 o                         
 -12  -1   3         78.62         78.73         2.23 o                         
 -11  -1   3        572.45        581.57         6.55 o                         
 -10  -1   3         17.64         19.52         0.98 o                         
  -9  -1   3         31.31         24.10         1.00 o                         
  -8  -1   3         85.51         75.77         1.71 o                         
  -7  -1   3         79.74         78.30         1.17 o                         
  -6  -1   3          5.34          6.11         0.42 o                         
  -5  -1   3         26.89         34.56         0.58 o                         
  -4  -1   3        507.15        534.61         4.79 o                         
  -3  -1   3        462.40        406.77         2.87 o                         
  -2  -1   3         34.59         33.68         0.37 o                         
  -1  -1   3        706.97        750.11         5.10 o                         
   0  -1   3       1110.59       1193.52         7.93 o                         
   1  -1   3        180.08        176.09         1.43 o                         
   2  -1   3          6.48          9.02         0.25 o                         
   3  -1   3        435.22        539.54         4.83 o                         
   4  -1   3       1383.47       1467.08        12.69 o                         
   5  -1   3         52.89         59.49         0.84 o                         
   6  -1   3         12.50         10.87         0.48 o                         
   7  -1   3       1915.71       1867.84        17.02 o                         
   8  -1   3         34.67         33.87         0.88 o                         
   9  -1   3         18.08         12.82         0.88 o                         
  10  -1   3        627.47        623.55         8.53 o                         
  11  -1   3        157.45        150.26         3.09 o                         
  12  -1   3          0.05         -0.40         1.24 o                         
  13  -1   3         12.94         14.93         1.57 o                         
  14  -1   3         16.50         15.45         1.80 o                         
  15  -1   3          7.82          5.39         1.68 o                         
  16  -1   3         16.28         16.09         1.51 o                         
 -15   0   3         33.05         34.47         1.90 o                         
 -14   0   3          0.77          1.44         1.02 o                         
 -13   0   3         52.51         46.76         1.60 o                         
 -12   0   3         12.44          8.81         1.12 o                         
 -11   0   3         25.95         26.28         1.30 o                         
 -10   0   3        323.68        337.24         4.67 o                         
  -9   0   3        210.85        206.63         3.60 o                         
  -8   0   3          0.61          2.35         0.61 o                         
  -7   0   3       1847.27       1795.91        17.78 o                         
  -6   0   3        240.44        228.99         2.37 o                         
  -5   0   3         20.51         26.69         0.46 o                         
  -4   0   3        290.94        256.38         2.24 o                         
  -3   0   3        479.54        566.35         4.62 o                         
  -2   0   3         68.76         62.16         0.75 o                         
  -1   0   3          3.59          6.18         0.23 o                         
   0   0   3       1045.08       1044.51         9.71 o                         
   1   0   3         34.43         22.99         0.30 o                         
   2   0   3         76.39         77.40         1.23 o                         
   3   0   3       2841.85       3033.83        36.33 o                         
   4   0   3        855.61        880.41         9.45 o                         
   5   0   3        599.91        636.41         6.64 o                         
   6   0   3        120.11        143.20         2.08 o                         
   7   0   3          4.60          5.01         0.59 o                         
   8   0   3          0.03          0.01         0.62 o                         
   9   0   3        513.43        507.62        10.01 o                         
  10   0   3          3.18          2.25         1.01 o                         
  11   0   3        207.05        206.98         4.45 o                         
  12   0   3          4.33          2.87         1.31 o                         
  13   0   3          1.44          2.11         1.45 o                         
  14   0   3        129.61        135.84         4.28 o                         
  15   0   3          0.40         -0.13         1.59 o                         
  16   0   3         36.08         35.22         1.67 o                         
  17   0   3          0.08          1.56         1.24 o                         
 -15   1   3          1.34          0.19         1.33 o                         
 -14   1   3          2.45          2.74         1.17 o                         
 -13   1   3        102.41        106.01         2.79 o                         
 -12   1   3          2.31          2.23         1.17 o                         
 -11   1   3          0.80          0.08         1.10 o                         
 -10   1   3         16.91         16.46         1.03 o                         
  -9   1   3         57.16         56.85         2.61 o                         
  -8   1   3          0.24          0.45         0.74 o                         
  -7   1   3         24.74         19.61         0.79 o                         
  -6   1   3        209.65        226.33         2.80 o                         
  -5   1   3          6.15          8.11         0.40 o                         
  -4   1   3          0.26          0.18         0.25 o                         
  -3   1   3       1650.61       1739.32        14.31 o                         
  -2   1   3          3.84          9.31         0.29 o                         
  -1   1   3       1910.33       2053.38        18.04 o                         
   0   1   3       3118.60       3338.27        24.85 o                         
   1   1   3       1605.21       1673.81        10.60 o                         
   2   1   3        482.46        470.92         4.11 o                         
   3   1   3        975.97       1002.45         9.61 o                         
   4   1   3          0.18          2.71         0.35 o                         
   5   1   3       1722.16       1873.84        22.90 o                         
   6   1   3          0.20         -0.23         0.65 o                         
   7   1   3        348.26        322.68         5.41 o                         
   8   1   3        199.28        215.75         3.81 o                         
   9   1   3         41.20         37.85         1.74 o                         
  10   1   3        607.19        595.74         8.13 o                         
  11   1   3        111.42        110.11         2.40 o                         
  12   1   3         38.39         37.90         2.10 o                         
  13   1   3         51.53         55.24         2.57 o                         
  14   1   3         27.38         22.31         1.87 o                         
  15   1   3         57.98         62.24         4.10 o                         
  16   1   3          1.30          2.55         1.16 o                         
  17   1   3         21.52         22.49         1.42 o                         
 -15   2   3         21.39         20.66         1.43 o                         
 -14   2   3         22.75         23.72         1.52 o                         
 -13   2   3          7.63          6.81         1.23 o                         
 -12   2   3          2.92          2.55         1.19 o                         
 -11   2   3         44.38         44.48         2.45 o                         
 -10   2   3          8.22          8.62         1.04 o                         
  -9   2   3         65.01         65.48         1.57 o                         
  -8   2   3         48.04         46.68         1.27 o                         
  -7   2   3        634.55        646.92         7.45 o                         
  -6   2   3          2.41          2.84         0.51 o                         
  -5   2   3        512.66        469.05         4.80 o                         
  -4   2   3        123.17         93.08         1.24 o                         
  -3   2   3        186.69        202.15         1.88 o                         
  -2   2   3       2121.18       2317.90        16.93 o                         
  -1   2   3         95.19        110.07         1.09 o                         
   0   2   3        635.38        703.21         6.10 o                         
   1   2   3       3729.26       4003.03        33.33 o                         
   2   2   3       1309.48       1324.47        12.27 o                         
   3   2   3        234.14        262.62         2.46 o                         
   4   2   3       1260.93       1261.75        12.00 o                         
   5   2   3        321.50        315.93         3.95 o                         
   6   2   3          0.10          0.65         0.42 o                         
   7   2   3        347.52        321.10         4.21 o                         
   8   2   3        300.65        277.81         4.42 o                         
   9   2   3         40.47         41.66         1.24 o                         
  10   2   3         17.14         17.26         0.99 o                         
  11   2   3         24.64         27.70         1.14 o                         
  12   2   3         19.02         13.94         1.23 o                         
  13   2   3          0.55          0.41         1.08 o                         
  14   2   3        238.24        242.79         4.50 o                         
  15   2   3          8.83          6.63         1.64 o                         
  16   2   3          1.85          0.57         1.27 o                         
  17   2   3          0.19          0.27         1.35 o                         
 -14   3   3          6.99          5.38         1.37 o                         
 -13   3   3        203.06        201.78         3.70 o                         
 -12   3   3          2.89          2.68         1.24 o                         
 -11   3   3         29.84         26.77         1.64 o                         
 -10   3   3         86.75         81.79         2.16 o                         
  -9   3   3         23.18         21.11         1.31 o                         
  -8   3   3         16.80         16.26         0.98 o                         
  -7   3   3        996.41        971.46         8.09 o                         
  -6   3   3        599.89        590.52         5.83 o                         
  -5   3   3         87.84         83.69         1.43 o                         
  -4   3   3        163.35        167.58         2.47 o                         
  -3   3   3       1787.55       1862.05        14.84 o                         
  -2   3   3         11.54          1.13         0.28 o                         
  -1   3   3        151.13        163.79         1.78 o                         
   0   3   3        295.83        291.28         2.44 o                         
   1   3   3        204.61        254.84         2.92 o                         
   2   3   3       1523.67       1710.80        15.12 o                         
   3   3   3       2193.30       2382.81        21.02 o                         
   4   3   3       1151.16       1261.54        11.83 o                         
   5   3   3         71.80         72.00         0.93 o                         
   6   3   3         47.50         49.81         1.07 o                         
   7   3   3         23.21         17.93         0.81 o                         
   8   3   3       1274.36       1262.15        11.14 o                         
   9   3   3         13.10         14.40         0.67 o                         
  10   3   3         25.02         20.38         0.82 o                         
  11   3   3        298.54        310.52         3.42 o                         
  12   3   3         98.28         94.75         2.13 o                         
  13   3   3          0.32          1.21         1.21 o                         
  14   3   3         63.52         65.30         2.19 o                         
  15   3   3          0.25          0.45         1.36 o                         
  16   3   3         27.56         28.16         1.75 o                         
  17   3   3          0.34         -0.59         1.43 o                         
 -14   4   3          7.21          6.09         1.27 o                         
 -13   4   3         12.47          9.80         1.41 o                         
 -12   4   3         52.17         52.91         2.15 o                         
 -11   4   3         11.80         10.71         1.40 o                         
 -10   4   3          6.67          5.72         1.20 o                         
  -9   4   3        294.36        293.32         4.63 o                         
  -8   4   3          0.13          0.26         0.81 o                         
  -7   4   3         14.31         14.09         0.84 o                         
  -6   4   3        250.61        251.34         2.83 o                         
  -5   4   3        546.00        558.25         5.54 o                         
  -4   4   3          3.04          3.54         0.51 o                         
  -3   4   3        875.16        908.03         7.61 o                         
  -2   4   3         69.96         73.40         1.00 o                         
  -1   4   3          0.18          1.60         0.28 o                         
   0   4   3        321.92        358.30         3.12 o                         
   1   4   3       1625.98       1739.39        14.15 o                         
   2   4   3       1191.05       1197.32         9.83 o                         
   3   4   3        598.06        702.10         7.11 o                         
   4   4   3       1807.90       2062.77        24.23 o                         
   5   4   3        285.94        302.52         2.89 o                         
   6   4   3        357.10        366.43         3.60 o                         
   7   4   3       3392.37       3449.43        26.93 o                         
   8   4   3        198.07        235.13         2.33 o                         
   9   4   3        220.68        246.30         3.08 o                         
  10   4   3         46.88         41.79         1.17 o                         
  11   4   3         32.33         33.21         0.92 o                         
  12   4   3         65.26         66.92         1.82 o                         
  13   4   3         70.34         69.08         1.95 o                         
  14   4   3         98.26         96.32         2.94 o                         
  15   4   3          4.54          4.53         1.37 o                         
  16   4   3         10.80          9.74         1.34 o                         
  17   4   3          6.43          5.84         1.45 o                         
 -13   5   3         14.71         15.82         1.67 o                         
 -12   5   3          0.04         -0.79         1.37 o                         
 -11   5   3          2.73          1.11         1.16 o                         
 -10   5   3        241.35        239.86         3.81 o                         
  -9   5   3        146.82        149.69         2.84 o                         
  -8   5   3         79.21         78.77         1.66 o                         
  -7   5   3          0.87          0.32         0.74 o                         
  -6   5   3        131.55        126.81         2.03 o                         
  -5   5   3         13.03         12.31         0.72 o                         
  -4   5   3          7.82          5.03         0.53 o                         
  -3   5   3        303.98        326.13         2.94 o                         
  -2   5   3        297.66        296.56         2.68 o                         
  -1   5   3         39.27         45.41         0.69 o                         
   0   5   3        392.60        402.76         3.56 o                         
   1   5   3        849.39        843.48         6.72 o                         
   2   5   3         85.14         99.31         1.14 o                         
   3   5   3         58.36         70.55         0.88 o                         
   4   5   3          3.11          5.78         0.43 o                         
   5   5   3        453.93        418.01         4.52 o                         
   6   5   3        656.66        674.50         5.70 o                         
   7   5   3       1010.85        942.57         7.93 o                         
   8   5   3        335.60        316.65         3.01 o                         
   9   5   3        356.02        355.92         3.27 o                         
  10   5   3          6.98          6.21         0.53 o                         
  11   5   3        366.45        359.57         3.81 o                         
  12   5   3         17.93         14.10         1.24 o                         
  13   5   3          4.26          5.67         1.11 o                         
  14   5   3          0.91         -0.30         1.24 o                         
  15   5   3         54.98         55.55         3.12 o                         
  16   5   3          3.14          2.32         1.26 o                         
  17   5   3          1.67         -0.41         1.42 o                         
 -13   6   3         52.63         53.50         2.10 o                         
 -12   6   3          0.42          0.15         1.34 o                         
 -11   6   3          2.51          1.77         1.20 o                         
 -10   6   3          9.69          9.45         1.18 o                         
  -9   6   3        162.45        162.12         2.88 o                         
  -8   6   3         38.91         38.11         1.31 o                         
  -7   6   3          2.88          2.15         0.77 o                         
  -6   6   3        334.37        330.34         3.93 o                         
  -5   6   3         29.16         30.38         1.03 o                         
  -4   6   3        315.51        304.53         3.19 o                         
  -3   6   3         88.73         92.05         1.38 o                         
  -2   6   3        123.49        121.32         1.35 o                         
  -1   6   3          6.58          5.44         0.46 o                         
   0   6   3        103.99         94.78         1.12 o                         
   1   6   3        347.44        381.60         3.49 o                         
   2   6   3        786.06        797.58         5.87 o                         
   3   6   3         31.01         24.01         0.78 o                         
   4   6   3        230.80        247.88         2.48 o                         
   5   6   3        770.71        722.95         5.70 o                         
   6   6   3          0.14          0.15         0.37 o                         
   7   6   3          5.00          8.46         0.45 o                         
   8   6   3         16.20         12.94         0.47 o                         
   9   6   3         15.37         10.85         0.52 o                         
  10   6   3         55.40         53.00         1.09 o                         
  11   6   3        214.40        220.04         2.72 o                         
  12   6   3        395.15        407.63         5.36 o                         
  13   6   3         16.35         14.99         1.23 o                         
  14   6   3         59.33         58.36         2.01 o                         
  15   6   3          8.30          6.40         1.44 o                         
  16   6   3         74.12         70.48         2.24 o                         
  17   6   3          0.23         -0.64         1.40 o                         
 -12   7   3         38.31         42.16         1.98 o                         
 -11   7   3          5.89          6.03         1.34 o                         
 -10   7   3         19.36         20.48         1.42 o                         
  -9   7   3        219.89        220.21         3.51 o                         
  -8   7   3          9.20          8.47         0.93 o                         
  -7   7   3         27.36         28.09         1.13 o                         
  -6   7   3        280.59        283.40         3.61 o                         
  -5   7   3        138.95        139.51         2.21 o                         
  -4   7   3         84.29         82.18         1.38 o                         
  -3   7   3        342.59        337.30         3.09 o                         
  -2   7   3       1018.62       1015.11         7.86 o                         
  -1   7   3        233.82        230.45         2.52 o                         
   0   7   3         11.32         10.12         0.43 o                         
   1   7   3        228.39        219.56         2.17 o                         
   2   7   3       1200.46       1248.23        10.26 o                         
   3   7   3          0.02         -0.15         0.32 o                         
   4   7   3        762.22        749.16         6.83 o                         
   5   7   3         20.38         27.30         0.71 o                         
   6   7   3       1489.43       1464.27        11.58 o                         
   7   7   3        436.36        455.33         4.26 o                         
   8   7   3        172.05        169.31         2.03 o                         
   9   7   3        321.58        317.25         4.04 o                         
  10   7   3        235.72        236.12         2.70 o                         
  11   7   3          0.98          1.12         0.76 o                         
  12   7   3        112.13        107.77         2.30 o                         
  13   7   3         21.32         20.39         1.34 o                         
  14   7   3          4.47          4.09         1.16 o                         
  15   7   3         31.27         25.25         1.72 o                         
  16   7   3         22.85         21.89         1.66 o                         
  17   7   3         26.25         27.12         1.75 o                         
 -12   8   3          7.38         10.67         2.82 o                         
 -11   8   3         83.56         87.05         2.43 o                         
 -10   8   3         23.59         23.54         1.52 o                         
  -9   8   3         10.87         13.81         1.29 o                         
  -8   8   3         71.37         71.78         1.72 o                         
  -7   8   3          1.80          1.95         0.84 o                         
  -6   8   3        151.93        149.40         2.38 o                         
  -5   8   3        249.57        249.47         3.16 o                         
  -4   8   3         35.42         35.69         1.04 o                         
  -3   8   3         52.03         50.62         1.01 o                         
  -2   8   3        271.63        268.72         2.71 o                         
  -1   8   3         40.27         36.64         0.87 o                         
   0   8   3        628.06        642.16         5.56 o                         
   1   8   3         32.06         34.39         0.88 o                         
   2   8   3        252.28        253.91         3.16 o                         
   3   8   3         39.55         41.45         1.16 o                         
   4   8   3         82.30         87.38         2.17 o                         
   5   8   3        234.46        206.37         2.43 o                         
   6   8   3        763.81        781.61         6.57 o                         
   7   8   3         31.45         38.36         1.00 o                         
   8   8   3        380.65        398.78         3.75 o                         
   9   8   3          0.35          0.61         0.61 o                         
  10   8   3        278.26        297.31         3.48 o                         
  11   8   3        665.23        707.65         7.72 o                         
  12   8   3         91.80         97.04         2.47 o                         
  13   8   3         11.76         11.80         1.17 o                         
  14   8   3         23.91         20.92         1.46 o                         
  15   8   3          0.02         -0.28         1.18 o                         
  16   8   3         80.84         83.60         2.72 o                         
  17   8   3          0.29         -0.56         1.68 o                         
 -11   9   3         36.66         35.89         1.97 o                         
 -10   9   3          0.06         -1.07         1.27 o                         
  -9   9   3          0.65         -0.31         1.08 o                         
  -8   9   3          3.56          3.59         0.94 o                         
  -7   9   3          0.82          0.65         0.88 o                         
  -6   9   3        146.86        149.49         2.38 o                         
  -5   9   3          0.38         -0.06         0.80 o                         
  -4   9   3         41.37         40.46         1.18 o                         
  -3   9   3         58.84         60.94         1.23 o                         
  -2   9   3        335.66        331.69         3.28 o                         
  -1   9   3         26.27         22.34         0.81 o                         
   0   9   3         38.15         37.80         0.99 o                         
   1   9   3         52.45         52.76         0.98 o                         
   2   9   3        584.65        574.48         5.28 o                         
   3   9   3        879.54        908.53         7.57 o                         
   4   9   3          0.02          0.03         0.50 o                         
   5   9   3        648.77        645.95         7.13 o                         
   6   9   3          5.95          6.61         0.63 o                         
   7   9   3         14.34         12.84         0.71 o                         
   8   9   3         37.32         41.56         1.01 o                         
   9   9   3        176.53        176.97         2.30 o                         
  10   9   3        206.77        211.30         2.74 o                         
  11   9   3         45.78         46.37         2.43 o                         
  12   9   3          7.37          6.20         1.14 o                         
  13   9   3         18.66         22.37         1.42 o                         
  14   9   3          0.30          0.77         1.33 o                         
  15   9   3          0.14         -0.51         1.17 o                         
  16   9   3          0.13          0.07         1.60 o                         
  17   9   3          0.93          0.16         1.49 o                         
 -10  10   3          5.24          3.92         1.35 o                         
  -9  10   3          1.34          2.08         1.30 o                         
  -8  10   3          3.78          4.57         1.14 o                         
  -7  10   3         21.29         20.10         1.24 o                         
  -6  10   3         25.90         24.85         1.18 o                         
  -5  10   3         77.05         76.02         2.32 o                         
  -4  10   3         38.59         37.68         1.23 o                         
  -3  10   3         23.87         25.36         1.09 o                         
  -2  10   3        196.54        193.52         2.47 o                         
  -1  10   3         91.39         93.56         1.39 o                         
   0  10   3         51.81         43.60         1.08 o                         
   1  10   3         20.71         20.38         0.74 o                         
   2  10   3          0.14          0.29         0.48 o                         
   3  10   3        203.27        205.40         2.24 o                         
   4  10   3        112.04        111.59         1.57 o                         
   5  10   3         36.19         37.05         0.94 o                         
   6  10   3        210.50        212.91         2.97 o                         
   7  10   3        164.30        173.04         2.12 o                         
   8  10   3        190.57        184.86         2.71 o                         
   9  10   3        157.32        157.47         2.03 o                         
  10  10   3        101.23        107.36         1.88 o                         
  11  10   3         18.05         15.93         1.22 o                         
  12  10   3        102.24        103.36         3.47 o                         
  13  10   3         24.19         25.24         1.45 o                         
  14  10   3         13.82         10.82         1.47 o                         
  15  10   3          1.08          0.86         1.33 o                         
  16  10   3         15.11         14.74         1.76 o                         
  17  10   3          5.19          5.19         1.54 o                         
  -9  11   3         41.60         45.02         1.90 o                         
  -8  11   3        129.39        137.76         2.75 o                         
  -7  11   3         10.43          8.84         1.21 o                         
  -6  11   3          0.08         -0.20         1.07 o                         
  -5  11   3          8.13          6.83         1.08 o                         
  -4  11   3        155.09        157.51         2.66 o                         
  -3  11   3         15.46         16.85         1.03 o                         
  -2  11   3          2.31          2.42         0.71 o                         
  -1  11   3         21.93         21.09         0.83 o                         
   0  11   3        111.63        113.04         1.64 o                         
   1  11   3        111.11        113.47         2.21 o                         
   2  11   3        789.87        799.64         7.73 o                         
   3  11   3         93.86         94.76         1.56 o                         
   4  11   3         56.66         55.82         1.19 o                         
   5  11   3         61.09         61.43         1.21 o                         
   6  11   3         44.72         44.48         1.24 o                         
   7  11   3        244.77        253.21         4.41 o                         
   8  11   3        110.66        108.28         1.75 o                         
   9  11   3          6.55          4.54         0.78 o                         
  10  11   3         57.15         56.36         1.47 o                         
  11  11   3          1.93          0.34         1.16 o                         
  12  11   3          7.20          8.11         1.32 o                         
  13  11   3         44.85         39.58         1.97 o                         
  14  11   3          9.19          5.76         1.36 o                         
  15  11   3          0.02         -0.21         1.33 o                         
  16  11   3          0.38          0.52         1.62 o                         
  17  11   3          0.63          1.14         2.18 o                         
  -8  12   3          1.68          2.36         1.36 o                         
  -7  12   3        106.51        102.69         2.45 o                         
  -6  12   3         16.32         14.13         1.24 o                         
  -5  12   3          0.21         -0.70         1.14 o                         
  -4  12   3         83.32         84.33         2.80 o                         
  -3  12   3         17.98         18.30         1.15 o                         
  -2  12   3         18.06         17.92         1.11 o                         
  -1  12   3          8.78          7.17         0.82 o                         
   0  12   3          1.90          1.50         0.79 o                         
   1  12   3         63.45         62.46         1.42 o                         
   2  12   3          2.11          1.96         0.68 o                         
   3  12   3         16.66         18.41         0.80 o                         
   4  12   3        107.27        106.51         1.75 o                         
   5  12   3          1.26         -0.05         0.69 o                         
   6  12   3        753.72        776.62         7.82 o                         
   7  12   3          0.70          0.86         0.82 o                         
   8  12   3         31.22         32.31         1.61 o                         
   9  12   3        202.59        202.60         3.24 o                         
  10  12   3          0.80         -1.00         1.00 o                         
  11  12   3         65.88         69.26         2.55 o                         
  12  12   3         67.76         67.33         2.55 o                         
  13  12   3          0.12         -0.10         1.46 o                         
  14  12   3         11.33         10.61         1.90 o                         
  15  12   3          5.13          5.12         1.42 o                         
  16  12   3          1.72         -0.10         1.67 o                         
  -7  13   3          3.91          3.81         1.15 o                         
  -6  13   3          8.39          8.46         1.22 o                         
  -5  13   3         20.62         20.47         1.38 o                         
  -4  13   3          6.88          4.81         1.15 o                         
  -3  13   3         11.75         10.78         1.15 o                         
  -2  13   3          1.25          0.34         0.99 o                         
  -1  13   3          7.69          6.25         0.89 o                         
   0  13   3        277.83        283.29         3.37 o                         
   1  13   3          6.29          5.70         0.92 o                         
   2  13   3          0.11         -0.18         0.89 o                         
   3  13   3         72.52         73.69         1.60 o                         
   4  13   3          0.04          0.03         0.76 o                         
   5  13   3          6.22          5.83         0.82 o                         
   6  13   3         38.34         36.10         1.35 o                         
   7  13   3        300.21        307.56         4.29 o                         
   8  13   3          1.15          1.36         1.00 o                         
   9  13   3          0.13          1.32         1.05 o                         
  10  13   3          6.63          7.70         1.37 o                         
  11  13   3          0.52          0.35         1.58 o                         
  12  13   3         16.60         14.16         1.84 o                         
  13  13   3          0.15          1.10         1.56 o                         
  14  13   3          6.04          6.45         1.51 o                         
  15  13   3         11.87         10.40         1.87 o                         
  16  13   3          4.27          6.33         2.22 o                         
  -6  14   3          1.74          1.08         1.27 o                         
  -5  14   3         10.90         10.62         1.20 o                         
  -4  14   3         24.22         28.17         1.48 o                         
  -3  14   3          7.04          6.86         1.20 o                         
  -2  14   3         19.06         19.01         1.36 o                         
  -1  14   3         80.74         83.81         1.90 o                         
   0  14   3         10.83         12.55         1.05 o                         
   1  14   3         28.26         26.91         1.25 o                         
   2  14   3         41.26         39.61         1.35 o                         
   3  14   3          4.50          3.25         0.95 o                         
   4  14   3         15.27         15.78         1.04 o                         
   5  14   3         46.87         46.61         1.40 o                         
   6  14   3          8.76          8.21         1.04 o                         
   7  14   3         16.90         17.12         1.30 o                         
   8  14   3          0.02         -0.27         1.11 o                         
   9  14   3         55.28         50.34         1.75 o                         
  10  14   3          9.87          9.20         1.61 o                         
  11  14   3         36.81         40.30         2.46 o                         
  12  14   3         91.94         92.20         3.56 o                         
  13  14   3          0.41          0.17         1.84 o                         
  14  14   3         10.66          9.03         1.71 o                         
  15  14   3         12.69         16.08         2.27 o                         
  -4  15   3          8.25          6.78         1.22 o                         
  -3  15   3          2.07          0.81         1.24 o                         
  -2  15   3         33.95         34.51         1.70 o                         
  -1  15   3         67.67         66.23         2.10 o                         
   0  15   3        115.65        117.57         2.35 o                         
   1  15   3        110.14        115.32         2.58 o                         
   2  15   3          7.86          6.94         1.18 o                         
   3  15   3         68.35         66.03         2.31 o                         
   4  15   3         26.56         24.40         1.44 o                         
   5  15   3          8.33          9.14         1.27 o                         
   6  15   3         37.63         37.13         1.86 o                         
   7  15   3          0.12         -0.11         1.13 o                         
   8  15   3          4.37          3.13         1.15 o                         
   9  15   3          0.77          0.32         1.22 o                         
  10  15   3         42.26         41.32         2.06 o                         
  11  15   3          0.78          0.49         1.47 o                         
  12  15   3          0.04         -0.08         1.77 o                         
  13  15   3         51.81         55.53         3.00 o                         
  14  15   3          0.91          1.82         1.63 o                         
  -3  16   3          1.23          2.27         1.37 o                         
  -2  16   3          0.32          0.84         1.35 o                         
  -1  16   3         17.93         21.11         1.58 o                         
   0  16   3          4.02          3.68         1.22 o                         
   1  16   3         16.86         15.96         1.62 o                         
   2  16   3         58.70         55.09         1.97 o                         
   3  16   3         24.59         23.92         1.54 o                         
   4  16   3         89.65         87.59         2.46 o                         
   5  16   3          0.38         -1.05         1.40 o                         
   6  16   3          7.53          5.04         1.39 o                         
   7  16   3         84.20         84.74         2.40 o                         
   8  16   3          1.56          1.41         1.34 o                         
   9  16   3         12.38         11.09         1.59 o                         
  10  16   3         42.07         42.90         2.54 o                         
  11  16   3          7.94          7.24         1.76 o                         
  12  16   3          0.10          0.12         1.70 o                         
  13  16   3          0.11         -1.49         1.49 o                         
  -1  17   3          1.95          3.91         1.52 o                         
   0  17   3         11.40         14.44         1.47 o                         
   1  17   3         13.80         13.65         1.47 o                         
   2  17   3          2.88          2.95         1.36 o                         
   3  17   3         25.01         28.54         1.73 o                         
   4  17   3         21.89         21.30         1.86 o                         
   5  17   3          1.98          0.70         1.55 o                         
   6  17   3          0.54          0.76         1.47 o                         
   7  17   3         12.89         12.99         1.72 o                         
   8  17   3          0.01         -0.83         1.34 o                         
   9  17   3          4.44          5.93         2.04 o                         
  10  17   3         17.86         26.20         5.50 o                         
  11  17   3         13.73         16.04         2.43 o                         
   3  18   3         77.60         76.07         3.00 o                         
   4  18   3         51.64         52.46         2.37 o                         
   5  18   3          2.84          0.35         1.52 o                         
   6  18   3          1.78          2.12         1.47 o                         
   7  18   3         32.89         35.27         1.85 o                         
   8  18   3          4.38          3.59         1.38 o                         
   9  18   3         11.71         14.09         1.93 o                         
  -8 -17   4          6.89          4.66         3.71 o                         
  -7 -17   4         18.42         20.61         2.64 o                         
  -6 -17   4         98.86        104.15         3.53 o                         
  -5 -17   4          9.75          9.61         1.97 o                         
  -4 -17   4         34.76         35.30         2.51 o                         
  -3 -17   4         25.77         27.13         1.84 o                         
  -2 -17   4          0.17          0.11         1.30 o                         
  -1 -17   4         19.90         20.35         1.78 o                         
   0 -17   4          8.77          7.02         1.61 o                         
 -10 -16   4          6.33          7.34         1.70 o                         
  -9 -16   4          4.84          7.90         1.72 o                         
  -8 -16   4         24.95         28.97         2.17 o                         
  -7 -16   4          0.63          0.68         1.53 o                         
  -6 -16   4         15.66         13.09         2.06 o                         
  -5 -16   4          2.55          2.60         1.77 o                         
  -4 -16   4          0.28         -0.19         1.64 o                         
  -3 -16   4          5.08          5.93         1.27 o                         
  -2 -16   4         44.24         48.77         2.02 o                         
  -1 -16   4          1.02          0.35         1.32 o                         
   0 -16   4          3.64          2.55         1.56 o                         
   1 -16   4         15.32         15.66         1.74 o                         
   2 -16   4         35.31         40.96         2.67 o                         
   3 -16   4          0.45         -1.41         2.42 o                         
 -11 -15   4          7.81          8.06         1.76 o                         
 -10 -15   4          8.96          7.88         1.63 o                         
  -9 -15   4          1.60          1.26         1.34 o                         
  -8 -15   4        172.77        170.01         3.23 o                         
  -7 -15   4          6.30          6.08         1.95 o                         
  -6 -15   4          2.97          0.99         1.17 o                         
  -5 -15   4         10.72         10.00         1.67 o                         
  -4 -15   4         15.56         14.30         1.78 o                         
  -3 -15   4         23.64         25.99         2.19 o                         
  -2 -15   4         28.66         32.63         2.33 o                         
  -1 -15   4          8.58          8.31         1.29 o                         
   0 -15   4          8.38          6.98         1.35 o                         
   1 -15   4          4.43          4.12         1.50 o                         
   2 -15   4         24.05         26.04         1.80 o                         
   3 -15   4         45.50         43.73         2.11 o                         
   4 -15   4          5.68          1.90         1.45 o                         
   5 -15   4          0.59          0.95         2.01 o                         
 -12 -14   4         57.48         58.85         2.50 o                         
 -11 -14   4          3.45          3.19         1.50 o                         
 -10 -14   4          0.69         -1.15         1.56 o                         
  -9 -14   4          7.22          6.53         1.87 o                         
  -8 -14   4         44.86         44.27         2.31 o                         
  -7 -14   4          2.81          0.68         1.09 o                         
  -6 -14   4          3.43          3.08         1.11 o                         
  -5 -14   4         47.94         45.87         1.74 o                         
  -4 -14   4          6.09          4.45         1.19 o                         
  -3 -14   4          7.08          5.13         1.10 o                         
  -2 -14   4         34.89         33.27         1.59 o                         
  -1 -14   4          8.97         13.02         1.22 o                         
   0 -14   4         69.30         74.98         1.95 o                         
   1 -14   4         13.36         13.50         1.36 o                         
   2 -14   4         59.40         63.21         2.32 o                         
   3 -14   4          1.74          1.68         1.28 o                         
   4 -14   4          1.75         -0.65         1.40 o                         
   5 -14   4         28.25         29.59         2.15 o                         
   6 -14   4          0.11         -0.05         1.45 o                         
 -13 -13   4         45.87         50.49         2.48 o                         
 -12 -13   4          9.17         10.28         1.46 o                         
 -11 -13   4         35.03         34.46         1.82 o                         
 -10 -13   4          1.09          0.85         1.30 o                         
  -9 -13   4        245.06        252.72         4.51 o                         
  -8 -13   4         30.08         28.99         1.85 o                         
  -7 -13   4         42.78         45.30         3.05 o                         
  -6 -13   4         32.92         32.27         1.88 o                         
  -5 -13   4        171.57        174.41         3.40 o                         
  -4 -13   4         64.26         60.78         1.53 o                         
  -3 -13   4          7.56          4.89         0.87 o                         
  -2 -13   4         76.38         75.11         1.77 o                         
  -1 -13   4          0.00         -0.21         0.94 o                         
   0 -13   4         41.41         42.92         1.42 o                         
   1 -13   4          1.64          0.62         1.00 o                         
   2 -13   4          2.90          3.00         1.11 o                         
   3 -13   4         44.71         48.48         1.73 o                         
   4 -13   4         71.52         67.45         2.09 o                         
   5 -13   4          3.30          3.01         1.40 o                         
   6 -13   4        135.10        150.41         3.54 o                         
   7 -13   4          0.15         -0.77         1.50 o                         
   8 -13   4         34.43         36.50         2.22 o                         
 -14 -12   4          0.05          0.28         1.78 o                         
 -13 -12   4         15.25         15.04         1.56 o                         
 -12 -12   4         74.62         76.80         2.39 o                         
 -11 -12   4          1.46          1.22         1.33 o                         
 -10 -12   4          0.14         -1.27         1.27 o                         
  -9 -12   4          0.12         -0.78         1.22 o                         
  -8 -12   4        146.12        148.94         3.05 o                         
  -7 -12   4          0.40         -0.32         0.81 o                         
  -6 -12   4        108.22        109.44         2.06 o                         
  -5 -12   4         28.79         28.70         1.25 o                         
  -4 -12   4         32.82         31.00         1.06 o                         
  -3 -12   4         86.32         84.99         1.76 o                         
  -2 -12   4          6.82          5.58         0.80 o                         
  -1 -12   4         85.34         85.77         1.64 o                         
   0 -12   4         35.01         32.79         1.54 o                         
   1 -12   4          0.25          0.40         0.93 o                         
   2 -12   4         21.81         23.05         1.21 o                         
   3 -12   4         12.62         13.27         1.20 o                         
   4 -12   4          1.31          2.39         1.08 o                         
   5 -12   4         21.73         25.12         1.54 o                         
   6 -12   4         34.53         31.25         1.77 o                         
   7 -12   4        119.07        124.56         3.00 o                         
   8 -12   4          5.00          5.07         1.38 o                         
   9 -12   4          8.40          8.73         1.78 o                         
 -14 -11   4          0.37         -1.74         1.74 o                         
 -13 -11   4          3.82          2.03         1.39 o                         
 -12 -11   4        115.66        119.37         3.10 o                         
 -11 -11   4          4.98          5.33         1.22 o                         
 -10 -11   4         56.26         55.91         1.78 o                         
  -9 -11   4         12.07         12.49         1.16 o                         
  -8 -11   4         16.72         17.34         1.23 o                         
  -7 -11   4         46.52         45.92         1.30 o                         
  -6 -11   4         26.43         24.54         1.47 o                         
  -5 -11   4        186.21        191.69         2.90 o                         
  -4 -11   4        108.75        106.13         1.96 o                         
  -3 -11   4         49.21         44.18         1.22 o                         
  -2 -11   4          2.94          1.61         0.67 o                         
  -1 -11   4          2.77          2.14         0.74 o                         
   0 -11   4        229.45        233.38         2.89 o                         
   1 -11   4          7.34          7.10         0.79 o                         
   2 -11   4         23.66         23.38         0.98 o                         
   3 -11   4         12.18         12.37         1.09 o                         
   4 -11   4          9.73         10.28         1.18 o                         
   5 -11   4          0.25          0.14         1.09 o                         
   6 -11   4        139.40        144.50         3.14 o                         
   7 -11   4         17.41         20.52         1.55 o                         
   8 -11   4         75.29         70.39         2.09 o                         
   9 -11   4         18.62         18.35         1.67 o                         
  10 -11   4          8.76         11.15         2.43 o                         
 -15 -10   4         15.24         16.57         2.80 o                         
 -14 -10   4          3.64          1.65         1.82 o                         
 -13 -10   4          0.00         -1.35         1.35 o                         
 -12 -10   4         22.78         21.07         1.44 o                         
 -11 -10   4          7.17          4.91         1.24 o                         
 -10 -10   4        110.69        111.18         2.36 o                         
  -9 -10   4          2.75          2.37         0.96 o                         
  -8 -10   4        227.57        230.41         3.00 o                         
  -7 -10   4         29.82         30.18         0.94 o                         
  -6 -10   4         14.41         12.31         0.75 o                         
  -5 -10   4         38.49         34.60         1.02 o                         
  -4 -10   4         10.04          9.57         0.82 o                         
  -3 -10   4         84.04         81.81         1.77 o                         
  -2 -10   4        181.28        188.58         2.56 o                         
  -1 -10   4        726.12        728.59         6.60 o                         
   0 -10   4         89.26         89.18         1.81 o                         
   1 -10   4         10.99         10.76         0.63 o                         
   2 -10   4        264.45        267.43         2.78 o                         
   3 -10   4        250.52        256.40         2.77 o                         
   4 -10   4        120.12        118.91         2.06 o                         
   5 -10   4         96.61         93.43         1.96 o                         
   6 -10   4         11.69         11.58         1.13 o                         
   7 -10   4         12.18         12.60         1.21 o                         
   8 -10   4          2.88          2.64         1.14 o                         
   9 -10   4         20.91         19.81         1.40 o                         
  10 -10   4         63.94         66.17         2.48 o                         
  11 -10   4          6.95          5.94         1.76 o                         
 -15  -9   4          0.72         -0.19         1.66 o                         
 -14  -9   4         34.92         34.04         1.99 o                         
 -13  -9   4          0.01          0.07         1.27 o                         
 -12  -9   4          0.08         -1.01         1.01 o                         
 -11  -9   4        163.09        165.14         3.00 o                         
 -10  -9   4         25.02         23.34         1.24 o                         
  -9  -9   4         17.74         17.19         1.07 o                         
  -8  -9   4          3.59          4.12         0.78 o                         
  -7  -9   4        321.16        311.55         3.40 o                         
  -6  -9   4          6.64          6.54         0.65 o                         
  -5  -9   4         22.36         24.02         0.86 o                         
  -4  -9   4         43.82         46.53         1.08 o                         
  -3  -9   4         55.17         57.43         1.21 o                         
  -2  -9   4         45.66         47.78         1.31 o                         
  -1  -9   4         78.47         72.69         1.25 o                         
   0  -9   4        106.98        105.17         1.60 o                         
   1  -9   4        130.52        133.94         1.53 o                         
   2  -9   4         36.43         34.54         0.73 o                         
   3  -9   4         25.32         25.41         0.84 o                         
   4  -9   4        378.01        388.33         3.91 o                         
   5  -9   4          0.19          1.15         0.80 o                         
   6  -9   4         46.67         42.92         1.42 o                         
   7  -9   4         72.62         72.68         2.04 o                         
   8  -9   4          2.36          0.95         1.09 o                         
   9  -9   4          2.33          1.19         1.23 o                         
  10  -9   4         68.14         70.44         2.43 o                         
  11  -9   4         37.51         38.23         2.33 o                         
  12  -9   4         82.55         90.60         3.61 o                         
 -15  -8   4         17.58         14.87         2.04 o                         
 -14  -8   4         79.91         82.33         2.36 o                         
 -13  -8   4         43.59         45.77         1.96 o                         
 -12  -8   4          3.94          3.46         1.08 o                         
 -11  -8   4          3.76          3.47         0.96 o                         
 -10  -8   4         59.29         62.42         1.62 o                         
  -9  -8   4          1.11          0.85         0.73 o                         
  -8  -8   4        317.73        329.06         4.48 o                         
  -7  -8   4          9.56          7.91         0.65 o                         
  -6  -8   4         39.76         41.21         0.87 o                         
  -5  -8   4        284.79        280.94         3.27 o                         
  -4  -8   4        203.09        203.06         2.89 o                         
  -3  -8   4        554.08        554.31         5.24 o                         
  -2  -8   4        529.18        518.12         4.96 o                         
  -1  -8   4         98.73        107.24         1.46 o                         
   0  -8   4         76.00         67.60         1.33 o                         
   1  -8   4        132.99        145.31         1.63 o                         
   2  -8   4         15.81         15.59         0.55 o                         
   3  -8   4        215.89        206.79         2.01 o                         
   4  -8   4        294.86        298.14         2.71 o                         
   5  -8   4         12.16         12.97         0.75 o                         
   6  -8   4         59.64         60.01         1.45 o                         
   7  -8   4          3.80          3.74         0.95 o                         
   8  -8   4         50.45         49.16         1.54 o                         
   9  -8   4         17.98         19.43         1.50 o                         
  10  -8   4          3.23          1.80         1.33 o                         
  11  -8   4        123.31        127.18         3.79 o                         
  12  -8   4          0.67         -1.83         1.99 o                         
  13  -8   4         48.77         50.09         3.11 o                         
 -15  -7   4          2.14          2.87         1.52 o                         
 -14  -7   4         69.48         72.83         2.24 o                         
 -13  -7   4         15.96         12.97         1.24 o                         
 -12  -7   4          1.50          1.89         1.06 o                         
 -11  -7   4         25.37         26.84         1.33 o                         
 -10  -7   4         83.22         83.96         2.05 o                         
  -9  -7   4         30.76         30.53         1.24 o                         
  -8  -7   4        310.88        310.07         3.61 o                         
  -7  -7   4         33.23         40.25         1.01 o                         
  -6  -7   4        150.85        152.45         1.67 o                         
  -5  -7   4        229.59        203.46         2.41 o                         
  -4  -7   4        175.60        164.87         2.28 o                         
  -3  -7   4         66.19         65.55         0.95 o                         
  -2  -7   4        519.07        522.71         4.43 o                         
  -1  -7   4       1226.62       1221.31        10.42 o                         
   0  -7   4         24.52         30.33         0.89 o                         
   1  -7   4        104.66        108.13         1.33 o                         
   2  -7   4        121.31        111.53         1.49 o                         
   3  -7   4         87.63         82.00         1.07 o                         
   4  -7   4        178.15        167.17         1.74 o                         
   5  -7   4          1.65          0.81         0.48 o                         
   6  -7   4        104.06        105.67         1.74 o                         
   7  -7   4        332.34        324.24         4.50 o                         
   8  -7   4          0.27         -0.30         0.91 o                         
   9  -7   4          0.50         -0.64         0.98 o                         
  10  -7   4        208.24        209.95         3.27 o                         
  11  -7   4          0.44          0.93         1.41 o                         
  12  -7   4          5.21          3.63         1.55 o                         
  13  -7   4          0.47         -1.44         1.59 o                         
 -16  -6   4          0.63          1.59         2.34 o                         
 -15  -6   4         58.32         59.00         2.68 o                         
 -14  -6   4          1.89          1.77         1.28 o                         
 -13  -6   4          0.67          0.24         1.03 o                         
 -12  -6   4          5.08          4.23         1.03 o                         
 -11  -6   4          0.10          0.24         0.83 o                         
 -10  -6   4        308.32        323.24         3.65 o                         
  -9  -6   4         18.78         18.95         0.91 o                         
  -8  -6   4          0.24          1.29         0.61 o                         
  -7  -6   4        201.84        209.78         3.45 o                         
  -6  -6   4         41.99         35.99         0.85 o                         
  -5  -6   4         31.77         29.92         0.60 o                         
  -4  -6   4        524.58        538.27         5.15 o                         
  -3  -6   4        816.12        801.12         6.80 o                         
  -2  -6   4         32.64         30.74         0.59 o                         
  -1  -6   4         90.07         86.72         1.13 o                         
   0  -6   4        120.26        109.32         1.29 o                         
   1  -6   4        337.46        365.19         3.45 o                         
   2  -6   4          0.61         -0.18         0.32 o                         
   3  -6   4        297.91        299.18         2.45 o                         
   4  -6   4         37.07         49.55         0.83 o                         
   5  -6   4         48.79         44.83         0.88 o                         
   6  -6   4        138.09        142.13         1.77 o                         
   7  -6   4        284.90        297.22         4.14 o                         
   8  -6   4        150.04        148.36         2.81 o                         
   9  -6   4         11.37         10.54         1.02 o                         
  10  -6   4          3.26          1.24         1.01 o                         
  11  -6   4        106.09        116.68         2.64 o                         
  12  -6   4          7.94          6.79         1.39 o                         
  13  -6   4        169.34        181.77         4.00 o                         
  14  -6   4         45.88         47.62         2.27 o                         
 -16  -5   4         41.79         44.67         4.23 o                         
 -15  -5   4          1.38         -0.52         1.53 o                         
 -14  -5   4          4.74          4.58         1.20 o                         
 -13  -5   4         68.92         67.53         1.81 o                         
 -12  -5   4          8.58          9.92         1.05 o                         
 -11  -5   4         25.47         21.15         1.19 o                         
 -10  -5   4        197.98        199.77         3.11 o                         
  -9  -5   4         32.94         37.69         1.34 o                         
  -8  -5   4         48.73         49.83         1.24 o                         
  -7  -5   4         25.55         25.04         0.84 o                         
  -6  -5   4        104.32        113.21         1.84 o                         
  -5  -5   4         42.76         39.45         0.76 o                         
  -4  -5   4        381.12        398.24         3.37 o                         
  -3  -5   4        436.70        450.92         4.17 o                         
  -2  -5   4          9.17          6.94         0.38 o                         
  -1  -5   4         81.11        102.02         1.10 o                         
   0  -5   4        227.66        214.72         2.20 o                         
   1  -5   4         25.76         25.29         0.52 o                         
   2  -5   4         16.53         15.18         0.41 o                         
   3  -5   4         78.61         74.51         0.92 o                         
   4  -5   4          2.13          0.61         0.39 o                         
   5  -5   4        262.51        299.19         2.79 o                         
   6  -5   4          0.75          0.65         0.52 o                         
   7  -5   4        200.48        204.90         3.11 o                         
   8  -5   4        554.20        578.11         6.27 o                         
   9  -5   4         13.09         12.27         0.96 o                         
  10  -5   4         50.58         49.70         1.53 o                         
  11  -5   4         78.30         80.37         2.29 o                         
  12  -5   4        205.56        214.35         4.09 o                         
  13  -5   4          7.23          5.49         1.41 o                         
  14  -5   4          4.56          4.69         1.51 o                         
  15  -5   4         59.22         65.34         6.81 o                         
 -16  -4   4          3.32          3.07         2.41 o                         
 -15  -4   4          0.72         -0.61         1.44 o                         
 -14  -4   4          9.76         10.14         1.16 o                         
 -13  -4   4          6.29          4.56         1.11 o                         
 -12  -4   4         25.23         24.12         1.31 o                         
 -11  -4   4          5.42          3.71         0.98 o                         
 -10  -4   4        643.04        671.33        11.69 o                         
  -9  -4   4         32.99         30.16         0.97 o                         
  -8  -4   4          0.90          1.25         0.58 o                         
  -7  -4   4        558.19        561.59         4.89 o                         
  -6  -4   4       1379.27       1392.60        18.53 o                         
  -5  -4   4        613.53        604.14         6.15 o                         
  -4  -4   4       1195.32       1214.09         9.17 o                         
  -3  -4   4         13.58         12.82         0.33 o                         
  -2  -4   4        565.32        556.08         4.99 o                         
  -1  -4   4         35.44         55.13         0.81 o                         
   0  -4   4          9.73          9.09         0.34 o                         
   1  -4   4       1194.42       1162.81         9.31 o                         
   2  -4   4        251.86        261.65         1.98 o                         
   3  -4   4         83.66         87.09         1.21 o                         
   4  -4   4        298.51        263.58         2.40 o                         
   5  -4   4        158.01        137.69         1.57 o                         
   6  -4   4         45.42         45.45         0.98 o                         
   7  -4   4        258.96        257.06         2.75 o                         
   8  -4   4        160.32        162.22         2.35 o                         
   9  -4   4          4.77          4.65         0.83 o                         
  10  -4   4         39.96         40.62         1.43 o                         
  11  -4   4        189.29        193.21         3.60 o                         
  12  -4   4          2.40          2.93         1.31 o                         
  13  -4   4         33.50         34.96         1.77 o                         
  14  -4   4          0.11         -1.34         1.34 o                         
  15  -4   4         56.37         58.80         2.17 o                         
 -16  -3   4         14.77         18.22         2.83 o                         
 -15  -3   4          1.92          1.12         1.19 o                         
 -14  -3   4         17.36         15.67         1.42 o                         
 -13  -3   4         69.21         70.72         1.96 o                         
 -12  -3   4         10.18          8.51         1.11 o                         
 -11  -3   4         15.11         14.84         1.04 o                         
 -10  -3   4        357.15        366.28         5.54 o                         
  -9  -3   4        176.37        192.01         2.99 o                         
  -8  -3   4          1.24          0.21         0.52 o                         
  -7  -3   4         26.61         22.77         0.63 o                         
  -6  -3   4       1692.51       1663.66        14.93 o                         
  -5  -3   4        189.01        195.91         2.50 o                         
  -4  -3   4         45.40         40.08         0.72 o                         
  -3  -3   4       1231.82       1322.40        11.56 o                         
  -2  -3   4        273.83        254.62         3.11 o                         
  -1  -3   4         23.79         31.44         0.49 o                         
   0  -3   4       1088.17       1138.07         8.16 o                         
   1  -3   4         98.75        107.72         1.05 o                         
   2  -3   4        207.42        258.16         2.00 o                         
   3  -3   4        130.12        140.42         1.24 o                         
   4  -3   4        161.72        174.31         1.91 o                         
   5  -3   4        688.10        673.18         5.81 o                         
   6  -3   4          3.58          3.13         0.46 o                         
   7  -3   4         20.04         18.70         0.67 o                         
   8  -3   4        811.21        800.74         8.91 o                         
   9  -3   4         23.59         25.05         1.34 o                         
  10  -3   4         80.43         85.49         2.23 o                         
  11  -3   4        535.93        540.91         6.34 o                         
  12  -3   4        145.95        146.14         3.19 o                         
  13  -3   4         47.44         49.00         1.97 o                         
  14  -3   4         86.91         94.55         2.68 o                         
  15  -3   4         54.33         58.38         2.62 o                         
  16  -3   4          2.30         -1.52         2.62 o                         
 -15  -2   4          0.00          0.64         1.22 o                         
 -14  -2   4         63.50         60.46         1.83 o                         
 -13  -2   4          7.34          5.68         1.15 o                         
 -12  -2   4         73.98         75.68         1.72 o                         
 -11  -2   4         17.41         14.83         0.98 o                         
 -10  -2   4         26.26         25.90         1.04 o                         
  -9  -2   4        251.79        258.91         3.04 o                         
  -8  -2   4         55.31         53.73         0.99 o                         
  -7  -2   4         29.76         27.62         0.66 o                         
  -6  -2   4       1195.46       1192.20         8.19 o                         
  -5  -2   4        892.36        890.62         6.14 o                         
  -4  -2   4        392.27        394.62         3.09 o                         
  -3  -2   4        173.66        134.68         1.34 o                         
  -2  -2   4         22.16         34.28         0.52 o                         
  -1  -2   4        492.51        613.28         5.18 o                         
   0  -2   4         96.17        110.69         1.26 o                         
   1  -2   4       2443.70       2638.49        27.17 o                         
   2  -2   4        922.89        949.86         6.74 o                         
   3  -2   4          7.91          8.53         0.29 o                         
   4  -2   4       1117.58       1188.60        10.01 o                         
   5  -2   4        454.50        472.81         4.19 o                         
   6  -2   4        153.45        167.81         2.09 o                         
   7  -2   4         14.64         15.96         0.65 o                         
   8  -2   4          5.43          5.06         0.54 o                         
   9  -2   4         95.20        101.87         2.06 o                         
  10  -2   4         87.59         91.44         3.36 o                         
  11  -2   4         21.95         20.34         1.39 o                         
  12  -2   4        280.44        279.33         5.64 o                         
  13  -2   4         49.14         45.98         2.10 o                         
  14  -2   4         37.67         36.86         1.90 o                         
  15  -2   4         42.59         46.02         3.54 o                         
  16  -2   4         50.06         48.23         2.67 o                         
 -15  -1   4         45.08         50.34         2.57 o                         
 -14  -1   4          1.31          0.46         1.13 o                         
 -13  -1   4         25.01         27.42         1.49 o                         
 -12  -1   4        162.10        166.79         2.70 o                         
 -11  -1   4          7.49          7.50         0.92 o                         
 -10  -1   4         94.74         98.03         2.05 o                         
  -9  -1   4         47.58         44.56         1.33 o                         
  -8  -1   4         29.40         27.73         0.94 o                         
  -7  -1   4         57.91         58.46         1.09 o                         
  -6  -1   4          1.81          1.92         0.39 o                         
  -5  -1   4        398.14        406.00         3.50 o                         
  -4  -1   4         34.15         26.47         0.55 o                         
  -3  -1   4        733.40        696.04         5.61 o                         
  -2  -1   4       1667.68       1737.51        13.11 o                         
  -1  -1   4        965.36       1197.92         7.69 o                         
   0  -1   4       3087.66       3470.35        25.72 o                         
   1  -1   4       1558.66       1673.52        12.33 o                         
   2  -1   4         95.84        100.68         0.98 o                         
   3  -1   4        548.57        612.48         4.68 o                         
   4  -1   4        301.11        313.31         3.22 o                         
   5  -1   4         26.15         11.82         0.54 o                         
   6  -1   4        927.59        956.16         8.57 o                         
   7  -1   4         45.95         45.06         1.51 o                         
   8  -1   4         23.46         20.45         0.97 o                         
   9  -1   4         44.38         45.31         1.65 o                         
  10  -1   4        109.76        108.97         3.49 o                         
  11  -1   4        199.69        199.51         3.73 o                         
  12  -1   4         44.77         47.39         2.26 o                         
  13  -1   4          0.01          0.48         1.20 o                         
  14  -1   4         59.01         64.73         2.24 o                         
  15  -1   4         32.30         30.83         2.07 o                         
  16  -1   4         43.16         44.72         2.28 o                         
 -15   0   4         30.06         33.41         2.47 o                         
 -14   0   4         34.15         33.20         1.65 o                         
 -13   0   4         19.19         17.52         1.20 o                         
 -12   0   4        201.10        205.97         3.11 o                         
 -11   0   4        206.54        204.62         3.90 o                         
 -10   0   4         94.99        100.92         2.32 o                         
  -9   0   4        170.02        171.78         2.84 o                         
  -8   0   4         30.10         29.24         1.04 o                         
  -7   0   4         49.05         43.03         1.77 o                         
  -6   0   4       1976.07       2002.05        17.05 o                         
  -5   0   4          3.83          2.23         0.33 o                         
  -4   0   4         93.16        105.36         1.27 o                         
  -3   0   4        105.46         91.74         1.35 o                         
  -2   0   4         63.64         82.45         0.86 o                         
  -1   0   4       1380.77       1538.59        14.74 o                         
   0   0   4        250.25        259.21         3.11 o                         
   1   0   4          6.14          2.92         0.13 o                         
   2   0   4         86.35         76.58         0.82 o                         
   3   0   4          4.07          6.36         0.30 o                         
   4   0   4        134.49        136.76         2.06 o                         
   5   0   4       2374.57       2458.62        24.27 o                         
   6   0   4        308.72        327.24         4.35 o                         
   7   0   4          0.33          1.04         0.46 o                         
   8   0   4        999.41        981.27        13.07 o                         
   9   0   4         55.19         50.57         1.88 o                         
  10   0   4         42.48         40.40         1.70 o                         
  11   0   4         51.02         53.39         1.80 o                         
  12   0   4         41.44         40.67         1.71 o                         
  13   0   4         25.87         23.97         1.55 o                         
  14   0   4          1.54          1.89         1.57 o                         
  15   0   4        186.50        190.12         4.40 o                         
  16   0   4          2.97          2.04         1.56 o                         
  17   0   4          1.27          1.54         1.42 o                         
 -15   1   4         23.14         25.91         1.81 o                         
 -14   1   4         29.93         28.54         1.53 o                         
 -13   1   4          9.41          9.31         1.17 o                         
 -12   1   4        103.51        103.39         2.51 o                         
 -11   1   4         41.99         44.62         1.69 o                         
 -10   1   4         11.59         10.18         0.89 o                         
  -9   1   4        256.56        250.98         3.18 o                         
  -8   1   4        302.40        294.25         3.80 o                         
  -7   1   4          1.92          2.37         0.66 o                         
  -6   1   4       2150.79       2045.25        19.42 o                         
  -5   1   4        907.61        934.16         8.06 o                         
  -4   1   4         68.27         67.48         0.94 o                         
  -3   1   4          0.01          1.14         0.28 o                         
  -2   1   4       4597.79       4939.23        38.34 o                         
  -1   1   4         62.64        102.57         1.67 o                         
   0   1   4        255.34        290.51         2.19 o                         
   1   1   4       1209.92       1223.63        10.02 o                         
   2   1   4        803.58        936.68         6.90 o                         
   3   1   4        247.94        267.29         3.21 o                         
   4   1   4        565.35        586.36         7.01 o                         
   5   1   4         24.51         22.91         0.54 o                         
   6   1   4         30.11         32.57         1.23 o                         
   7   1   4          8.75         11.36         1.00 o                         
   8   1   4        718.69        734.29        11.06 o                         
   9   1   4       2191.78       2189.93        30.16 o                         
  10   1   4         46.54         43.69         1.69 o                         
  11   1   4         15.57         15.89         1.10 o                         
  12   1   4        344.97        353.22         5.82 o                         
  13   1   4         75.40         73.40         2.58 o                         
  14   1   4          0.31          0.87         1.19 o                         
  15   1   4          7.60          5.10         1.97 o                         
  16   1   4          0.07         -0.51         1.40 o                         
  17   1   4          0.01         -0.08         1.42 o                         
 -14   2   4          7.79          6.66         1.21 o                         
 -13   2   4         22.79         23.40         1.45 o                         
 -12   2   4         50.54         47.59         1.82 o                         
 -11   2   4         12.41         10.63         1.18 o                         
 -10   2   4        103.05        105.89         2.26 o                         
  -9   2   4        171.44        172.38         2.86 o                         
  -8   2   4        726.30        741.32         7.65 o                         
  -7   2   4          6.77          6.83         0.62 o                         
  -6   2   4         22.60         13.87         0.53 o                         
  -5   2   4        367.41        322.36         2.92 o                         
  -4   2   4        212.60        212.95         2.00 o                         
  -3   2   4         48.34         45.78         0.73 o                         
  -2   2   4        525.57        539.63         4.56 o                         
  -1   2   4        520.03        592.29         4.73 o                         
   0   2   4         13.50         17.90         0.41 o                         
   1   2   4          3.82          7.03         0.22 o                         
   2   2   4        849.06        866.87         7.46 o                         
   3   2   4        618.84        635.24         6.19 o                         
   4   2   4        734.64        853.20         7.25 o                         
   5   2   4        489.79        507.82         4.89 o                         
   6   2   4         22.14         15.52         0.79 o                         
   7   2   4        424.08        430.25         5.70 o                         
   8   2   4       1339.55       1334.60        17.01 o                         
   9   2   4         38.28         41.52         1.47 o                         
  10   2   4        158.64        160.19         2.80 o                         
  11   2   4          2.41          1.71         0.81 o                         
  12   2   4         73.48         71.46         1.99 o                         
  13   2   4        128.15        130.07         2.64 o                         
  14   2   4        166.62        177.22         3.38 o                         
  15   2   4         69.85         65.65         2.72 o                         
  16   2   4         11.73         10.92         1.83 o                         
  17   2   4          0.60          0.93         1.62 o                         
 -14   3   4          0.03          0.00         1.30 o                         
 -13   3   4          0.42          0.21         1.26 o                         
 -12   3   4         29.60         28.30         1.51 o                         
 -11   3   4         79.24         75.04         2.01 o                         
 -10   3   4         13.44         11.79         1.10 o                         
  -9   3   4        213.64        215.44         3.35 o                         
  -8   3   4         25.13         22.86         1.13 o                         
  -7   3   4         84.70         88.83         1.40 o                         
  -6   3   4         67.77         73.33         1.44 o                         
  -5   3   4        759.85        681.63         7.12 o                         
  -4   3   4         96.33         94.55         1.17 o                         
  -3   3   4        511.45        543.01         4.94 o                         
  -2   3   4         20.97         14.73         0.40 o                         
  -1   3   4        648.69        676.27         5.41 o                         
   0   3   4        269.87        298.65         2.72 o                         
   1   3   4       2327.41       2383.74        23.15 o                         
   2   3   4        465.66        447.36         3.98 o                         
   3   3   4       1496.67       1684.47        17.63 o                         
   4   3   4         32.80         31.40         0.56 o                         
   5   3   4          2.11          1.62         0.29 o                         
   6   3   4         80.66         58.23         1.12 o                         
   7   3   4        425.69        433.57         4.63 o                         
   8   3   4        499.06        479.96         6.05 o                         
   9   3   4        169.33        159.57         2.15 o                         
  10   3   4        197.60        197.61         2.43 o                         
  11   3   4          0.73         -0.25         0.78 o                         
  12   3   4        480.21        494.82         5.58 o                         
  13   3   4          0.01         -0.37         0.85 o                         
  14   3   4         38.40         40.30         1.56 o                         
  15   3   4          2.52          1.42         1.36 o                         
  16   3   4         15.27         13.01         1.74 o                         
  17   3   4         42.61         46.31         2.77 o                         
 -14   4   4          0.79          1.94         1.68 o                         
 -13   4   4         27.99         28.93         1.67 o                         
 -12   4   4         42.15         43.11         2.10 o                         
 -11   4   4          3.87          3.89         1.17 o                         
 -10   4   4         11.89          9.98         1.20 o                         
  -9   4   4         46.70         43.22         1.71 o                         
  -8   4   4        404.28        426.56         8.55 o                         
  -7   4   4         74.43         76.55         1.62 o                         
  -6   4   4          1.19          0.65         0.66 o                         
  -5   4   4        954.21        942.66         9.18 o                         
  -4   4   4         10.59          7.81         0.41 o                         
  -3   4   4         70.08         75.03         1.10 o                         
  -2   4   4        911.20        934.09         7.75 o                         
  -1   4   4         52.35         47.41         0.74 o                         
   0   4   4         81.50         80.85         0.97 o                         
   1   4   4        124.60        114.16         1.67 o                         
   2   4   4        345.16        432.88         4.17 o                         
   3   4   4       4116.84       4467.95        43.45 o                         
   4   4   4       1827.67       1891.98        16.14 o                         
   5   4   4        597.12        612.19         6.68 o                         
   6   4   4        117.95         99.90         1.50 o                         
   7   4   4         94.74        104.39         1.63 o                         
   8   4   4          4.44          5.45         0.33 o                         
   9   4   4          8.33          5.73         0.44 o                         
  10   4   4         10.41          9.57         0.59 o                         
  11   4   4         28.83         25.86         1.03 o                         
  12   4   4        207.47        214.18         2.72 o                         
  13   4   4        273.25        278.78         3.53 o                         
  14   4   4          0.09         -0.80         1.12 o                         
  15   4   4         36.04         34.43         1.84 o                         
  16   4   4         20.89         20.53         1.69 o                         
  17   4   4          2.75          1.52         1.56 o                         
 -13   5   4         13.13         13.74         1.43 o                         
 -12   5   4         33.09         35.01         1.93 o                         
 -11   5   4         88.48         88.45         2.30 o                         
 -10   5   4         14.93         16.41         1.47 o                         
  -9   5   4         17.45         19.99         1.40 o                         
  -8   5   4        295.26        297.45         4.64 o                         
  -7   5   4         39.06         41.11         1.24 o                         
  -6   5   4         39.58         41.19         1.21 o                         
  -5   5   4        174.07        169.28         2.34 o                         
  -4   5   4        616.73        625.72         5.90 o                         
  -3   5   4         59.57         57.85         1.00 o                         
  -2   5   4        114.28        124.78         1.52 o                         
  -1   5   4       1704.04       1778.25        14.79 o                         
   0   5   4         79.44        102.30         1.28 o                         
   1   5   4          0.76          1.18         0.21 o                         
   2   5   4         21.50         12.91         0.41 o                         
   3   5   4        116.94        133.20         1.59 o                         
   4   5   4        292.09        327.01         3.66 o                         
   5   5   4       1273.09       1247.58        11.49 o                         
   6   5   4         57.11         50.13         0.82 o                         
   7   5   4       1835.49       1795.72        15.57 o                         
   8   5   4        185.94        181.78         2.45 o                         
   9   5   4         40.07         39.96         1.20 o                         
  10   5   4        149.11        143.74         1.97 o                         
  11   5   4         85.99         83.73         1.55 o                         
  12   5   4        111.45        112.61         2.59 o                         
  13   5   4        142.97        135.89         2.47 o                         
  14   5   4          0.03         -0.45         1.02 o                         
  15   5   4          9.99          6.94         1.39 o                         
  16   5   4         36.43         35.77         2.14 o                         
  17   5   4         35.45         33.47         2.30 o                         
  18   5   4          2.59          2.44         1.99 o                         
 -12   6   4         74.51         78.79         2.53 o                         
 -11   6   4          3.35          2.86         1.19 o                         
 -10   6   4        301.10        304.45         4.51 o                         
  -9   6   4         22.09         22.85         1.47 o                         
  -8   6   4          0.37          1.14         0.95 o                         
  -7   6   4         11.44         10.11         0.89 o                         
  -6   6   4         32.61         32.35         1.19 o                         
  -5   6   4        473.68        482.91         5.15 o                         
  -4   6   4        289.18        292.42         3.23 o                         
  -3   6   4         27.26         25.81         0.73 o                         
  -2   6   4        445.29        446.73         4.17 o                         
  -1   6   4        113.21        112.57         1.55 o                         
   0   6   4          3.59          6.09         0.40 o                         
   1   6   4         98.82        104.26         1.27 o                         
   2   6   4          7.35          4.89         0.34 o                         
   3   6   4        192.97        190.12         1.96 o                         
   4   6   4        154.29        167.71         2.23 o                         
   5   6   4          6.78         11.20         0.51 o                         
   6   6   4        117.21        133.93         1.84 o                         
   7   6   4       1498.26       1530.64        12.90 o                         
   8   6   4         69.28         81.61         1.48 o                         
   9   6   4        319.26        331.04         3.90 o                         
  10   6   4          0.01          1.32         0.61 o                         
  11   6   4        292.39        299.33         4.50 o                         
  12   6   4        176.68        181.26         2.88 o                         
  13   6   4        128.56        125.77         2.44 o                         
  14   6   4         19.56         19.34         1.37 o                         
  15   6   4          7.30          5.20         1.46 o                         
  16   6   4         39.03         42.23         2.70 o                         
  17   6   4          8.55         10.19         1.73 o                         
  18   6   4         32.26         34.58         2.38 o                         
 -12   7   4          2.29          2.08         1.32 o                         
 -11   7   4         20.16         18.98         1.50 o                         
 -10   7   4         52.69         52.20         1.84 o                         
  -9   7   4          1.57         -0.03         1.08 o                         
  -8   7   4         80.34         84.05         1.97 o                         
  -7   7   4         15.92         15.13         1.02 o                         
  -6   7   4         11.24         11.35         0.93 o                         
  -5   7   4        106.55        109.29         1.94 o                         
  -4   7   4         20.50         18.89         0.83 o                         
  -3   7   4          5.73          6.43         0.49 o                         
  -2   7   4         20.29         16.31         0.63 o                         
  -1   7   4       2227.97       2252.60        18.81 o                         
   0   7   4         34.66         29.48         0.69 o                         
   1   7   4         80.63         96.64         1.33 o                         
   2   7   4        322.58        328.67         3.07 o                         
   3   7   4        665.44        680.23         5.46 o                         
   4   7   4        746.87        763.68         6.53 o                         
   5   7   4          9.76          8.87         0.51 o                         
   6   7   4        164.29        165.60         2.37 o                         
   7   7   4          5.35          3.64         0.49 o                         
   8   7   4          0.24          0.14         0.46 o                         
   9   7   4          9.48         10.72         0.70 o                         
  10   7   4        251.25        246.31         2.86 o                         
  11   7   4        174.05        180.72         2.40 o                         
  12   7   4          1.65          1.50         0.91 o                         
  13   7   4          6.67          4.92         1.00 o                         
  14   7   4          7.65          8.22         1.17 o                         
  15   7   4         16.46         15.20         1.58 o                         
  16   7   4          0.97         -0.46         1.51 o                         
  17   7   4          3.81          3.89         1.60 o                         
 -11   8   4         52.73         50.25         1.85 o                         
 -10   8   4         11.40         13.34         1.32 o                         
  -9   8   4          5.30          6.18         1.17 o                         
  -8   8   4          4.11          4.26         0.99 o                         
  -7   8   4        165.78        170.68         3.27 o                         
  -6   8   4         13.65         12.63         1.00 o                         
  -5   8   4          0.12         -0.11         0.79 o                         
  -4   8   4        261.15        259.68         3.61 o                         
  -3   8   4          5.65          5.62         0.56 o                         
  -2   8   4          9.21          7.11         0.55 o                         
  -1   8   4          3.02          2.30         0.52 o                         
   0   8   4         36.41         39.35         1.04 o                         
   1   8   4          0.05         -0.14         0.45 o                         
   2   8   4         47.32         48.82         1.25 o                         
   3   8   4        167.56        159.86         1.84 o                         
   4   8   4          1.26          0.93         0.40 o                         
   5   8   4        278.08        257.05         2.84 o                         
   6   8   4         17.36         14.94         0.65 o                         
   7   8   4        369.37        383.16         4.35 o                         
   8   8   4         83.67         87.55         1.33 o                         
   9   8   4        304.13        296.78         3.16 o                         
  10   8   4        108.63        104.39         1.89 o                         
  11   8   4         41.07         41.07         1.29 o                         
  12   8   4         41.78         40.47         1.39 o                         
  13   8   4          8.14          6.73         0.99 o                         
  14   8   4        139.56        136.66         3.04 o                         
  15   8   4         10.77         10.70         1.36 o                         
  16   8   4          2.35         -0.08         1.69 o                         
  17   8   4         20.39         21.29         2.54 o                         
 -10   9   4         89.60         88.63         2.30 o                         
  -9   9   4          2.73          2.44         1.08 o                         
  -8   9   4        113.19        111.67         2.19 o                         
  -7   9   4        143.13        149.00         2.38 o                         
  -6   9   4         80.51         76.77         1.97 o                         
  -5   9   4        102.72        104.87         1.91 o                         
  -4   9   4         58.02         61.38         1.33 o                         
  -3   9   4        277.54        273.85         3.02 o                         
  -2   9   4         33.66         33.98         0.89 o                         
  -1   9   4         11.19         10.98         0.67 o                         
   0   9   4         17.92         16.03         0.72 o                         
   1   9   4         74.83         77.64         1.17 o                         
   2   9   4          0.38          0.62         0.37 o                         
   3   9   4        733.19        735.98         6.59 o                         
   4   9   4        102.41        101.70         1.52 o                         
   5   9   4          0.10         -0.28         0.62 o                         
   6   9   4          5.41          6.69         0.74 o                         
   7   9   4         17.35         19.65         0.81 o                         
   8   9   4        301.83        308.31         4.91 o                         
   9   9   4         95.71         93.71         1.60 o                         
  10   9   4         46.45         45.85         1.18 o                         
  11   9   4        190.54        193.94         2.91 o                         
  12   9   4         22.23         20.83         1.16 o                         
  13   9   4          3.85          4.01         1.06 o                         
  14   9   4         32.21         32.67         1.59 o                         
  15   9   4          0.30         -0.62         1.62 o                         
  16   9   4          0.01         -1.01         1.80 o                         
  17   9   4          0.54          1.00         1.83 o                         
 -10  10   4          0.04          0.35         1.27 o                         
  -9  10   4          0.12         -1.24         1.27 o                         
  -8  10   4         27.05         28.31         1.41 o                         
  -7  10   4         49.20         47.73         1.55 o                         
  -6  10   4        315.90        315.23         4.06 o                         
  -5  10   4          2.13          1.87         0.97 o                         
  -4  10   4        126.11        127.48         2.40 o                         
  -3  10   4         67.69         69.18         1.61 o                         
  -2  10   4         83.66         79.72         1.41 o                         
  -1  10   4         80.18         78.68         1.41 o                         
   0  10   4          1.20          1.23         0.62 o                         
   1  10   4         38.99         40.40         1.20 o                         
   2  10   4        132.64        131.81         1.86 o                         
   3  10   4         65.75         63.97         1.22 o                         
   4  10   4         10.85          8.61         0.62 o                         
   5  10   4        226.69        224.21         2.64 o                         
   6  10   4         68.12         64.01         1.74 o                         
   7  10   4        305.50        311.09         4.34 o                         
   8  10   4        119.57        121.13         1.88 o                         
   9  10   4          4.67          3.44         0.71 o                         
  10  10   4        144.55        140.54         2.59 o                         
  11  10   4          1.37          0.68         0.82 o                         
  12  10   4         55.25         53.84         1.84 o                         
  13  10   4        164.89        165.30         3.21 o                         
  14  10   4         20.19         22.21         2.04 o                         
  15  10   4          0.33         -1.47         1.47 o                         
  16  10   4          3.38          2.64         1.87 o                         
  17  10   4          4.53          3.96         1.60 o                         
  -9  11   4          0.65          0.33         1.27 o                         
  -8  11   4         11.17         11.39         1.30 o                         
  -7  11   4          6.02          3.56         1.11 o                         
  -6  11   4         60.64         59.58         2.39 o                         
  -5  11   4         34.54         35.48         1.51 o                         
  -4  11   4         22.63         23.37         1.21 o                         
  -3  11   4        235.52        237.06         3.28 o                         
  -2  11   4         24.43         24.48         1.08 o                         
  -1  11   4          1.24          1.23         0.63 o                         
   0  11   4        102.06        103.87         1.79 o                         
   1  11   4        138.22        137.53         2.02 o                         
   2  11   4          4.60          3.46         0.62 o                         
   3  11   4         16.40         13.77         0.79 o                         
   4  11   4         81.44         86.42         1.54 o                         
   5  11   4          0.06          0.36         0.61 o                         
   6  11   4         17.15         16.13         0.90 o                         
   7  11   4        109.99        109.94         2.20 o                         
   8  11   4         49.86         51.54         1.33 o                         
   9  11   4         10.18          9.28         0.79 o                         
  10  11   4         22.53         20.00         1.15 o                         
  11  11   4          0.19          0.67         0.90 o                         
  12  11   4          2.46          1.94         1.12 o                         
  13  11   4        159.16        153.56         3.38 o                         
  14  11   4         73.86         72.90         2.76 o                         
  15  11   4         37.00         36.21         2.07 o                         
  16  11   4          7.90          5.86         1.63 o                         
  17  11   4         12.46         14.31         1.90 o                         
  -8  12   4          0.43          2.95         1.29 o                         
  -7  12   4          5.81          4.01         1.14 o                         
  -6  12   4          6.02          5.46         1.17 o                         
  -5  12   4         31.43         32.39         1.53 o                         
  -4  12   4         44.76         39.69         1.64 o                         
  -3  12   4         58.05         57.93         1.88 o                         
  -2  12   4         11.15         11.32         1.07 o                         
  -1  12   4        128.39        125.85         1.95 o                         
   0  12   4        208.49        209.08         2.50 o                         
   1  12   4        173.05        175.84         2.42 o                         
   2  12   4        132.16        131.27         1.95 o                         
   3  12   4        172.48        170.46         2.24 o                         
   4  12   4          2.19          1.78         0.69 o                         
   5  12   4         32.96         35.52         1.31 o                         
   6  12   4          0.87         -0.07         0.82 o                         
   7  12   4         64.14         68.53         1.98 o                         
   8  12   4          9.97          6.78         1.04 o                         
   9  12   4          5.72          4.64         1.02 o                         
  10  12   4         25.79         25.10         1.36 o                         
  11  12   4          3.71          1.31         1.02 o                         
  12  12   4         55.52         60.42         2.25 o                         
  13  12   4         47.55         48.40         2.13 o                         
  14  12   4         31.37         30.76         2.29 o                         
  15  12   4         10.35          8.10         1.90 o                         
  16  12   4          1.16          4.31         1.84 o                         
  -7  13   4         45.09         46.18         1.80 o                         
  -6  13   4         44.88         47.08         1.75 o                         
  -5  13   4          0.04         -0.33         1.17 o                         
  -4  13   4         24.68         24.44         1.47 o                         
  -3  13   4          1.70          2.10         1.12 o                         
  -2  13   4          5.86          4.04         1.09 o                         
  -1  13   4         10.89         10.06         1.01 o                         
   0  13   4          0.34          0.58         0.82 o                         
   1  13   4        151.81        151.51         2.33 o                         
   2  13   4         27.47         26.96         1.18 o                         
   3  13   4         16.87         16.48         0.92 o                         
   4  13   4         58.62         57.32         1.31 o                         
   5  13   4          0.29         -0.06         0.77 o                         
   6  13   4          4.62          3.63         0.97 o                         
   7  13   4         24.11         23.70         1.23 o                         
   8  13   4          1.36          1.30         0.94 o                         
   9  13   4          3.39          3.85         1.00 o                         
  10  13   4          7.18          6.75         1.28 o                         
  11  13   4         26.37         28.34         1.95 o                         
  12  13   4          0.05         -1.36         1.40 o                         
  13  13   4          9.94          8.02         1.67 o                         
  14  13   4         49.12         46.87         2.45 o                         
  15  13   4          3.51          6.48         2.15 o                         
  16  13   4          0.23         -1.68         2.06 o                         
  -5  14   4          2.90          0.76         1.13 o                         
  -4  14   4          2.50          1.42         1.18 o                         
  -3  14   4        110.35        111.69         2.44 o                         
  -2  14   4          0.87         -0.41         1.11 o                         
  -1  14   4          5.15          5.36         1.02 o                         
   0  14   4         45.40         44.08         1.51 o                         
   1  14   4        116.65        114.00         2.04 o                         
   2  14   4        189.21        191.27         2.93 o                         
   3  14   4          1.27          1.95         1.00 o                         
   4  14   4          0.72          0.85         0.91 o                         
   5  14   4        121.55        123.91         2.36 o                         
   6  14   4         57.28         57.35         1.70 o                         
   7  14   4          0.46         -0.60         1.01 o                         
   8  14   4        200.98        196.99         3.29 o                         
   9  14   4         43.33         44.38         1.80 o                         
  10  14   4          3.86          2.69         1.14 o                         
  11  14   4         71.31         72.25         2.53 o                         
  12  14   4         16.98         18.69         1.92 o                         
  13  14   4          0.12          0.95         2.00 o                         
  14  14   4          5.88          6.99         2.00 o                         
  15  14   4          0.53          2.69         1.95 o                         
  -4  15   4         14.00         13.50         1.32 o                         
  -3  15   4          6.09          6.56         1.27 o                         
  -2  15   4         24.61         24.84         1.59 o                         
  -1  15   4          1.92          0.23         1.23 o                         
   0  15   4          3.27          3.73         1.12 o                         
   1  15   4         92.14         98.08         2.12 o                         
   2  15   4         17.90         19.61         1.40 o                         
   3  15   4         26.73         24.36         1.31 o                         
   4  15   4         64.43         63.77         1.81 o                         
   5  15   4          0.02          1.73         1.09 o                         
   6  15   4         10.82         10.85         1.19 o                         
   7  15   4          0.30          0.05         1.18 o                         
   8  15   4          6.14          5.71         1.22 o                         
   9  15   4         18.68         19.45         1.49 o                         
  10  15   4         18.75         19.00         1.88 o                         
  11  15   4         26.65         28.99         1.72 o                         
  12  15   4         63.69         71.92         2.31 o                         
  13  15   4          3.66          4.76         1.59 o                         
  14  15   4          0.57          0.45         1.81 o                         
  -2  16   4          1.48          1.12         1.35 o                         
  -1  16   4          5.04          4.89         1.37 o                         
   0  16   4         42.54         47.51         1.94 o                         
   1  16   4          0.35          0.14         1.25 o                         
   2  16   4          3.05          3.52         1.21 o                         
   3  16   4          0.00         -0.35         1.22 o                         
   4  16   4         30.87         27.06         1.58 o                         
   5  16   4         66.95         63.49         2.18 o                         
   6  16   4          3.03          3.69         1.40 o                         
   7  16   4          0.22         -1.10         1.33 o                         
   8  16   4         17.19         15.92         1.56 o                         
   9  16   4          6.43          4.43         1.26 o                         
  10  16   4         24.93         24.20         1.82 o                         
  11  16   4        106.71        105.91         2.74 o                         
  12  16   4          7.61          6.70         1.53 o                         
  13  16   4          0.04         -1.01         1.74 o                         
   0  17   4          0.36          1.77         1.31 o                         
   1  17   4          2.58          1.40         1.27 o                         
   2  17   4          8.61          7.52         1.33 o                         
   3  17   4         61.40         61.15         1.91 o                         
   4  17   4          9.44          8.45         1.64 o                         
   5  17   4          3.56          2.75         1.55 o                         
   6  17   4         18.28         17.78         1.68 o                         
   7  17   4          0.13         -0.22         1.42 o                         
   8  17   4          1.47          1.43         1.47 o                         
   9  17   4          6.27          8.22         1.56 o                         
  10  17   4          0.07          1.39         1.59 o                         
  11  17   4         32.58         34.03         2.09 o                         
  12  17   4         20.41         22.17         3.52 o                         
   3  18   4          5.40          5.60         1.55 o                         
   4  18   4          0.26         -1.08         1.36 o                         
   5  18   4          2.35          1.07         1.58 o                         
   6  18   4          0.42          2.80         1.58 o                         
   7  18   4          5.60          5.75         1.48 o                         
   8  18   4         15.58         17.66         1.65 o                         
   9  18   4         17.24         19.18         1.78 o                         
  -6 -17   5          0.42         -1.35         2.33 o                         
  -5 -17   5         15.35         12.46         1.71 o                         
  -4 -17   5          0.14          0.45         1.49 o                         
  -3 -17   5          0.02          1.36         1.50 o                         
  -2 -17   5          6.35          7.38         1.58 o                         
  -1 -17   5          9.74          9.96         1.56 o                         
  -9 -16   5          4.61          2.72         1.84 o                         
  -8 -16   5         30.47         32.25         2.25 o                         
  -7 -16   5         25.48         21.55         2.02 o                         
  -6 -16   5         10.21         13.41         2.31 o                         
  -5 -16   5         48.41         49.96         2.64 o                         
  -4 -16   5          6.30          5.06         1.69 o                         
  -3 -16   5          3.10          4.12         1.73 o                         
  -2 -16   5          1.16          2.59         1.47 o                         
  -1 -16   5         34.61         32.28         1.74 o                         
   0 -16   5          2.87          3.85         1.53 o                         
   1 -16   5         12.56         10.99         1.65 o                         
   2 -16   5         45.38         44.98         2.31 o                         
 -11 -15   5          1.03          0.38         2.61 o                         
 -10 -15   5         16.37         15.61         1.90 o                         
  -9 -15   5          0.27         -0.65         1.61 o                         
  -8 -15   5         38.95         33.86         2.39 o                         
  -7 -15   5         59.89         60.20         4.06 o                         
  -6 -15   5         29.82         28.54         3.91 o                         
  -5 -15   5          0.56         -1.60         1.60 o                         
  -4 -15   5        282.12        294.54         5.71 o                         
  -3 -15   5          3.72          0.95         1.35 o                         
  -2 -15   5         36.74         36.00         1.64 o                         
  -1 -15   5         94.84        101.41         2.76 o                         
   0 -15   5          7.12          9.64         1.48 o                         
   1 -15   5         19.08         21.33         2.04 o                         
   2 -15   5          2.53          1.83         1.60 o                         
   3 -15   5          5.12          4.79         1.62 o                         
   4 -15   5          3.01          2.92         1.60 o                         
 -12 -14   5         19.57         20.23         2.58 o                         
 -11 -14   5         36.95         39.09         2.06 o                         
 -10 -14   5          4.56          2.35         1.44 o                         
  -9 -14   5          0.02         -0.77         1.61 o                         
  -8 -14   5         16.60         15.99         2.03 o                         
  -7 -14   5         15.58         15.10         1.41 o                         
  -6 -14   5          1.88         -0.32         1.10 o                         
  -5 -14   5         73.30         71.02         3.76 o                         
  -4 -14   5          9.78          6.80         1.94 o                         
  -3 -14   5         49.60         49.23         2.04 o                         
  -2 -14   5          4.49          3.35         1.13 o                         
  -1 -14   5          0.74          0.92         1.14 o                         
   0 -14   5        149.52        150.97         2.89 o                         
   1 -14   5          1.96          0.87         1.40 o                         
   2 -14   5         13.72         14.37         1.55 o                         
   3 -14   5         35.77         39.75         1.90 o                         
   4 -14   5          0.27         -1.18         1.46 o                         
   5 -14   5         25.41         25.45         1.82 o                         
   6 -14   5          1.47          0.42         1.40 o                         
 -13 -13   5          0.39         -2.38         2.38 o                         
 -12 -13   5          6.81          8.83         1.61 o                         
 -11 -13   5         40.07         43.00         2.03 o                         
 -10 -13   5         12.01         10.51         1.42 o                         
  -9 -13   5          0.01         -0.02         1.32 o                         
  -8 -13   5          0.96         -0.88         1.36 o                         
  -7 -13   5         18.02         17.92         1.53 o                         
  -6 -13   5         24.31         27.30         1.65 o                         
  -5 -13   5         35.76         33.40         1.36 o                         
  -4 -13   5        147.48        149.30         2.63 o                         
  -3 -13   5         37.79         38.07         1.34 o                         
  -2 -13   5         14.88         11.52         1.14 o                         
  -1 -13   5         43.27         41.23         1.43 o                         
   0 -13   5         46.75         44.23         2.12 o                         
   1 -13   5         20.97         22.96         1.30 o                         
   2 -13   5          5.67          4.67         1.23 o                         
   3 -13   5         31.58         26.89         1.58 o                         
   4 -13   5         32.27         30.57         1.82 o                         
   5 -13   5         20.81         21.09         1.69 o                         
   6 -13   5          8.54          8.74         1.54 o                         
   7 -13   5          6.78          6.03         1.40 o                         
 -13 -12   5          1.68          1.21         2.36 o                         
 -12 -12   5          0.75         -0.33         1.42 o                         
 -11 -12   5          0.06         -0.11         1.29 o                         
 -10 -12   5         42.94         43.85         1.94 o                         
  -9 -12   5        242.03        257.29         4.48 o                         
  -8 -12   5          1.25          1.97         1.15 o                         
  -7 -12   5         70.68         69.64         1.91 o                         
  -6 -12   5          9.31          8.76         0.96 o                         
  -5 -12   5          0.06          0.15         0.92 o                         
  -4 -12   5         16.85         15.84         1.12 o                         
  -3 -12   5         85.78         85.91         2.28 o                         
  -2 -12   5         72.13         69.17         2.11 o                         
  -1 -12   5        388.28        379.91         4.11 o                         
   0 -12   5        605.61        596.86         6.08 o                         
   1 -12   5          1.02          0.60         0.90 o                         
   2 -12   5          2.30          1.45         0.97 o                         
   3 -12   5        151.66        147.15         2.93 o                         
   4 -12   5         24.97         26.21         1.54 o                         
   5 -12   5         12.38         13.08         1.43 o                         
   6 -12   5          0.75          0.02         1.37 o                         
   7 -12   5          5.75          5.12         1.49 o                         
   8 -12   5          5.05          5.12         1.40 o                         
   9 -12   5          0.06          0.43         1.65 o                         
 -14 -11   5         20.70         21.17         3.15 o                         
 -13 -11   5          2.52          0.97         1.50 o                         
 -12 -11   5         12.39          9.84         1.44 o                         
 -11 -11   5          0.28         -0.40         1.19 o                         
 -10 -11   5         47.53         44.94         1.81 o                         
  -9 -11   5         30.86         31.21         1.50 o                         
  -8 -11   5         15.00         14.33         1.19 o                         
  -7 -11   5          6.03          5.32         0.85 o                         
  -6 -11   5        196.48        198.24         2.86 o                         
  -5 -11   5          0.82         -0.41         0.92 o                         
  -4 -11   5          1.37          0.26         1.05 o                         
  -3 -11   5         66.56         68.34         1.44 o                         
  -2 -11   5         23.92         24.05         1.15 o                         
  -1 -11   5         46.21         45.98         1.12 o                         
   0 -11   5        125.53        126.09         1.62 o                         
   1 -11   5          0.19         -0.03         0.72 o                         
   2 -11   5          5.75          6.23         0.90 o                         
   3 -11   5         58.37         55.91         2.17 o                         
   4 -11   5        146.54        151.09         2.75 o                         
   5 -11   5        123.12        127.79         2.68 o                         
   6 -11   5         17.09         15.78         1.40 o                         
   7 -11   5         84.10         89.72         2.50 o                         
   8 -11   5         57.68         56.16         2.05 o                         
   9 -11   5          0.45         -1.41         1.49 o                         
  10 -11   5         25.46         25.94         2.06 o                         
 -14 -10   5         27.63         30.23         3.41 o                         
 -13 -10   5         47.35         51.77         2.42 o                         
 -12 -10   5          2.02          0.71         1.15 o                         
 -11 -10   5         20.74         20.34         1.40 o                         
 -10 -10   5          5.71          5.60         1.11 o                         
  -9 -10   5          0.03          0.13         0.93 o                         
  -8 -10   5         13.69         11.97         0.97 o                         
  -7 -10   5        442.03        441.87         4.78 o                         
  -6 -10   5         31.44         28.85         1.04 o                         
  -5 -10   5        166.65        163.84         2.53 o                         
  -4 -10   5        102.23        104.91         2.05 o                         
  -3 -10   5        158.95        155.79         2.46 o                         
  -2 -10   5        430.24        438.65         4.42 o                         
  -1 -10   5        161.61        160.35         2.27 o                         
   0 -10   5        602.44        628.50         5.63 o                         
   1 -10   5        117.16        113.63         1.52 o                         
   2 -10   5          2.56          2.04         0.64 o                         
   3 -10   5         92.85         90.97         1.61 o                         
   4 -10   5         65.38         65.21         1.61 o                         
   5 -10   5         16.13         16.66         1.06 o                         
   6 -10   5          1.01          1.08         0.96 o                         
   7 -10   5          0.02          0.33         1.02 o                         
   8 -10   5         17.98         18.58         1.33 o                         
   9 -10   5         25.05         22.20         1.38 o                         
  10 -10   5          2.73          3.02         1.69 o                         
  11 -10   5          6.38          7.31         1.97 o                         
 -15  -9   5          0.14          0.76         2.45 o                         
 -14  -9   5         84.72         91.92         2.82 o                         
 -13  -9   5         34.89         35.12         2.00 o                         
 -12  -9   5          1.92          2.42         1.17 o                         
 -11  -9   5         14.38         11.05         1.16 o                         
 -10  -9   5         58.51         60.59         1.88 o                         
  -9  -9   5         81.68         81.29         1.97 o                         
  -8  -9   5         27.71         29.30         1.26 o                         
  -7  -9   5        110.42        112.27         2.06 o                         
  -6  -9   5         26.09         31.01         0.96 o                         
  -5  -9   5        110.12        115.83         1.84 o                         
  -4  -9   5         16.38         14.63         0.90 o                         
  -3  -9   5        340.13        339.21         3.88 o                         
  -2  -9   5          1.28          1.20         0.61 o                         
  -1  -9   5          4.82          4.20         0.61 o                         
   0  -9   5        473.35        473.06         4.50 o                         
   1  -9   5          5.04          5.71         0.56 o                         
   2  -9   5         11.92          9.68         0.54 o                         
   3  -9   5        102.88        100.78         1.41 o                         
   4  -9   5        252.39        251.75         2.76 o                         
   5  -9   5          3.98          5.31         0.81 o                         
   6  -9   5        104.45        105.26         2.02 o                         
   7  -9   5        107.07        101.49         2.21 o                         
   8  -9   5        137.23        136.01         3.02 o                         
   9  -9   5          5.55          3.86         1.16 o                         
  10  -9   5          4.16          5.72         1.30 o                         
  11  -9   5         54.47         54.94         2.35 o                         
  12  -9   5          3.49          1.07         1.76 o                         
 -15  -8   5          5.82          5.30         2.14 o                         
 -14  -8   5          3.55          4.11         1.35 o                         
 -13  -8   5         45.14         46.91         1.87 o                         
 -12  -8   5          0.41         -0.43         1.08 o                         
 -11  -8   5          7.20          5.53         1.02 o                         
 -10  -8   5          9.32         11.31         1.02 o                         
  -9  -8   5        118.86        115.30         2.36 o                         
  -8  -8   5         46.97         46.43         2.03 o                         
  -7  -8   5         56.85         55.33         1.34 o                         
  -6  -8   5        396.83        398.97         3.74 o                         
  -5  -8   5         23.38         18.09         0.75 o                         
  -4  -8   5         13.16         13.04         0.67 o                         
  -3  -8   5        630.22        634.59         5.37 o                         
  -2  -8   5        671.77        685.32         6.44 o                         
  -1  -8   5         14.13         12.85         0.68 o                         
   0  -8   5          1.68          1.58         0.49 o                         
   1  -8   5        318.96        322.01         2.83 o                         
   2  -8   5        238.88        243.93         2.23 o                         
   3  -8   5          6.56          6.98         0.50 o                         
   4  -8   5        453.46        456.03         3.91 o                         
   5  -8   5        117.20        120.53         1.76 o                         
   6  -8   5         27.74         28.49         1.19 o                         
   7  -8   5         30.61         29.49         1.25 o                         
   8  -8   5         18.63         17.40         1.10 o                         
   9  -8   5         37.06         35.97         1.60 o                         
  10  -8   5          0.10         -0.74         1.19 o                         
  11  -8   5         32.77         31.80         1.95 o                         
  12  -8   5         86.35         92.21         3.38 o                         
 -15  -7   5         11.30          9.34         2.12 o                         
 -14  -7   5         24.57         25.84         1.70 o                         
 -13  -7   5          0.78          0.04         1.12 o                         
 -12  -7   5         96.42         99.72         2.46 o                         
 -11  -7   5          5.96          6.19         1.10 o                         
 -10  -7   5          0.59          0.57         0.94 o                         
  -9  -7   5         46.30         46.20         1.35 o                         
  -8  -7   5         11.02         12.78         0.81 o                         
  -7  -7   5         58.89         60.58         1.26 o                         
  -6  -7   5          5.40          3.44         0.45 o                         
  -5  -7   5        738.86        724.69         5.68 o                         
  -4  -7   5         58.01         56.66         1.09 o                         
  -3  -7   5        618.04        636.59         5.10 o                         
  -2  -7   5        736.03        723.38         5.90 o                         
  -1  -7   5         61.28         63.71         1.11 o                         
   0  -7   5          0.03          0.36         0.42 o                         
   1  -7   5        162.68        157.80         1.62 o                         
   2  -7   5        239.99        239.02         2.13 o                         
   3  -7   5          3.78          5.49         0.44 o                         
   4  -7   5          0.03          0.40         0.45 o                         
   5  -7   5         65.25         65.55         1.37 o                         
   6  -7   5        133.14        136.43         1.90 o                         
   7  -7   5         68.13         65.51         1.53 o                         
   8  -7   5         94.93         98.26         1.92 o                         
   9  -7   5        162.38        164.85         2.90 o                         
  10  -7   5          1.39          0.60         0.95 o                         
  11  -7   5          8.06          7.95         1.17 o                         
  12  -7   5         23.60         23.19         2.20 o                         
  13  -7   5         51.75         52.87         2.76 o                         
 -15  -6   5          0.84          4.38         2.07 o                         
 -14  -6   5         30.08         26.34         1.71 o                         
 -13  -6   5          6.09          4.51         1.16 o                         
 -12  -6   5         26.69         24.13         1.42 o                         
 -11  -6   5         53.22         48.14         1.72 o                         
 -10  -6   5          0.15          0.21         0.83 o                         
  -9  -6   5        481.35        485.37         7.29 o                         
  -8  -6   5         69.43         70.56         1.74 o                         
  -7  -6   5          0.74          2.06         0.51 o                         
  -6  -6   5         38.53         41.88         0.84 o                         
  -5  -6   5        197.23        211.30         2.02 o                         
  -4  -6   5        431.53        418.21         4.74 o                         
  -3  -6   5       1583.11       1533.15        12.21 o                         
  -2  -6   5         47.16         44.76         0.69 o                         
  -1  -6   5        742.22        744.21         6.00 o                         
   0  -6   5        241.31        221.53         2.34 o                         
   1  -6   5         15.31         12.95         0.38 o                         
   2  -6   5        375.10        369.01         2.87 o                         
   3  -6   5          0.05          1.00         0.36 o                         
   4  -6   5        117.53        133.41         1.47 o                         
   5  -6   5        139.14        133.63         1.56 o                         
   6  -6   5          0.17          0.22         0.54 o                         
   7  -6   5         70.04         72.09         1.55 o                         
   8  -6   5        143.26        140.21         2.08 o                         
   9  -6   5        112.23        115.16         2.00 o                         
  10  -6   5         20.88         20.04         1.27 o                         
  11  -6   5          7.31          8.01         1.19 o                         
  12  -6   5         94.51         93.56         3.05 o                         
  13  -6   5          7.60          7.07         1.69 o                         
  14  -6   5          0.91          0.58         1.95 o                         
 -15  -5   5          7.79          8.01         2.54 o                         
 -14  -5   5         16.31         12.72         1.49 o                         
 -13  -5   5         27.88         24.24         1.34 o                         
 -12  -5   5        108.82        109.05         2.94 o                         
 -11  -5   5          1.40          0.82         0.95 o                         
 -10  -5   5         31.66         27.73         1.30 o                         
  -9  -5   5        358.05        370.06         4.57 o                         
  -8  -5   5         99.45        104.99         2.22 o                         
  -7  -5   5          0.03          0.20         0.49 o                         
  -6  -5   5          2.78          2.64         0.45 o                         
  -5  -5   5        870.05        872.45         7.79 o                         
  -4  -5   5        127.32        118.62         1.39 o                         
  -3  -5   5          5.06          5.07         0.37 o                         
  -2  -5   5        957.55        932.69         6.76 o                         
  -1  -5   5        159.98        169.32         1.73 o                         
   0  -5   5        304.97        297.43         3.35 o                         
   1  -5   5       3283.52       3234.67        22.84 o                         
   2  -5   5        452.32        498.25         3.65 o                         
   3  -5   5          3.26          3.98         0.34 o                         
   4  -5   5        345.97        302.67         2.67 o                         
   5  -5   5        170.74        174.14         1.98 o                         
   6  -5   5        389.06        381.53         3.76 o                         
   7  -5   5         24.88         25.64         0.79 o                         
   8  -5   5          0.06         -0.38         0.70 o                         
   9  -5   5        113.75        108.52         1.88 o                         
  10  -5   5          0.93         -0.34         1.03 o                         
  11  -5   5         37.01         39.54         1.72 o                         
  12  -5   5        127.65        124.70         3.36 o                         
  13  -5   5        102.95        105.38         3.20 o                         
  14  -5   5          0.19         -0.31         1.59 o                         
  15  -5   5          7.34         12.31         3.59 o                         
 -15  -4   5          2.65          0.60         2.41 o                         
 -14  -4   5          2.46          4.28         1.24 o                         
 -13  -4   5        107.64        100.92         2.50 o                         
 -12  -4   5          2.32          1.97         1.14 o                         
 -11  -4   5         44.78         46.16         1.57 o                         
 -10  -4   5         14.92         16.50         1.15 o                         
  -9  -4   5          3.16          4.20         0.81 o                         
  -8  -4   5        613.53        614.37         5.81 o                         
  -7  -4   5        151.90        140.95         1.75 o                         
  -6  -4   5          3.97          4.97         0.42 o                         
  -5  -4   5       1170.65       1166.90         9.03 o                         
  -4  -4   5        840.30        854.35         6.88 o                         
  -3  -4   5         37.57         37.54         0.82 o                         
  -2  -4   5          6.72          8.50         0.49 o                         
  -1  -4   5        124.13        122.67         1.46 o                         
   0  -4   5         42.82         45.72         0.68 o                         
   1  -4   5         59.43         49.47         0.68 o                         
   2  -4   5       2483.05       2474.15        17.12 o                         
   3  -4   5        202.00        199.43         1.78 o                         
   4  -4   5         23.07         11.65         0.49 o                         
   5  -4   5        902.00        883.05         7.28 o                         
   6  -4   5          5.93         10.94         0.56 o                         
   7  -4   5         81.27         80.59         1.32 o                         
   8  -4   5         54.61         54.45         1.24 o                         
   9  -4   5         28.49         31.12         1.71 o                         
  10  -4   5          3.21          4.33         1.00 o                         
  11  -4   5         22.21         23.03         1.60 o                         
  12  -4   5          4.20          4.95         1.49 o                         
  13  -4   5         46.70         44.93         2.29 o                         
  14  -4   5         47.80         49.75         2.30 o                         
  15  -4   5         34.26         35.23         1.86 o                         
 -15  -3   5          0.34          0.86         2.15 o                         
 -14  -3   5         22.67         24.61         1.65 o                         
 -13  -3   5         47.11         48.13         1.78 o                         
 -12  -3   5         66.50         67.82         1.95 o                         
 -11  -3   5          0.01         -0.92         1.01 o                         
 -10  -3   5         29.88         34.36         1.72 o                         
  -9  -3   5         36.90         37.21         1.21 o                         
  -8  -3   5         71.74         74.09         1.43 o                         
  -7  -3   5          0.47          0.25         0.43 o                         
  -6  -3   5          2.13          2.13         0.38 o                         
  -5  -3   5          2.24          1.60         0.30 o                         
  -4  -3   5        553.35        564.38         4.26 o                         
  -3  -3   5         73.25         72.39         0.95 o                         
  -2  -3   5        115.41         97.80         1.58 o                         
  -1  -3   5       1226.71       1297.63        11.19 o                         
   0  -3   5       1365.95       1534.97        12.01 o                         
   1  -3   5        474.97        548.61         4.27 o                         
   2  -3   5        417.97        443.82         3.40 o                         
   3  -3   5         39.31         46.31         0.65 o                         
   4  -3   5          2.93          1.86         0.36 o                         
   5  -3   5          3.56          3.19         0.42 o                         
   6  -3   5        232.04        221.63         2.18 o                         
   7  -3   5        150.85        175.18         1.96 o                         
   8  -3   5         12.80         12.88         0.75 o                         
   9  -3   5        272.88        272.71         3.52 o                         
  10  -3   5        110.62        110.85         2.47 o                         
  11  -3   5          6.74          5.04         1.32 o                         
  12  -3   5        129.76        135.20         3.75 o                         
  13  -3   5         89.29         96.25         3.33 o                         
  14  -3   5          8.34          8.84         1.75 o                         
  15  -3   5          2.46          2.37         1.41 o                         
  16  -3   5         19.63         24.23         1.96 o                         
 -15  -2   5         34.46         36.01         2.76 o                         
 -14  -2   5         34.33         33.27         2.01 o                         
 -13  -2   5         87.23         82.06         2.17 o                         
 -12  -2   5          0.02         -0.84         1.12 o                         
 -11  -2   5         68.35         73.95         2.03 o                         
 -10  -2   5         37.22         39.66         1.25 o                         
  -9  -2   5         93.14        101.68         1.70 o                         
  -8  -2   5        390.78        391.16         4.54 o                         
  -7  -2   5         75.58         69.04         0.99 o                         
  -6  -2   5         75.19         73.55         0.95 o                         
  -5  -2   5       4149.36       4050.10        29.42 o                         
  -4  -2   5        452.95        452.98         3.55 o                         
  -3  -2   5         13.89         15.74         0.40 o                         
  -2  -2   5        132.71        124.38         1.18 o                         
  -1  -2   5         46.65         77.92         1.28 o                         
   0  -2   5        573.38        614.37         5.22 o                         
   1  -2   5         13.93          9.09         0.24 o                         
   2  -2   5        517.59        540.91         3.99 o                         
   3  -2   5         33.16         26.60         0.45 o                         
   4  -2   5         34.33         33.81         0.64 o                         
   5  -2   5        116.71        108.75         1.33 o                         
   6  -2   5        616.07        615.85         5.42 o                         
   7  -2   5        134.72        126.94         1.85 o                         
   8  -2   5          6.19          6.54         0.55 o                         
   9  -2   5         27.49         26.84         1.83 o                         
  10  -2   5        282.68        283.95         5.29 o                         
  11  -2   5         17.55         16.76         1.86 o                         
  12  -2   5         29.21         30.09         1.93 o                         
  13  -2   5         66.06         68.96         2.87 o                         
  14  -2   5         40.99         40.79         2.01 o                         
  15  -2   5         34.23         33.79         2.08 o                         
  16  -2   5         25.96         28.86         1.87 o                         
 -15  -1   5          2.52          2.58         2.76 o                         
 -14  -1   5         31.23         33.11         2.02 o                         
 -13  -1   5          1.93          1.50         1.11 o                         
 -12  -1   5         78.59         78.14         1.87 o                         
 -11  -1   5         79.26         78.18         1.71 o                         
 -10  -1   5         18.41         19.88         1.00 o                         
  -9  -1   5         49.16         47.22         1.38 o                         
  -8  -1   5         74.39         67.13         1.38 o                         
  -7  -1   5        410.92        418.66         3.94 o                         
  -6  -1   5         15.42         12.02         0.53 o                         
  -5  -1   5       1348.87       1325.85        10.35 o                         
  -4  -1   5       2153.14       2100.80        14.67 o                         
  -3  -1   5        174.50        156.69         1.48 o                         
  -2  -1   5         10.24         10.97         0.30 o                         
  -1  -1   5       6897.84       7614.93        49.23 o                         
   0  -1   5          1.06          4.24         0.31 o                         
   1  -1   5         24.03         37.46         0.50 o                         
   2  -1   5       1051.07       1104.11         7.76 o                         
   3  -1   5        813.08        865.29         6.82 o                         
   4  -1   5        142.68        160.17         1.88 o                         
   5  -1   5        592.49        587.67         5.49 o                         
   6  -1   5        248.12        239.90         2.55 o                         
   7  -1   5         70.82         76.88         1.26 o                         
   8  -1   5         90.04         94.42         1.98 o                         
   9  -1   5        474.21        470.10         5.46 o                         
  10  -1   5        755.30        743.04        11.88 o                         
  11  -1   5          1.87          1.97         1.42 o                         
  12  -1   5          0.08          0.90         1.41 o                         
  13  -1   5         76.16         73.52         2.57 o                         
  14  -1   5         28.13         26.81         1.79 o                         
  15  -1   5         39.67         40.68         1.86 o                         
  16  -1   5         18.61         22.85         1.84 o                         
 -15   0   5          5.54          2.77         2.27 o                         
 -14   0   5         15.70         15.58         1.72 o                         
 -13   0   5         19.81         18.14         1.31 o                         
 -12   0   5          3.28          2.89         0.92 o                         
 -11   0   5         18.59         18.29         1.00 o                         
 -10   0   5         31.31         32.53         1.19 o                         
  -9   0   5         25.20         26.12         1.06 o                         
  -8   0   5        121.28        127.35         2.04 o                         
  -7   0   5        317.33        329.59         3.78 o                         
  -6   0   5         11.53         11.89         0.46 o                         
  -5   0   5          7.16          7.97         0.43 o                         
  -4   0   5          0.16          0.86         0.32 o                         
  -3   0   5          6.66          5.42         0.32 o                         
  -2   0   5        640.26        634.11         5.42 o                         
  -1   0   5        971.06       1114.79        11.99 o                         
   0   0   5       1681.54       1884.74        18.90 o                         
   1   0   5         29.53         34.54         0.39 o                         
   2   0   5         38.21         33.68         0.44 o                         
   3   0   5        909.79        889.72         7.77 o                         
   4   0   5       1582.19       1718.25        18.13 o                         
   5   0   5          5.02          5.70         0.56 o                         
   6   0   5        749.30        774.16         8.30 o                         
   7   0   5         70.17         71.76         1.75 o                         
   8   0   5          6.22          4.21         0.87 o                         
   9   0   5        341.42        338.54         6.21 o                         
  10   0   5          1.41          3.19         0.89 o                         
  11   0   5         28.71         27.41         1.80 o                         
  12   0   5         47.87         49.07         1.98 o                         
  13   0   5        145.33        147.37         3.37 o                         
  14   0   5         87.10         87.86         3.24 o                         
  15   0   5         54.66         56.47         2.18 o                         
  16   0   5         61.12         63.44         2.10 o                         
  17   0   5          9.76          9.59         1.32 o                         
 -14   1   5         37.09         37.69         1.84 o                         
 -13   1   5          0.14         -1.10         1.10 o                         
 -12   1   5          5.04          4.71         1.13 o                         
 -11   1   5          0.20         -0.08         1.00 o                         
 -10   1   5        243.20        247.68         3.16 o                         
  -9   1   5        247.15        240.07         3.01 o                         
  -8   1   5        237.91        241.42         3.51 o                         
  -7   1   5         53.46         42.82         1.07 o                         
  -6   1   5         34.25         49.05         0.81 o                         
  -5   1   5        106.40        105.75         1.34 o                         
  -4   1   5        473.98        443.89         4.02 o                         
  -3   1   5        101.23        113.59         1.24 o                         
  -2   1   5        301.87        350.94         3.36 o                         
  -1   1   5        201.82        160.05         1.59 o                         
   0   1   5        477.11        507.14         3.44 o                         
   1   1   5          4.81          7.47         0.19 o                         
   2   1   5       5138.54       5535.32        43.28 o                         
   3   1   5         71.39         56.70         1.21 o                         
   4   1   5          8.36          4.59         0.64 o                         
   5   1   5        358.56        387.99         5.41 o                         
   6   1   5        104.64        109.64         2.04 o                         
   7   1   5         72.84         69.38         1.67 o                         
   8   1   5        459.96        454.34         6.75 o                         
   9   1   5         14.09         13.40         1.37 o                         
  10   1   5          2.86          2.96         0.79 o                         
  11   1   5          9.04          9.25         1.37 o                         
  12   1   5         11.05         10.97         1.40 o                         
  13   1   5        138.50        136.25         3.23 o                         
  14   1   5          0.30         -0.71         1.17 o                         
  15   1   5         19.33         21.81         1.73 o                         
  16   1   5          0.19         -0.72         1.24 o                         
  17   1   5          9.34          8.62         1.32 o                         
 -14   2   5         35.88         33.43         1.92 o                         
 -13   2   5          2.03          0.88         1.13 o                         
 -12   2   5          9.54         11.06         1.27 o                         
 -11   2   5         14.16         14.19         1.44 o                         
 -10   2   5         62.52         62.98         1.72 o                         
  -9   2   5         13.78         15.21         0.96 o                         
  -8   2   5         13.60         11.76         0.88 o                         
  -7   2   5        643.29        619.79         6.19 o                         
  -6   2   5        406.43        386.88         3.66 o                         
  -5   2   5         30.85         28.92         0.64 o                         
  -4   2   5       1142.06       1127.85         9.21 o                         
  -3   2   5        209.27        219.23         2.02 o                         
  -2   2   5        110.17        118.83         1.36 o                         
  -1   2   5       1869.21       1964.44        16.03 o                         
   0   2   5        167.41        167.10         1.81 o                         
   1   2   5         32.04         20.26         0.40 o                         
   2   2   5        205.83        235.06         2.49 o                         
   3   2   5        255.24        348.51         3.38 o                         
   4   2   5        964.80       1051.07         8.73 o                         
   5   2   5        155.69        145.98         2.00 o                         
   6   2   5       1429.20       1443.67        13.91 o                         
   7   2   5         25.25         24.94         0.80 o                         
   8   2   5         23.04         22.30         0.95 o                         
   9   2   5         19.44         19.10         0.99 o                         
  10   2   5         62.35         54.92         1.79 o                         
  11   2   5         56.00         54.19         2.04 o                         
  12   2   5          5.39          4.39         1.19 o                         
  13   2   5         15.49         16.74         1.25 o                         
  14   2   5         55.28         56.49         1.89 o                         
  15   2   5          0.68          1.06         1.26 o                         
  16   2   5         60.85         59.92         2.11 o                         
  17   2   5         30.90         34.61         2.25 o                         
 -14   3   5         13.76         10.78         1.86 o                         
 -13   3   5          0.40          0.43         1.26 o                         
 -12   3   5         10.07          7.11         1.24 o                         
 -11   3   5        159.74        165.81         2.84 o                         
 -10   3   5         15.31         14.25         1.12 o                         
  -9   3   5        162.19        173.04         3.80 o                         
  -8   3   5         13.30         13.52         0.94 o                         
  -7   3   5        302.91        314.71         3.52 o                         
  -6   3   5          5.59          2.76         0.61 o                         
  -5   3   5          2.32          3.91         0.32 o                         
  -4   3   5        126.78        104.11         1.48 o                         
  -3   3   5        707.25        756.40         5.96 o                         
  -2   3   5        150.89        156.26         1.69 o                         
  -1   3   5         13.44         12.32         0.41 o                         
   0   3   5       2742.67       2917.78        25.82 o                         
   1   3   5        205.29        278.31         2.65 o                         
   2   3   5       1017.98       1151.29        10.33 o                         
   3   3   5        491.48        491.47         4.42 o                         
   4   3   5          2.20          2.34         0.23 o                         
   5   3   5          4.60          2.76         0.39 o                         
   6   3   5       1688.02       1751.14        15.21 o                         
   7   3   5        421.45        445.90         4.41 o                         
   8   3   5        987.87       1016.17         9.55 o                         
   9   3   5         58.18         63.11         1.17 o                         
  10   3   5        301.63        320.55         3.77 o                         
  11   3   5        153.88        145.53         2.34 o                         
  12   3   5         15.86         15.44         1.15 o                         
  13   3   5         57.20         56.11         1.71 o                         
  14   3   5        118.61        117.91         2.52 o                         
  15   3   5          0.15         -1.12         1.12 o                         
  16   3   5          2.33          3.35         1.27 o                         
  17   3   5          0.07          1.14         1.59 o                         
 -13   4   5         17.73         17.96         1.96 o                         
 -12   4   5          7.61          8.01         1.23 o                         
 -11   4   5         59.04         58.94         1.87 o                         
 -10   4   5          0.26          0.94         1.02 o                         
  -9   4   5         87.76         88.53         2.03 o                         
  -8   4   5         40.79         37.40         1.38 o                         
  -7   4   5         41.55         42.86         1.17 o                         
  -6   4   5         21.92         22.90         0.92 o                         
  -5   4   5         92.00         85.82         1.57 o                         
  -4   4   5        477.64        476.96         4.24 o                         
  -3   4   5        885.42        869.31         7.41 o                         
  -2   4   5         73.94         71.71         0.97 o                         
  -1   4   5        142.60        137.07         1.71 o                         
   0   4   5        468.19        531.32         5.34 o                         
   1   4   5         72.64         64.04         1.03 o                         
   2   4   5         33.51         48.65         0.73 o                         
   3   4   5        902.94        975.89         8.51 o                         
   4   4   5        722.04        764.90         8.05 o                         
   5   4   5        534.61        593.26         6.40 o                         
   6   4   5        217.32        173.94         3.60 o                         
   7   4   5         27.00         18.24         0.68 o                         
   8   4   5        813.99        776.45         7.55 o                         
   9   4   5          4.09          4.40         0.54 o                         
  10   4   5        108.97        113.98         1.91 o                         
  11   4   5         78.28         75.76         1.51 o                         
  12   4   5         93.16         96.47         2.31 o                         
  13   4   5         43.90         44.67         1.47 o                         
  14   4   5         26.67         27.23         1.48 o                         
  15   4   5         26.10         25.85         1.53 o                         
  16   4   5          0.03         -0.65         1.27 o                         
  17   4   5         22.43         21.41         2.90 o                         
  18   4   5          4.75          5.17         3.40 o                         
 -13   5   5          0.09          0.34         1.59 o                         
 -12   5   5          0.60         -0.51         1.20 o                         
 -11   5   5        112.47        111.71         2.49 o                         
 -10   5   5         26.27         28.02         1.42 o                         
  -9   5   5        131.67        134.04         2.80 o                         
  -8   5   5         15.85         14.17         1.16 o                         
  -7   5   5         26.57         25.24         1.08 o                         
  -6   5   5         14.21         14.02         0.89 o                         
  -5   5   5          0.36         -0.24         0.68 o                         
  -4   5   5        109.42        112.43         1.46 o                         
  -3   5   5        167.38        148.92         1.74 o                         
  -2   5   5          0.84          0.52         0.38 o                         
  -1   5   5        113.92        122.57         1.60 o                         
   0   5   5       1668.23       1666.99        16.63 o                         
   1   5   5         33.13         20.29         0.63 o                         
   2   5   5         22.50         28.83         0.56 o                         
   3   5   5         91.88         77.07         1.06 o                         
   4   5   5         52.45         40.21         0.88 o                         
   5   5   5         79.06         61.96         0.88 o                         
   6   5   5        523.58        548.62         5.07 o                         
   7   5   5          2.93          2.44         0.36 o                         
   8   5   5          0.68          0.48         0.43 o                         
   9   5   5         50.47         53.30         1.26 o                         
  10   5   5         67.80         65.74         1.42 o                         
  11   5   5        126.81        115.57         1.95 o                         
  12   5   5        151.92        156.48         2.41 o                         
  13   5   5         16.04         14.23         1.12 o                         
  14   5   5          7.96          6.31         1.10 o                         
  15   5   5          0.02         -1.25         1.25 o                         
  16   5   5         12.82         10.75         1.44 o                         
  17   5   5          2.57          2.26         1.60 o                         
  18   5   5          1.18          1.05         1.96 o                         
 -12   6   5         10.35          9.12         1.28 o                         
 -11   6   5         13.73         13.32         1.27 o                         
 -10   6   5          8.49          8.58         1.32 o                         
  -9   6   5          2.12          2.17         1.17 o                         
  -8   6   5          6.71          6.10         1.03 o                         
  -7   6   5         55.01         54.54         1.48 o                         
  -6   6   5        308.53        311.25         3.82 o                         
  -5   6   5         19.78         19.86         0.95 o                         
  -4   6   5          3.94          3.13         0.62 o                         
  -3   6   5        983.30        942.59         7.57 o                         
  -2   6   5          6.53          3.66         0.45 o                         
  -1   6   5         24.10         27.81         0.59 o                         
   0   6   5        209.50        195.17         2.04 o                         
   1   6   5         56.27         66.32         0.98 o                         
   2   6   5          8.89         10.08         0.40 o                         
   3   6   5          9.15         11.05         0.49 o                         
   4   6   5        533.85        500.08         5.53 o                         
   5   6   5          5.57          3.36         0.33 o                         
   6   6   5       1347.61       1341.70        11.81 o                         
   7   6   5          1.78          3.99         0.43 o                         
   8   6   5         65.03         58.26         1.13 o                         
   9   6   5          7.19          8.61         0.87 o                         
  10   6   5        516.55        515.28         6.11 o                         
  11   6   5         52.50         52.00         1.94 o                         
  12   6   5         63.06         62.50         1.83 o                         
  13   6   5         32.59         29.86         1.26 o                         
  14   6   5          2.79          1.52         1.08 o                         
  15   6   5        119.25        116.29         4.67 o                         
  16   6   5         13.99         14.51         1.52 o                         
  17   6   5          0.01         -1.43         1.59 o                         
  18   6   5          2.16          0.13         2.20 o                         
 -12   7   5          8.57          7.52         1.66 o                         
 -11   7   5          0.70          0.63         1.25 o                         
 -10   7   5         10.50          9.25         1.22 o                         
  -9   7   5         42.47         44.82         1.88 o                         
  -8   7   5         41.01         39.50         1.54 o                         
  -7   7   5        238.59        242.81         3.39 o                         
  -6   7   5         41.71         35.87         1.32 o                         
  -5   7   5        323.04        333.84         4.16 o                         
  -4   7   5         66.69         64.73         1.46 o                         
  -3   7   5          1.14          1.40         0.45 o                         
  -2   7   5        707.38        695.95         5.99 o
[truncated: 717,661 more chars]
